# Supplementary material for: Gonadal Transcriptome Analysis of Male and Female Olive Flounder (Paralichthys olivaceus)
Source: Biomed Res Int. 2014 Jul 6;2014:291067. doi: 10.1155/2014/291067 (PMC4121151; doi:10.1155/2014/291067)
Supplement: Supplementary file 1 — Table S1: The list of genes annotation information and KEGG pathway. Table S2: The list of sex-biased genes. Notes, Afemale；Bmale； log2（fold_change）, log2(RPKM XX/RPKM XY). Figure S1: Sequencing saturation curve. Horizontal coordinate stands for read number. Vertical coordinate stands for gene number. When the read number exceeds 20 million, the gene number detected is approaching saturation. Figure S2: Genes coverage statistic pie chart. It demonstrates that the gene coverage of both male and female is above 90% and reaching summit. Figure S3: Gene Ontology (GO) assignment class. A, molecular function; B, cellular component; C, biological process. Horizontal coordinate stands for GO secondary term; Vertical coordinate stands for gene number subjected to the GO term. Figure S4: Biological pathway class distribution. A, Genetic Information Processing; B, Organismal Systems; C, Cellular Processes; D, Environmental Processing; E, Metabolism. Figure S5: Sexual dimorphic biological pathway. Horizontal coordinate stands for the number of up-regulated genes; Vertical coordinate stands for biological pathway. [file 291067.f1.zip › Table S1.xlsx]

## Sheet: Annotation
Gene_ID	Contig_len	EST_Start	EST_End	Strand	EST_len	NCBI_E_value	NCBI_ID	NR_Function	Species	KOG_type	KOG_Function	KOG_Evalue	KEGG_Function	KEGG_Evalue	uniprot_sprot_Function	uniprot_sprot_Evalue
comp100004_c0_seq1	221	164	3	-	162			hypothetical protein
comp100005_c0_seq1	216	154	2	-	153			hypothetical protein
comp100006_c0_seq1	251	251	87	-	165			hypothetical protein
comp100006_c1_seq1	205	203	12	-	192			hypothetical protein
comp100009_c0_seq1	554	553	257	-	297			hypothetical protein
comp10001_c0_seq1	205	1	204	+	204			hypothetical protein
comp1000126_c0_seq1	213	2	160	+	159			hypothetical protein
comp1000132_c0_seq1	247	247	32	-	216			hypothetical protein
comp100014_c0_seq1	577	313	98	-	216			hypothetical protein
comp100014_c1_seq1	227	78	227	+	150			hypothetical protein
comp100015_c0_seq1	234	16	165	+	150			hypothetical protein
comp100017_c0_seq1	204	204	85	-	120			hypothetical protein
comp1000170_c0_seq1	202	1	201	+	201	7e-31	ref|XP_003443250.1|	PREDICTED: probable ATP-dependent RNA helicase DDX17-like	[Oreochromis niloticus]	KOG0331	ATP-dependent RNA helicase	7e-26	dre:556764 similar to Probable RNA-dependent helicase p72 (DEAD-box protein p72) (DEAD-box protein 17); K13178 ATP-dependent RNA helicase DDX17 [EC:3.6.1.-]	5e-31	sp|Q501J6|DDX17_MOUSE Probable ATP-dependent RNA helicase DDX17 OS=Mus musculus GN=Ddx17 PE=2 SV=1	4e-30
comp100018_c0_seq1	211	210	1	-	210	2e-33	ref|XP_003455978.1|	PREDICTED: roundabout homolog 2-like	[Oreochromis niloticus]	KOG4222	Axon guidance receptor Dscam	3e-18	dre:60309 robo2; roundabout homolog 2; K06754 roundabout, axon guidance receptor 2	5e-32	sp|Q7TPD3|ROBO2_MOUSE Roundabout homolog 2 OS=Mus musculus GN=Robo2 PE=2 SV=2	7e-32
comp1000183_c0_seq1	301	301	2	-	300	2e-12	ref|NP_001009221.1|	superfast myosin heavy chain	[Felis catus]	KOG0161	Myosin class II heavy chain	1e-15	cfa:489862 MYH16; masticatory myosin heavy chain 16; K10352 myosin heavy chain	3e-13	sp|Q8MJV0|MYH1_HORSE Myosin-1 OS=Equus caballus GN=MYH1 PE=2 SV=1	1e-10
comp100021_c0_seq1	866	250	552	+	303			hypothetical protein
comp100022_c0_seq1	449	324	193	-	132			hypothetical protein
comp100024_c0_seq1	448	2	259	+	258			hypothetical protein
comp100025_c0_seq1	362	167	361	+	195			hypothetical protein
comp1000257_c0_seq1	229	229	20	-	210			hypothetical protein
comp100031_c0_seq1	997	3	875	+	873	4e-43	ref|XP_003459042.1|	PREDICTED: hypothetical protein LOC100693122	[Oreochromis niloticus]
comp100031_c1_seq1	365	19	186	+	168			hypothetical protein
comp100032_c0_seq1	308	308	204	-	105			hypothetical protein
comp1000321_c0_seq1	273	3	272	+	270	1e-39	ref|XP_003439352.1|	PREDICTED: cadherin-20-like	[Oreochromis niloticus]	KOG4289	Cadherin EGF LAG seven-pass G-type receptor	1e-08	tgu:100230599 cadherin 20, type 2; K06807 cadherin 20, type 2	4e-26	sp|Q8QGH3|CAD20_CHICK Cadherin-20 OS=Gallus gallus GN=CDH20 PE=1 SV=1	2e-25
comp100034_c0_seq1	337	261	34	-	228			hypothetical protein
comp100034_c1_seq1	423	220	423	+	204			hypothetical protein
comp1000347_c0_seq1	219	213	22	-	192			hypothetical protein
comp100037_c0_seq1	477	194	3	-	192			hypothetical protein
comp100039_c0_seq1	400	166	390	+	225			hypothetical protein
comp100039_c1_seq1	237	28	237	+	210			hypothetical protein
comp100043_c0_seq1	454	2	454	+	453	1e-85	dbj|BAK62127.1|	cytoplasmic polyadenylation element binding protein 3	[Pan troglodytes]	KOG0129	Predicted RNA-binding protein (RRM superfamily)	3e-77	tgu:100222328 similar to cytoplasmic polyadenylation element binding protein 4	1e-86	sp|Q8NE35|CPEB3_HUMAN Cytoplasmic polyadenylation element-binding protein 3 OS=Homo sapiens GN=CPEB3 PE=1 SV=2	5e-87
comp100044_c0_seq1	529	526	2	-	525			hypothetical protein
comp100048_c0_seq1	676	332	637	+	306	2e-20	ref|XP_003962167.1|	PREDICTED: obscurin-like protein 1-like	[Takifugu rubripes]				dre:796577 DKEY-91F15.5; novel immunoglobulin I-set domain containing protein	2e-20	sp|Q5VST9|OBSCN_HUMAN Obscurin OS=Homo sapiens GN=OBSCN PE=1 SV=3	9e-09
comp100049_c0_seq1	328	328	176	-	153			hypothetical protein
comp100050_c0_seq1	355	165	1	-	165			hypothetical protein
comp100051_c0_seq1	1201	1138	428	-	711	5e-98	ref|XP_003442209.1|	PREDICTED: coenzyme Q-binding protein COQ10 homolog, mitochondrial-like	[Oreochromis niloticus]	KOG3177	Oligoketide cyclase/lipid transport protein	1e-49	dre:393762 zgc:73324	1e-78	sp|Q6PBN4|CQ10X_DANRE Coenzyme Q-binding protein COQ10 homolog, mitochondrial OS=Danio rerio GN=zgc:73324 PE=2 SV=2	4e-75
comp100052_c0_seq1	999	2	997	+	996			hypothetical protein
comp100053_c0_seq1	468	3	467	+	465			hypothetical protein
comp100054_c0_seq1	434	148	342	+	195			hypothetical protein
comp100055_c0_seq1	205	3	203	+	201			hypothetical protein
comp100056_c0_seq1	578	152	460	+	309			hypothetical protein
comp100057_c0_seq1	888	328	2	-	327			hypothetical protein
comp100059_c0_seq1	363	264	1	-	264			hypothetical protein
comp1000594_c0_seq1	229	1	228	+	228	6e-10	ref|XP_003455456.1|	PREDICTED: hypothetical protein LOC100701677	[Oreochromis niloticus]
comp100060_c0_seq1	379	241	2	-	240			hypothetical protein
comp100061_c0_seq1	203	3	122	+	120			hypothetical protein
comp100062_c0_seq1	332	275	51	-	225			hypothetical protein
comp100064_c0_seq1	217	2	217	+	216			hypothetical protein
comp100064_c1_seq1	403	388	245	-	144			hypothetical protein
comp100066_c0_seq1	237	6	236	+	231			hypothetical protein
comp100067_c0_seq1	663	57	512	+	456			hypothetical protein
comp100068_c0_seq1	341	293	3	-	291			hypothetical protein
comp100068_c1_seq1	480	178	17	-	162			hypothetical protein
comp100074_c0_seq1	564	216	34	-	183			hypothetical protein
comp100075_c0_seq1	287	276	67	-	210			hypothetical protein
comp100076_c0_seq1	400	342	178	-	165			hypothetical protein
comp100077_c0_seq1	536	536	243	-	294			hypothetical protein
comp100078_c0_seq1	221	173	12	-	162			hypothetical protein
comp100079_c0_seq1	331	330	166	-	165			hypothetical protein
comp100080_c0_seq1	235	3	185	+	183			hypothetical protein
comp1000804_c0_seq1	369	10	174	+	165			hypothetical protein
comp100081_c0_seq1	342	341	177	-	165			hypothetical protein
comp100082_c0_seq1	302	300	85	-	216			hypothetical protein
comp100083_c0_seq1	278	277	2	-	276	3e-31	ref|NP_990822.1|	78 kDa glucose-regulated protein precursor	[Gallus gallus]	KOG0100	Molecular chaperones GRP78/BiP/KAR2, HSP70 superfamily	5e-24	gga:396487 HSPA5; heat shock 70kDa protein 5 (glucose-regulated protein, 78kDa); K09490 heat shock 70kDa protein 5	3e-32	sp|Q90593|GRP78_CHICK 78 kDa glucose-regulated protein OS=Gallus gallus GN=HSPA5 PE=2 SV=1	8e-33
comp100083_c1_seq1	327	3	224	+	222			hypothetical protein
comp100086_c0_seq1	880	29	517	+	489	9e-42	ref|XP_003452812.1|	PREDICTED: creatine kinase M-type-like	[Oreochromis niloticus]				dre:563955 zgc:172076	4e-32	sp|P06732|KCRM_HUMAN Creatine kinase M-type OS=Homo sapiens GN=CKM PE=1 SV=2	4e-25
comp100091_c1_seq1	239	88	237	+	150			hypothetical protein
comp100094_c1_seq1	272	221	3	-	219			hypothetical protein
comp100094_c2_seq1	241	2	112	+	111			hypothetical protein
comp1000942_c0_seq1	221	56	214	+	159			hypothetical protein
comp1000947_c0_seq1	343	316	80	-	237			hypothetical protein
comp100095_c0_seq1	239	237	73	-	165			hypothetical protein
comp100096_c0_seq1	913	227	487	+	261			hypothetical protein
comp100097_c0_seq1	416	3	416	+	414	2e-38	ref|XP_003459480.1|	PREDICTED: receptor-type tyrosine-protein phosphatase mu-like, partial	[Oreochromis niloticus]				dre:386769 ptprm; protein tyrosine phosphatase, receptor type, M (EC:3.1.3.48)	1e-21
comp100098_c0_seq1	221	221	51	-	171			hypothetical protein
comp100102_c0_seq1	255	30	254	+	225			hypothetical protein
comp100103_c0_seq1	239	1	117	+	117			hypothetical protein
comp100104_c0_seq1	227	17	193	+	177			hypothetical protein
comp100105_c0_seq1	349	309	115	-	195			hypothetical protein
comp100109_c0_seq1	673	430	113	-	318			hypothetical protein
comp100111_c0_seq1	1062	524	745	+	222			hypothetical protein
comp1001113_c0_seq1	244	50	244	+	195			hypothetical protein
comp100113_c0_seq1	334	332	165	-	168			hypothetical protein
comp100117_c2_seq1	283	2	283	+	282			hypothetical protein
comp100122_c0_seq1	590	588	1	-	588			hypothetical protein
comp100128_c0_seq1	425	361	92	-	270			hypothetical protein
comp100129_c0_seq1	342	89	340	+	252			hypothetical protein
comp100130_c0_seq1	618	284	30	-	255	9e-11	ref|XP_002942667.1|	PREDICTED: sushi, von Willebrand factor type A, EGF and pentraxin domain-containing protein 1-like	[Xenopus (Silurana) tropicalis]				dre:100150433 similar to pORF2	8e-13	sp|P11369|POL2_MOUSE Retrovirus-related Pol polyprotein LINE-1 OS=Mus musculus GN=Pol PE=1 SV=2	7e-09
comp100131_c0_seq1	364	3	245	+	243			hypothetical protein
comp1001313_c0_seq1	240	3	95	+	93			hypothetical protein
comp100132_c0_seq1	356	355	83	-	273			hypothetical protein
comp100133_c0_seq1	245	243	85	-	159			hypothetical protein
comp100134_c0_seq1	589	520	350	-	171			hypothetical protein
comp100135_c0_seq1	675	485	201	-	285			hypothetical protein
comp100138_c0_seq1	266	265	2	-	264			hypothetical protein
comp100140_c0_seq1	225	2	115	+	114			hypothetical protein
comp100140_c1_seq1	316	314	72	-	243			hypothetical protein
comp100142_c0_seq1	884	281	81	-	201			hypothetical protein
comp100143_c0_seq1	271	251	3	-	249			hypothetical protein
comp100143_c1_seq1	370	16	177	+	162			hypothetical protein
comp1001438_c0_seq1	223	1	180	+	180			hypothetical protein
comp100147_c1_seq1	393	391	2	-	390			hypothetical protein
comp100153_c0_seq1	238	206	51	-	156			hypothetical protein
comp100153_c1_seq1	259	258	103	-	156			hypothetical protein
comp100154_c0_seq1	265	265	2	-	264	6e-10	ref|XP_002662059.2|	PREDICTED: hypothetical protein LOC100318173	[Danio rerio]
comp100155_c0_seq1	249	3	143	+	141			hypothetical protein
comp100156_c0_seq1	233	19	201	+	183			hypothetical protein
comp100156_c1_seq1	232	58	231	+	174			hypothetical protein
comp100161_c0_seq1	419	235	417	+	183			hypothetical protein
comp100161_c1_seq1	236	2	235	+	234			hypothetical protein
comp100162_c0_seq1	528	235	483	+	249			hypothetical protein
comp100163_c0_seq1	900	414	88	-	327			hypothetical protein
comp100168_c0_seq1	218	2	217	+	216	2e-17	ref|XP_003971258.1|	PREDICTED: neuronal PAS domain-containing protein 2-like	[Takifugu rubripes]				dre:352934 npas2; neuronal PAS domain protein 2; K02223 circadian locomoter output cycles kaput protein [EC:2.3.1.48]	1e-07
comp100174_c0_seq1	235	230	3	-	228			hypothetical protein
comp100174_c1_seq1	442	3	233	+	231			hypothetical protein
comp100175_c0_seq1	565	246	1	-	246			hypothetical protein
comp100175_c1_seq1	710	691	341	-	351			hypothetical protein
comp100175_c2_seq1	239	238	110	-	129			hypothetical protein
comp100177_c0_seq1	209	207	28	-	180			hypothetical protein
comp100179_c0_seq1	728	472	32	-	441			hypothetical protein
comp100180_c0_seq1	313	1	276	+	276			hypothetical protein
comp1001809_c0_seq1	234	217	2	-	216			hypothetical protein
comp100181_c0_seq1	224	2	223	+	222			hypothetical protein
comp100181_c1_seq1	286	285	31	-	255	5e-14	ref|XP_002661001.1|	PREDICTED: hypothetical protein LOC100332501	[Danio rerio]				dre:796119 similar to sterile alpha motif domain containing 3	6e-09
comp100183_c0_seq1	230	204	1	-	204			hypothetical protein
comp100183_c1_seq1	261	3	146	+	144			hypothetical protein
comp1001834_c0_seq1	236	39	227	+	189			hypothetical protein
comp100185_c0_seq1	1270	1	597	+	597	5e-90	ref|XP_003973321.1|	PREDICTED: solute carrier family 25 member 34-like	[Takifugu rubripes]	KOG0755	Mitochondrial oxaloacetate carrier protein	2e-46	dre:393552 zgc:65857	5e-77	sp|Q6PH61|S2534_DANRE Solute carrier family 25 member 34 OS=Danio rerio GN=slc25a34 PE=2 SV=1	1e-77
comp1001855_c0_seq1	282	241	92	-	150			hypothetical protein
comp100186_c0_seq1	236	234	1	-	234	3e-30	ref|XP_003962615.1|	PREDICTED: collagen alpha-1(XII) chain-like	[Takifugu rubripes]				dre:562946 similar to procollagen, type XII, alpha 1; K08132 collagen, type XII, alpha	2e-23	sp|Q60847|COCA1_MOUSE Collagen alpha-1(XII) chain OS=Mus musculus GN=Col12a1 PE=2 SV=3	6e-21
comp100187_c0_seq1	490	173	490	+	318			hypothetical protein
comp1001874_c0_seq1	204	204	19	-	186			hypothetical protein
comp1001875_c0_seq1	225	2	109	+	108			hypothetical protein
comp100189_c0_seq1	264	216	1	-	216			hypothetical protein
comp100189_c1_seq1	524	522	361	-	162			hypothetical protein
comp100189_c2_seq1	229	227	18	-	210			hypothetical protein
comp100190_c0_seq1	258	257	3	-	255	2e-09	ref|XP_003452165.1|	PREDICTED: hypothetical protein LOC100698880	[Oreochromis niloticus]
comp1001917_c0_seq1	260	257	66	-	192			hypothetical protein
comp100192_c0_seq1	220	59	181	+	123			hypothetical protein
comp100192_c1_seq1	241	50	238	+	189			hypothetical protein
comp1001926_c0_seq1	228	226	2	-	225			hypothetical protein
comp100193_c0_seq1	213	172	44	-	129			hypothetical protein
comp100194_c0_seq1	1705	1641	1141	-	501	5e-46	gb|ACO09579.1|	Mitochondrial import receptor subunit TOM20 homolog	[Osmerus mordax]	KOG4056	Translocase of outer mitochondrial membrane complex, subunit TOM20	7e-46	gga:426309 TOMM20; translocase of outer mitochondrial membrane 20 homolog (yeast)	3e-46	sp|Q5RA31|TOM20_PONAB Mitochondrial import receptor subunit TOM20 homolog OS=Pongo abelii GN=TOMM20 PE=2 SV=1	2e-46
comp100196_c0_seq1	346	257	129	-	129			hypothetical protein
comp100199_c0_seq1	254	252	121	-	132			hypothetical protein
comp10020_c0_seq1	268	267	1	-	267			hypothetical protein
comp100201_c0_seq1	442	148	441	+	294			hypothetical protein
comp100202_c0_seq1	457	437	3	-	435			hypothetical protein
comp100205_c0_seq1	543	2	475	+	474			hypothetical protein
comp100210_c0_seq1	456	391	2	-	390			hypothetical protein
comp100212_c0_seq1	342	142	342	+	201			hypothetical protein
comp100213_c0_seq1	234	224	3	-	222			hypothetical protein
comp100215_c0_seq1	549	436	38	-	399			hypothetical protein
comp100217_c0_seq1	387	2	385	+	384	5e-16	ref|XP_003514061.1|	PREDICTED: proprotein convertase subtilisin/kexin type 5, partial	[Cricetulus griseus]	KOG1025	Epidermal growth factor receptor EGFR and related tyrosine kinases	4e-11	gga:395456 PCSK5; proprotein convertase subtilisin/kexin type 5; K08654 proprotein convertase subtilisin/kexin type 5 [EC:3.4.21.-]	7e-17	sp|Q04592|PCSK5_MOUSE Proprotein convertase subtilisin/kexin type 5 OS=Mus musculus GN=Pcsk5 PE=1 SV=2	3e-16
comp100219_c0_seq1	310	260	96	-	165			hypothetical protein
comp100219_c1_seq1	415	414	127	-	288			hypothetical protein
comp100222_c0_seq1	395	71	271	+	201			hypothetical protein
comp1002223_c0_seq1	396	253	71	-	183			hypothetical protein
comp100223_c0_seq1	246	59	172	+	114			hypothetical protein
comp100224_c0_seq1	218	152	3	-	150			hypothetical protein
comp1002240_c0_seq1	345	3	344	+	342			hypothetical protein
comp100225_c0_seq1	1265	100	444	+	345			hypothetical protein
comp1002265_c0_seq1	237	85	237	+	153			hypothetical protein
comp100227_c0_seq1	377	74	259	+	186			hypothetical protein
comp100228_c0_seq1	218	3	122	+	120			hypothetical protein
comp100228_c1_seq1	203	68	193	+	126			hypothetical protein
comp100231_c0_seq1	240	3	239	+	237	9e-09	ref|XP_003977944.1|	PREDICTED: uncharacterized protein LOC101064443	[Takifugu rubripes]				dre:563188 similar to Sytl2 protein	6e-10	sp|Q9HCH5|SYTL2_HUMAN Synaptotagmin-like protein 2 OS=Homo sapiens GN=SYTL2 PE=1 SV=3	2e-07
comp100232_c0_seq1	427	142	357	+	216			hypothetical protein
comp100234_c0_seq1	484	483	286	-	198			hypothetical protein
comp100236_c0_seq1	270	3	269	+	267			hypothetical protein
comp100237_c0_seq1	417	5	268	+	264			hypothetical protein
comp100238_c0_seq1	286	249	97	-	153			hypothetical protein
comp100242_c0_seq1	205	203	3	-	201			hypothetical protein
comp100242_c1_seq1	223	223	2	-	222			hypothetical protein
comp100244_c0_seq1	279	216	49	-	168			hypothetical protein
comp100244_c1_seq1	349	122	349	+	228			hypothetical protein
comp100246_c0_seq1	668	2	316	+	315			hypothetical protein
comp100251_c0_seq1	287	285	73	-	213			hypothetical protein
comp100252_c0_seq1	352	1	282	+	282			hypothetical protein
comp100253_c0_seq1	313	258	109	-	150			hypothetical protein
comp100256_c0_seq1	430	241	2	-	240			hypothetical protein
comp100256_c1_seq1	354	353	117	-	237			hypothetical protein
comp1002562_c0_seq1	270	231	1	-	231			hypothetical protein
comp100257_c0_seq1	385	4	270	+	267			hypothetical protein
comp100257_c1_seq1	328	327	184	-	144			hypothetical protein
comp100258_c0_seq1	342	235	2	-	234			hypothetical protein
comp100258_c1_seq1	292	221	51	-	171			hypothetical protein
comp100259_c0_seq1	678	150	377	+	228			hypothetical protein
comp100259_c1_seq1	419	139	405	+	267			hypothetical protein
comp100260_c0_seq1	452	452	126	-	327			hypothetical protein
comp100261_c0_seq1	267	267	1	-	267			hypothetical protein
comp1002611_c0_seq1	220	198	103	-	96			hypothetical protein
comp100265_c0_seq1	510	500	3	-	498			hypothetical protein
comp100267_c0_seq1	254	1	195	+	195			hypothetical protein
comp100268_c0_seq1	286	1	282	+	282			hypothetical protein
comp100269_c0_seq1	294	293	3	-	291	1e-23	emb|CAF90602.1|	unnamed protein product	[Tetraodon nigroviridis]				dre:795863 similar to Na(+)/H(+) exchange regulatory cofactor NHE-RF2 (NHERF-2) (Tyrosine kinase activator protein 1) (TKA-1) (SRY-interacting protein 1) (SIP-1) (Solute carrier family 9 isoform A3 regulatory factor 2) (NHE3 kinase A regulatory protein E3KARP	9e-21	sp|Q15599|NHRF2_HUMAN Na(+)/H(+) exchange regulatory cofactor NHE-RF2 OS=Homo sapiens GN=SLC9A3R2 PE=1 SV=2	1e-17
comp1002703_c0_seq1	279	3	152	+	150			hypothetical protein
comp100273_c0_seq1	838	191	838	+	648	1e-113	ref|XP_003438915.1|	PREDICTED: protein VPRBP-like	[Oreochromis niloticus]				mdo:100021242 similar to Vpr (HIV-1) binding protein; K11789 HIV-1 Vpr-binding protein	6e-90	sp|Q80TR8|VPRBP_MOUSE Protein VPRBP OS=Mus musculus GN=Vprbp PE=2 SV=4	2e-89
comp100274_c1_seq1	451	326	78	-	249			hypothetical protein
comp1002745_c0_seq1	258	88	237	+	150			hypothetical protein
comp100276_c0_seq1	252	2	160	+	159			hypothetical protein
comp100278_c0_seq1	305	3	305	+	303	3e-34	ref|XP_003962615.1|	PREDICTED: collagen alpha-1(XII) chain-like	[Takifugu rubripes]				dre:562946 similar to procollagen, type XII, alpha 1; K08132 collagen, type XII, alpha	8e-31	sp|P13944|COCA1_CHICK Collagen alpha-1(XII) chain OS=Gallus gallus GN=COL12A1 PE=1 SV=3	2e-25
comp100278_c1_seq1	266	264	1	-	264	2e-39	ref|XP_002665305.2|	PREDICTED: collagen alpha-1(XII) chain	[Danio rerio]				dre:556000 similar to procollagen, type XII, alpha 1	1e-40	sp|P13944|COCA1_CHICK Collagen alpha-1(XII) chain OS=Gallus gallus GN=COL12A1 PE=1 SV=3	2e-35
comp100279_c0_seq1	394	381	1	-	381	3e-40	emb|CAF96105.1|	unnamed protein product	[Tetraodon nigroviridis]
comp100279_c1_seq1	203	3	203	+	201	6e-18	emb|CAF96105.1|	unnamed protein product	[Tetraodon nigroviridis]
comp100282_c0_seq1	949	10	513	+	504	1e-55	ref|XP_003455612.1|	PREDICTED: transmembrane protein 141-like	[Oreochromis niloticus]				dre:767658 zgc:153677	5e-34	sp|Q0D285|TM141_DANRE Transmembrane protein 141 OS=Danio rerio GN=tmem141 PE=2 SV=1	1e-34
comp100283_c0_seq1	548	3	338	+	336			hypothetical protein
comp100284_c0_seq1	438	371	183	-	189			hypothetical protein
comp100286_c0_seq1	379	239	3	-	237			hypothetical protein
comp100289_c0_seq1	214	53	202	+	150			hypothetical protein
comp100292_c1_seq1	240	76	240	+	165			hypothetical protein
comp100293_c0_seq1	445	67	312	+	246			hypothetical protein
comp1002937_c0_seq1	258	258	1	-	258	2e-48	ref|XP_003448681.1|	PREDICTED: Usher syndrome type-1G protein homolog	[Oreochromis niloticus]	KOG0505	Myosin phosphatase, regulatory subunit	6e-13	gga:428684 USH1G; Usher syndrome 1G (autosomal recessive)	7e-46	sp|Q495M9|USH1G_HUMAN Usher syndrome type-1G protein OS=Homo sapiens GN=USH1G PE=1 SV=1	1e-44
comp1002962_c0_seq1	224	3	224	+	222			hypothetical protein
comp100297_c0_seq1	284	284	18	-	267			hypothetical protein
comp100298_c0_seq1	257	37	219	+	183			hypothetical protein
comp100301_c0_seq1	235	1	207	+	207			hypothetical protein
comp100303_c0_seq1	563	282	1	-	282	2e-17	ref|XP_002817019.1|	PREDICTED: uncharacterized protein LOC100432878, partial	[Pongo abelii]				clu:CLUG_00475 elongation factor 1-alpha	7e-11
comp100304_c0_seq1	557	73	555	+	483			hypothetical protein
comp100305_c0_seq1	477	232	92	-	141			hypothetical protein
comp100306_c0_seq1	1404	857	1174	+	318			hypothetical protein
comp100306_c1_seq1	601	1	600	+	600	7e-86	ref|XP_003969784.1|	PREDICTED: D(4) dopamine receptor-like	[Takifugu rubripes]				dre:503565 drd4b; dopamine receptor D4b; K04147 dopamine receptor D4	6e-70	sp|P30729|DRD4_RAT D(4) dopamine receptor OS=Rattus norvegicus GN=Drd4 PE=1 SV=2	2e-43
comp100310_c0_seq1	257	91	255	+	165			hypothetical protein
comp100311_c0_seq1	215	47	154	+	108			hypothetical protein
comp100312_c0_seq1	224	187	2	-	186			hypothetical protein
comp100312_c1_seq1	202	3	185	+	183			hypothetical protein
comp100314_c0_seq1	1042	637	831	+	195			hypothetical protein
comp100315_c0_seq1	516	383	180	-	204			hypothetical protein
comp100315_c1_seq1	438	256	438	+	183			hypothetical protein
comp1003159_c0_seq1	328	24	326	+	303			hypothetical protein
comp1003175_c0_seq1	273	19	186	+	168			hypothetical protein
comp100320_c0_seq1	792	389	790	+	402			hypothetical protein
comp100320_c1_seq1	296	2	121	+	120			hypothetical protein
comp100324_c0_seq1	630	1	456	+	456			hypothetical protein
comp100325_c0_seq1	375	197	51	-	147			hypothetical protein
comp100325_c1_seq1	303	217	38	-	180			hypothetical protein
comp1003256_c0_seq1	226	1	153	+	153			hypothetical protein
comp100326_c0_seq1	505	453	226	-	228			hypothetical protein
comp1003276_c0_seq1	277	183	1	-	183			hypothetical protein
comp100330_c0_seq1	551	77	307	+	231			hypothetical protein
comp100331_c0_seq1	593	360	1	-	360			hypothetical protein
comp1003319_c0_seq1	238	2	238	+	237	4e-37	emb|CBN81695.1|	Myosin-Id	[Dicentrarchus labrax]	KOG0164	Myosin class I heavy chain	1e-25	dre:559562 PTK2B protein tyrosine kinase 2 beta; K10356 myosin I	5e-34	sp|Q17R14|MYO1D_BOVIN Myosin-Id OS=Bos taurus GN=MYO1D PE=2 SV=1	1e-30
comp100333_c0_seq1	574	312	61	-	252			hypothetical protein
comp100335_c0_seq1	686	295	615	+	321			hypothetical protein
comp1003352_c0_seq1	207	2	205	+	204	5e-31	emb|CAG09332.1|	unnamed protein product	[Tetraodon nigroviridis]				oaa:100081721 similar to TPR domain, ankyrin-repeat and coiled-coil-containing	1e-28	sp|Q0VGY8|TANC1_MOUSE Protein TANC1 OS=Mus musculus GN=Tanc1 PE=1 SV=2	4e-28
comp100336_c0_seq1	665	383	601	+	219			hypothetical protein
comp100337_c1_seq1	204	2	199	+	198			hypothetical protein
comp100339_c0_seq1	230	181	2	-	180			hypothetical protein
comp100340_c0_seq1	264	259	41	-	219			hypothetical protein
comp100340_c1_seq1	399	362	123	-	240			hypothetical protein
comp1003412_c0_seq1	229	224	66	-	159			hypothetical protein
comp1003419_c0_seq1	263	1	147	+	147			hypothetical protein
comp100342_c0_seq1	460	232	14	-	219			hypothetical protein
comp100343_c0_seq1	629	150	542	+	393			hypothetical protein
comp100344_c0_seq1	660	3	422	+	420			hypothetical protein
comp100345_c0_seq1	386	184	360	+	177			hypothetical protein
comp100353_c0_seq1	267	265	26	-	240			hypothetical protein
comp100354_c0_seq1	424	216	422	+	207			hypothetical protein
comp100354_c1_seq1	301	1	189	+	189			hypothetical protein
comp100356_c0_seq1	256	1	165	+	165			hypothetical protein
comp100358_c0_seq1	858	856	257	-	600	4e-82	ref|XP_003443553.1|	PREDICTED: lipocalin-like	[Oreochromis niloticus]				dre:336492 ptgds; prostaglandin D2 synthase (EC:5.3.99.2); K01830 prostaglandin-H2 D-isomerase [EC:5.3.99.2]	4e-67	sp|Q01584|LIPO_BUFMA Lipocalin OS=Bufo marinus PE=1 SV=1	7e-28
comp100359_c0_seq1	201	45	200	+	156			hypothetical protein
comp1003598_c0_seq1	259	1	258	+	258			hypothetical protein
comp100362_c0_seq1	259	259	2	-	258			hypothetical protein
comp100362_c1_seq1	292	290	69	-	222			hypothetical protein
comp1003620_c0_seq1	300	298	2	-	297			hypothetical protein
comp100364_c0_seq1	215	195	13	-	183			hypothetical protein
comp100366_c0_seq1	252	41	199	+	159			hypothetical protein
comp1003679_c0_seq1	297	296	84	-	213			hypothetical protein
comp100369_c0_seq1	328	3	326	+	324			hypothetical protein
comp100371_c0_seq1	1447	711	1	-	711			hypothetical protein
comp100372_c0_seq1	214	17	187	+	171			hypothetical protein
comp1003729_c0_seq1	278	16	258	+	243			hypothetical protein
comp100373_c0_seq1	214	2	142	+	141			hypothetical protein
comp100373_c1_seq1	521	29	187	+	159			hypothetical protein
comp100373_c2_seq1	358	104	214	+	111			hypothetical protein
comp100374_c0_seq1	237	214	2	-	213			hypothetical protein
comp100375_c0_seq1	265	264	1	-	264			hypothetical protein
comp1003756_c0_seq1	212	2	154	+	153			hypothetical protein
comp100376_c0_seq1	334	334	2	-	333	4e-53	gb|ACR44352.1|	cyclooxygenase 2	[Oplegnathus fasciatus]	KOG2408	Peroxidase/oxygenase	6e-18	dre:559020 ptgs2b; prostaglandin-endoperoxide synthase 2b; K11987 prostaglandin-endoperoxide synthase 2 [EC:1.14.99.1]	2e-47	sp|O02768|PGH2_RABIT Prostaglandin G/H synthase 2 OS=Oryctolagus cuniculus GN=PTGS2 PE=2 SV=1	5e-41
comp100376_c1_seq1	338	337	2	-	336	9e-61	gb|ACR44352.1|	cyclooxygenase 2	[Oplegnathus fasciatus]	KOG2408	Peroxidase/oxygenase	1e-30	dre:559020 ptgs2b; prostaglandin-endoperoxide synthase 2b; K11987 prostaglandin-endoperoxide synthase 2 [EC:1.14.99.1]	2e-58	sp|P35355|PGH2_RAT Prostaglandin G/H synthase 2 OS=Rattus norvegicus GN=Ptgs2 PE=1 SV=1	1e-55
comp100376_c2_seq1	302	2	301	+	300	8e-48	ref|XP_003445100.1|	PREDICTED: prostaglandin G/H synthase 2-like	[Oreochromis niloticus]				dre:559020 ptgs2b; prostaglandin-endoperoxide synthase 2b; K11987 prostaglandin-endoperoxide synthase 2 [EC:1.14.99.1]	1e-38	sp|P35355|PGH2_RAT Prostaglandin G/H synthase 2 OS=Rattus norvegicus GN=Ptgs2 PE=1 SV=1	8e-39
comp100377_c0_seq1	213	1	204	+	204			hypothetical protein
comp1003777_c0_seq1	204	1	201	+	201			hypothetical protein
comp100379_c0_seq1	503	501	232	-	270			hypothetical protein
comp100379_c1_seq1	242	241	44	-	198			hypothetical protein
comp1003817_c0_seq1	340	3	338	+	336	6e-33	ref|XP_003440925.1|	PREDICTED: fidgetin-like	[Oreochromis niloticus]				ptr:470574 FIGN; fidgetin	9e-12	sp|Q5HY92|FIGN_HUMAN Fidgetin OS=Homo sapiens GN=FIGN PE=2 SV=2	2e-12
comp100382_c0_seq1	993	1	294	+	294			hypothetical protein
comp100385_c0_seq1	224	224	3	-	222	1e-35	ref|XP_003964762.1|	PREDICTED: protein VAC14 homolog	[Takifugu rubripes]	KOG0212	Uncharacterized conserved protein	2e-21	dre:447912 vac14; vac14 homolog (S. cerevisiae)	6e-36	sp|Q66L58|VAC14_DANRE Protein VAC14 homolog OS=Danio rerio GN=vac14 PE=2 SV=1	1e-36
comp100385_c1_seq1	438	400	2	-	399	1e-61	emb|CAG12165.1|	unnamed protein product	[Tetraodon nigroviridis]	KOG0212	Uncharacterized conserved protein	3e-35	dre:447912 vac14; vac14 homolog (S. cerevisiae)	2e-61	sp|Q66L58|VAC14_DANRE Protein VAC14 homolog OS=Danio rerio GN=vac14 PE=2 SV=1	5e-62
comp100386_c0_seq1	991	765	469	-	297			hypothetical protein
comp100387_c0_seq1	253	139	2	-	138			hypothetical protein
comp100388_c0_seq1	270	3	191	+	189			hypothetical protein
comp100388_c1_seq1	210	209	57	-	153			hypothetical protein
comp100389_c0_seq1	230	202	95	-	108			hypothetical protein
comp1003894_c0_seq1	274	225	1	-	225			hypothetical protein
comp100390_c0_seq1	735	688	467	-	222			hypothetical protein
comp100391_c0_seq1	231	231	94	-	138			hypothetical protein
comp100393_c0_seq1	604	488	219	-	270			hypothetical protein
comp100394_c0_seq1	284	255	31	-	225			hypothetical protein
comp100396_c0_seq1	214	213	1	-	213			hypothetical protein
comp100397_c0_seq1	785	548	306	-	243			hypothetical protein
comp100398_c0_seq1	546	2	247	+	246			hypothetical protein
comp100400_c0_seq1	213	2	211	+	210	8e-26	ref|XP_003449090.1|	PREDICTED: aminoglycoside phosphotransferase domain-containing protein 1-like	[Oreochromis niloticus]				ptr:739839 AGPHD1; aminoglycoside phosphotransferase domain containing 1	2e-17	sp|A2RU49|AGPD1_HUMAN Aminoglycoside phosphotransferase domain-containing protein 1 OS=Homo sapiens GN=AGPHD1 PE=2 SV=2	4e-18
comp100401_c0_seq1	542	3	542	+	540	5e-49	ref|XP_003966476.1|	PREDICTED: probable ribonuclease ZC3H12C-like	[Takifugu rubripes]
comp100401_c1_seq1	216	2	214	+	213			hypothetical protein
comp100401_c2_seq1	467	1	465	+	465	1e-88	ref|XP_003441018.1|	PREDICTED: probable ribonuclease ZC3H12C-like	[Oreochromis niloticus]	KOG3777	Uncharacterized conserved protein	3e-51	rno:315658 Zc3h12c; zinc finger CCCH type containing 12C	1e-82	sp|Q9C0D7|ZC12C_HUMAN Probable ribonuclease ZC3H12C OS=Homo sapiens GN=ZC3H12C PE=1 SV=2	6e-83
comp1004013_c0_seq1	267	93	266	+	174			hypothetical protein
comp100404_c0_seq1	308	7	306	+	300	8e-45	ref|XP_003456781.1|	PREDICTED: contactin-associated protein-like 2	[Oreochromis niloticus]	KOG3516	Neurexin IV	4e-18	dre:559157 similar to mKIAA0868 protein; K07380 contactin associated protein-like 2	7e-34	sp|Q5RD64|CNTP2_PONAB Contactin-associated protein-like 2 OS=Pongo abelii GN=CNTNAP2 PE=2 SV=1	5e-26
comp100405_c0_seq1	317	316	146	-	171			hypothetical protein
comp100406_c0_seq1	231	145	2	-	144			hypothetical protein
comp100408_c0_seq1	760	299	3	-	297			hypothetical protein
comp100409_c0_seq1	389	1	369	+	369			hypothetical protein
comp100409_c1_seq1	286	2	286	+	285	1e-47	gb|AAL84110.1|	tyrosinase-related protein 1	[Takifugu rubripes]				dre:437022 tyrp1b; tyrosinase-related protein 1b; K00506 tyrosinase-related protein 1 [EC:1.14.18.-]	1e-44	sp|P55028|TYRP1_CARAU 5,6-dihydroxyindole-2-carboxylic acid oxidase OS=Carassius auratus GN=tyrp1 PE=2 SV=1	1e-42
comp100410_c0_seq1	439	3	437	+	435	4e-55	ref|XP_003975196.1|	PREDICTED: ectopic P granules protein 5 homolog	[Takifugu rubripes]	KOG3622	Uncharacterized conserved protein	3e-30	dre:569543 DKEY-165I4.3; similar to KIAA1632	3e-41	sp|A5WUT8|K1632_DANRE UPF0493 protein KIAA1632 homolog OS=Danio rerio GN=si:dkey-165i4.3 PE=3 SV=1	9e-42
comp100410_c1_seq1	221	1	219	+	219	6e-12	ref|XP_003975196.1|	PREDICTED: ectopic P granules protein 5 homolog	[Takifugu rubripes]				dre:569543 DKEY-165I4.3; similar to KIAA1632	2e-06	sp|A5WUT8|K1632_DANRE UPF0493 protein KIAA1632 homolog OS=Danio rerio GN=si:dkey-165i4.3 PE=3 SV=1	5e-07
comp100411_c0_seq1	279	278	3	-	276			hypothetical protein
comp100413_c0_seq1	500	42	281	+	240			hypothetical protein
comp100417_c0_seq1	280	278	84	-	195			hypothetical protein
comp100418_c0_seq1	693	503	90	-	414			hypothetical protein
comp100419_c0_seq1	314	1	312	+	312	2e-17	ref|XP_003449925.1|	PREDICTED: nesprin-1-like	[Oreochromis niloticus]				dre:569553 syne1a; spectrin repeat containing, nuclear envelope 1a	5e-14	sp|Q6ZWR6|SYNE1_MOUSE Nesprin-1 OS=Mus musculus GN=Syne1 PE=1 SV=2	4e-11
comp1004192_c0_seq1	203	1	165	+	165			hypothetical protein
comp100420_c0_seq1	422	362	3	-	360			hypothetical protein
comp100423_c0_seq1	830	312	109	-	204			hypothetical protein
comp1004242_c0_seq1	297	86	241	+	156			hypothetical protein
comp100426_c0_seq1	450	448	2	-	447			hypothetical protein
comp100427_c0_seq1	573	273	1	-	273			hypothetical protein
comp1004274_c0_seq1	301	263	3	-	261			hypothetical protein
comp100428_c0_seq1	262	2	262	+	261	5e-41	ref|XP_003439228.1|	PREDICTED: cadherin-12	[Oreochromis niloticus]	KOG4289	Cadherin EGF LAG seven-pass G-type receptor	8e-11	tgu:100232541 similar to cadherin 12, type 2 preproprotein; K06804 cadherin 12, type 2, N-cadherin 2	3e-33	sp|P55289|CAD12_HUMAN Cadherin-12 OS=Homo sapiens GN=CDH12 PE=1 SV=2	5e-33
comp100428_c1_seq1	281	1	279	+	279	4e-45	ref|XP_003439228.1|	PREDICTED: cadherin-12	[Oreochromis niloticus]	KOG1219	Uncharacterized conserved protein, contains laminin, cadherin and EGF domains	5e-11	ecb:100054380 CDH12; cadherin 12, type 2 (N-cadherin 2); K06804 cadherin 12, type 2, N-cadherin 2	1e-34	sp|Q5RJH3|CAD12_MOUSE Cadherin-12 OS=Mus musculus GN=Cdh12 PE=2 SV=1	5e-35
comp100428_c2_seq1	232	179	3	-	177			hypothetical protein
comp100429_c0_seq1	307	71	244	+	174			hypothetical protein
comp100430_c0_seq1	204	39	203	+	165			hypothetical protein
comp1004303_c0_seq1	232	191	69	-	123			hypothetical protein
comp1004305_c0_seq1	208	8	133	+	126			hypothetical protein
comp100432_c0_seq1	276	274	59	-	216			hypothetical protein
comp100433_c0_seq1	267	1	267	+	267	9e-23	ref|XP_003455937.1|	PREDICTED: gamma-crystallin M3-like	[Oreochromis niloticus]				dre:493630 crygm1; crystallin, gamma M1	1e-18	sp|P10043|CRGM1_CYPCA Gamma-crystallin M1 OS=Cyprinus carpio PE=2 SV=3	2e-19
comp100435_c0_seq1	277	155	3	-	153			hypothetical protein
comp100436_c0_seq1	222	5	220	+	216			hypothetical protein
comp100437_c0_seq1	202	3	200	+	198			hypothetical protein
comp100438_c0_seq1	237	130	2	-	129			hypothetical protein
comp100439_c0_seq1	254	254	39	-	216			hypothetical protein
comp100443_c0_seq1	429	427	191	-	237			hypothetical protein
comp100444_c0_seq1	1093	3	1091	+	1089	1e-173	ref|XP_003438889.1|	PREDICTED: transmembrane and coiled-coil domains protein 1-like	[Oreochromis niloticus]	KOG3850	Predicted membrane protein	3e-97	mdo:100015715 similar to Transmembrane and coiled-coil domain family 1	1e-149	sp|Q69ZZ6|TMCC1_MOUSE Transmembrane and coiled-coil domains protein 1 OS=Mus musculus GN=Tmcc1 PE=1 SV=2	1e-147
comp100444_c1_seq1	262	1	261	+	261			hypothetical protein
comp100445_c0_seq1	849	332	48	-	285			hypothetical protein
comp100448_c0_seq1	243	242	3	-	240	4e-13	ref|ZP_04526280.1|	conserved hypothetical protein, partial	[Clostridium butyricum E4 str. BoNT E BL5262]
comp100449_c0_seq1	312	172	294	+	123			hypothetical protein
comp100449_c1_seq1	383	382	182	-	201			hypothetical protein
comp100453_c0_seq1	670	446	3	-	444			hypothetical protein
comp100456_c0_seq1	451	167	15	-	153			hypothetical protein
comp100456_c1_seq1	235	131	21	-	111			hypothetical protein
comp100457_c0_seq1	249	26	247	+	222			hypothetical protein
comp1004576_c0_seq1	252	203	30	-	174			hypothetical protein
comp100459_c0_seq1	2503	1390	1989	+	600	1e-47	emb|CAB94241.1|	cytochrome b	[Gallus gallus]
comp100465_c0_seq1	619	68	364	+	297			hypothetical protein
comp100466_c0_seq1	714	103	525	+	423			hypothetical protein
comp100467_c0_seq1	342	2	340	+	339	5e-63	emb|CAF96944.1|	unnamed protein product	[Tetraodon nigroviridis]	KOG3913	Wnt family of developmental regulators	6e-45	dre:30123 wnt4a; wingless-type MMTV integration site family, member 4a; K00408 wingless-type MMTV integration site family, member 4	3e-59	sp|P47793|WNT4A_DANRE Protein Wnt-4a OS=Danio rerio GN=wnt4a PE=2 SV=1	7e-60
comp100467_c1_seq1	219	219	1	-	219			hypothetical protein
comp100467_c2_seq1	350	28	348	+	321	2e-46	gb|ABB55413.1|	Wnt4 protein	[Acanthopagrus schlegelii]	KOG3913	Wnt family of developmental regulators	3e-26	dre:30123 wnt4a; wingless-type MMTV integration site family, member 4a; K00408 wingless-type MMTV integration site family, member 4	2e-44	sp|P47793|WNT4A_DANRE Protein Wnt-4a OS=Danio rerio GN=wnt4a PE=2 SV=1	5e-45
comp1004674_c0_seq1	222	129	1	-	129			hypothetical protein
comp100468_c0_seq1	558	220	450	+	231			hypothetical protein
comp100470_c0_seq1	680	46	369	+	324			hypothetical protein
comp100477_c0_seq1	414	55	267	+	213			hypothetical protein
comp100479_c0_seq1	269	2	268	+	267	9e-37	ref|XP_003449525.1|	PREDICTED: rho GTPase-activating protein SYDE2-like	[Oreochromis niloticus]	KOG1452	Predicted Rho GTPase-activating protein	5e-10	dre:568166 similar to Rho GTPase-activating protein SYDE1 (Protein syd-1 homolog 1) (Synapse defective protein 1 homolog 1)	2e-24	sp|Q5VT97|SYDE2_HUMAN Rho GTPase-activating protein SYDE2 OS=Homo sapiens GN=SYDE2 PE=1 SV=1	5e-22
comp100480_c0_seq1	319	272	117	-	156			hypothetical protein
comp1004829_c0_seq1	318	2	292	+	291			hypothetical protein
comp100484_c0_seq1	400	316	80	-	237			hypothetical protein
comp100485_c0_seq1	570	539	39	-	501			hypothetical protein
comp100486_c0_seq1	510	211	2	-	210			hypothetical protein
comp1004864_c0_seq1	292	3	167	+	165			hypothetical protein
comp1004884_c0_seq1	305	294	160	-	135			hypothetical protein
comp100489_c0_seq1	515	513	238	-	276			hypothetical protein
comp100491_c0_seq1	307	306	1	-	306	1e-12	ref|XP_003437572.1|	PREDICTED: zinc finger protein 536	[Oreochromis niloticus]
comp100491_c1_seq1	243	1	243	+	243			hypothetical protein
comp100491_c2_seq1	313	3	239	+	237	9e-21	ref|XP_003969454.1|	PREDICTED: zinc finger protein 536-like	[Takifugu rubripes]
comp1004928_c0_seq1	287	257	90	-	168			hypothetical protein
comp100493_c0_seq1	212	211	2	-	210	1e-28	ref|XP_003440777.1|	PREDICTED: neuroblastoma-amplified sequence-like	[Oreochromis niloticus]				dre:556592 nbas; neuroblastoma amplified sequence	1e-20	sp|Q5TYW4|NBAS_DANRE Neuroblastoma-amplified sequence OS=Danio rerio GN=nbas PE=2 SV=1	3e-21
comp100493_c1_seq1	404	403	2	-	402	3e-45	ref|XP_003440777.1|	PREDICTED: neuroblastoma-amplified sequence-like	[Oreochromis niloticus]				dre:556592 nbas; neuroblastoma amplified sequence	4e-21	sp|Q5TYW4|NBAS_DANRE Neuroblastoma-amplified sequence OS=Danio rerio GN=nbas PE=2 SV=1	1e-21
comp100494_c0_seq1	474	3	305	+	303			hypothetical protein
comp100495_c0_seq1	202	179	3	-	177			hypothetical protein
comp100495_c1_seq1	337	309	118	-	192			hypothetical protein
comp100497_c0_seq1	371	369	1	-	369			hypothetical protein
comp1004973_c0_seq1	217	216	1	-	216	2e-07	ref|XP_003963201.1|	PREDICTED: homeobox protein Hox-C5a-like	[Takifugu rubripes]						sp|Q1KKU7|HXC5A_TAKRU Homeobox protein Hox-C5a OS=Takifugu rubripes GN=hoxc5a PE=3 SV=1	5e-09
comp100498_c0_seq1	784	487	783	+	297			hypothetical protein
comp100499_c0_seq1	328	1	201	+	201			hypothetical protein
comp100499_c1_seq1	416	352	101	-	252			hypothetical protein
comp100501_c0_seq1	201	201	1	-	201			hypothetical protein
comp100501_c1_seq1	363	361	131	-	231			hypothetical protein
comp100507_c1_seq1	211	211	2	-	210			hypothetical protein
comp100509_c0_seq1	214	212	51	-	162			hypothetical protein
comp100511_c0_seq1	339	175	20	-	156			hypothetical protein
comp100512_c0_seq1	226	225	1	-	225	1e-36	ref|XP_003438455.1|	PREDICTED: regulator of G-protein signaling 7-like	[Oreochromis niloticus]	KOG3589	G protein signaling regulators	1e-15	dre:100003800 similar to regulator of G-protein signaling 7	5e-37	sp|P49802|RGS7_HUMAN Regulator of G-protein signaling 7 OS=Homo sapiens GN=RGS7 PE=1 SV=3	6e-36
comp100513_c0_seq1	209	208	2	-	207			hypothetical protein
comp100514_c0_seq1	1338	3	1337	+	1335	1e-112	ref|XP_003454880.1|	PREDICTED: homeobox protein SIX5-like	[Oreochromis niloticus]				dre:65235 six4.3; sine oculis homeobox homolog 4.3	2e-52
comp100514_c1_seq1	551	551	3	-	549	9e-97	ref|XP_003454880.1|	PREDICTED: homeobox protein SIX5-like	[Oreochromis niloticus]	KOG0775	Transcription factor SIX and related HOX domain proteins	8e-49	dre:65235 six4.3; sine oculis homeobox homolog 4.3	1e-81	sp|P70178|SIX5_MOUSE Homeobox protein SIX5 OS=Mus musculus GN=Six5 PE=1 SV=2	2e-60
comp100515_c1_seq1	539	485	261	-	225			hypothetical protein
comp100516_c0_seq1	227	35	220	+	186			hypothetical protein
comp100518_c0_seq1	378	213	377	+	165			hypothetical protein
comp1005183_c0_seq1	355	25	303	+	279			hypothetical protein
comp100519_c0_seq1	218	2	217	+	216			hypothetical protein
comp100519_c1_seq1	335	120	293	+	174			hypothetical protein
comp100520_c0_seq1	313	311	168	-	144			hypothetical protein
comp100520_c1_seq1	481	255	464	+	210			hypothetical protein
comp100521_c0_seq1	602	269	568	+	300			hypothetical protein
comp100522_c0_seq1	262	1	234	+	234			hypothetical protein
comp100523_c0_seq1	388	387	10	-	378	2e-23	emb|CAF99835.1|	unnamed protein product	[Tetraodon nigroviridis]				dre:393730 scg3; secretogranin III	8e-08
comp100526_c0_seq1	203	1	201	+	201			hypothetical protein
comp100526_c1_seq1	647	645	1	-	645	3e-29	ref|XP_003966923.1|	PREDICTED: uncharacterized protein LOC101076575	[Takifugu rubripes]
comp1005275_c0_seq1	232	29	184	+	156			hypothetical protein
comp100531_c0_seq1	460	1	402	+	402			hypothetical protein
comp100532_c0_seq1	591	205	483	+	279			hypothetical protein
comp100535_c0_seq1	642	73	378	+	306			hypothetical protein
comp100536_c0_seq1	276	106	276	+	171			hypothetical protein
comp100538_c0_seq1	450	449	72	-	378	1e-44	ref|XP_003453738.1|	PREDICTED: immunoglobulin-like and fibronectin type III domain-containing protein 1-like	[Oreochromis niloticus]				dre:796427 similar to eEF1A2 binding protein	1e-30	sp|Q3KNY0|IGFN1_MOUSE Immunoglobulin-like and fibronectin type III domain-containing protein 1 OS=Mus musculus GN=Igfn1 PE=2 SV=2	3e-19
comp100541_c0_seq1	615	271	2	-	270			hypothetical protein
comp100542_c0_seq1	540	66	347	+	282			hypothetical protein
comp100542_c1_seq1	306	4	135	+	132			hypothetical protein
comp100544_c0_seq1	413	413	39	-	375			hypothetical protein
comp100545_c0_seq1	644	128	433	+	306			hypothetical protein
comp100546_c0_seq1	276	274	2	-	273			hypothetical protein
comp100546_c1_seq1	334	308	3	-	306			hypothetical protein
comp100547_c1_seq1	276	26	175	+	150			hypothetical protein
comp100549_c0_seq1	404	349	131	-	219			hypothetical protein
comp100549_c1_seq1	354	279	28	-	252			hypothetical protein
comp100551_c0_seq1	257	256	2	-	255			hypothetical protein
comp100552_c0_seq1	408	297	1	-	297			hypothetical protein
comp100553_c0_seq1	603	181	372	+	192			hypothetical protein
comp100555_c0_seq1	222	174	1	-	174			hypothetical protein
comp100556_c0_seq1	343	1	342	+	342			hypothetical protein
comp100557_c0_seq1	704	158	469	+	312			hypothetical protein
comp100558_c0_seq1	259	2	181	+	180			hypothetical protein
comp100558_c1_seq1	300	118	300	+	183			hypothetical protein
comp100560_c0_seq1	749	748	2	-	747	2e-51	ref|XP_003455593.1|	PREDICTED: hypothetical protein LOC100693197	[Oreochromis niloticus]	KOG2462	C2H2-type Zn-finger protein	3e-20	dre:100002469 similar to zinc finger protein 160	6e-28	sp|Q9Y2H8|ZN510_HUMAN Zinc finger protein 510 OS=Homo sapiens GN=ZNF510 PE=2 SV=1	9e-26
comp100561_c0_seq1	215	10	174	+	165			hypothetical protein
comp1005612_c0_seq1	246	225	97	-	129			hypothetical protein
comp1005627_c0_seq1	236	235	2	-	234			hypothetical protein
comp100563_c0_seq1	348	2	142	+	141			hypothetical protein
comp100564_c0_seq1	301	299	42	-	258			hypothetical protein
comp100565_c0_seq1	693	115	396	+	282			hypothetical protein
comp100566_c0_seq1	571	392	186	-	207			hypothetical protein
comp100567_c0_seq1	233	1	156	+	156			hypothetical protein
comp1005676_c0_seq1	288	149	286	+	138			hypothetical protein
comp100568_c0_seq1	374	372	190	-	183			hypothetical protein
comp100569_c0_seq1	486	486	1	-	486	4e-79	ref|XP_003451425.1|	PREDICTED: E3 ubiquitin-protein ligase HERC2	[Oreochromis niloticus]				dre:558479 wu:fd13h10; K10595 E3 ubiquitin-protein ligase HERC2 [EC:6.3.2.19]	1e-73	sp|O95714|HERC2_HUMAN Probable E3 ubiquitin-protein ligase HERC2 OS=Homo sapiens GN=HERC2 PE=1 SV=1	3e-71
comp100569_c1_seq1	300	299	3	-	297	4e-49	ref|XP_003451425.1|	PREDICTED: E3 ubiquitin-protein ligase HERC2	[Oreochromis niloticus]				tgu:100231764 hect domain and RLD 2	8e-44	sp|O95714|HERC2_HUMAN Probable E3 ubiquitin-protein ligase HERC2 OS=Homo sapiens GN=HERC2 PE=1 SV=1	1e-39
comp100569_c2_seq1	219	218	3	-	216	3e-37	ref|XP_686789.5|	PREDICTED: e3 ubiquitin-protein ligase HERC2, partial	[Danio rerio]				dre:558479 wu:fd13h10; K10595 E3 ubiquitin-protein ligase HERC2 [EC:6.3.2.19]	2e-38	sp|O95714|HERC2_HUMAN Probable E3 ubiquitin-protein ligase HERC2 OS=Homo sapiens GN=HERC2 PE=1 SV=1	2e-26
comp1005693_c0_seq1	288	248	15	-	234			hypothetical protein
comp100571_c0_seq1	290	290	3	-	288			hypothetical protein
comp100574_c0_seq1	307	3	164	+	162			hypothetical protein
comp100575_c0_seq1	1093	89	886	+	798	1e-109	ref|XP_003460240.1|	PREDICTED: angiopoietin-related protein 5-like	[Oreochromis niloticus]	KOG2579	Ficolin and related extracellular proteins	3e-55	mdo:100010647 hypothetical protein LOC100010647	1e-62	sp|Q86XS5|ANGL5_HUMAN Angiopoietin-related protein 5 OS=Homo sapiens GN=ANGPTL5 PE=2 SV=2	7e-45
comp100576_c0_seq1	522	357	130	-	228			hypothetical protein
comp100577_c0_seq1	1155	1153	410	-	744	1e-130	ref|XP_003438462.1|	PREDICTED: serine protease HTRA1	[Oreochromis niloticus]	KOG1320	Serine protease	4e-51	dre:431766 htra1; HtrA serine peptidase 1 (EC:3.4.21.-); K08784 HtrA serine peptidase 1 [EC:3.4.21.-]	1e-124	sp|Q9R118|HTRA1_MOUSE Serine protease HTRA1 OS=Mus musculus GN=Htra1 PE=2 SV=1	1e-111
comp100578_c0_seq1	362	197	346	+	150			hypothetical protein
comp100580_c0_seq1	469	187	11	-	177			hypothetical protein
comp100581_c0_seq1	267	3	200	+	198			hypothetical protein
comp100582_c0_seq1	315	313	2	-	312	5e-29	ref|XP_003444785.1|	PREDICTED: autophagy-related protein 2 homolog A-like	[Oreochromis niloticus]				xtr:780111 atg2a; ATG2 autophagy related 2 homolog A	3e-22	sp|Q08D51|ATG2A_XENTR Autophagy-related protein 2 homolog A OS=Xenopus tropicalis GN=atg2a PE=2 SV=1	7e-23
comp1005848_c0_seq1	203	145	5	-	141			hypothetical protein
comp1005888_c0_seq1	290	29	289	+	261			hypothetical protein
comp100590_c0_seq1	559	251	3	-	249			hypothetical protein
comp100591_c0_seq1	641	457	239	-	219			hypothetical protein
comp100592_c0_seq1	564	3	332	+	330			hypothetical protein
comp1005930_c0_seq1	413	44	157	+	114			hypothetical protein
comp100595_c0_seq1	439	1	315	+	315			hypothetical protein
comp100596_c0_seq1	304	3	173	+	171			hypothetical protein
comp1005968_c0_seq1	290	2	289	+	288	2e-41	ref|XP_003456269.1|	PREDICTED: kalirin	[Oreochromis niloticus]	KOG4240	Multidomain protein, contains SPEC repeats, PH, SH3, and separate rac-specific and rho-specific guanine nucleotide exchange factor domains	2e-17	dre:100148988 similar to hCG2022551	1e-35	sp|A2CG49|KALRN_MOUSE Kalirin OS=Mus musculus GN=Kalrn PE=1 SV=1	4e-28
comp100597_c0_seq1	363	338	3	-	336	1e-32	ref|XP_003441359.1|	PREDICTED: neurogenic differentiation factor 4-like	[Oreochromis niloticus]				dre:266958 neurod4; neurogenic differentiation 4; K09079 neurogenic differentiation factor 4	1e-15
comp1005984_c0_seq1	202	2	133	+	132			hypothetical protein
comp100599_c0_seq1	449	363	193	-	171			hypothetical protein
comp1006_c0_seq1	236	235	104	-	132			hypothetical protein
comp10060_c0_seq1	226	210	40	-	171			hypothetical protein
comp100602_c0_seq1	378	225	341	+	117			hypothetical protein
comp100604_c0_seq1	324	324	52	-	273			hypothetical protein
comp1006046_c0_seq1	399	46	252	+	207			hypothetical protein
comp100606_c0_seq1	239	168	40	-	129			hypothetical protein
comp100607_c0_seq1	411	3	410	+	408	4e-72	ref|XP_003450798.1|	PREDICTED: integrin alpha-11	[Oreochromis niloticus]				dre:541475 itga11a; integrin, alpha 11a; K06587 integrin alpha 11	1e-57	sp|Q9UKX5|ITA11_HUMAN Integrin alpha-11 OS=Homo sapiens GN=ITGA11 PE=1 SV=1	2e-35
comp100609_c0_seq1	265	24	218	+	195			hypothetical protein
comp100611_c0_seq1	330	185	328	+	144			hypothetical protein
comp100611_c1_seq1	996	205	996	+	792	1e-125	emb|CAG04775.1|	unnamed protein product	[Tetraodon nigroviridis]				dre:571795 si:dkey-28b4.5	1e-105	sp|Q2THW9|ZDHC5_CANFA Probable palmitoyltransferase ZDHHC5 OS=Canis familiaris GN=ZDHHC5 PE=2 SV=1	9e-90
comp100615_c0_seq1	223	189	43	-	147			hypothetical protein
comp100621_c0_seq1	211	15	122	+	108			hypothetical protein
comp1006227_c0_seq1	289	287	75	-	213			hypothetical protein
comp100624_c0_seq1	229	229	53	-	177			hypothetical protein
comp100624_c1_seq1	224	67	222	+	156			hypothetical protein
comp1006242_c0_seq1	212	12	113	+	102			hypothetical protein
comp100625_c0_seq1	424	81	287	+	207			hypothetical protein
comp100627_c0_seq1	211	210	70	-	141			hypothetical protein
comp100628_c0_seq1	202	202	2	-	201			hypothetical protein
comp100630_c0_seq1	208	25	132	+	108			hypothetical protein
comp100631_c0_seq1	553	164	520	+	357	2e-15	ref|XP_003458978.1|	PREDICTED: nicotinamide mononucleotide adenylyltransferase 2-like	[Oreochromis niloticus]
comp100633_c0_seq1	323	98	322	+	225			hypothetical protein
comp100633_c1_seq1	325	264	100	-	165			hypothetical protein
comp100634_c0_seq1	210	1	183	+	183			hypothetical protein
comp100635_c0_seq1	1175	1	801	+	801	3e-75	ref|XP_003454962.1|	PREDICTED: hypothetical protein LOC100702660	[Oreochromis niloticus]
comp1006361_c0_seq1	221	30	194	+	165			hypothetical protein
comp100637_c0_seq1	446	88	237	+	150			hypothetical protein
comp100637_c1_seq1	257	117	257	+	141			hypothetical protein
comp100638_c0_seq1	472	315	1	-	315			hypothetical protein
comp100640_c0_seq1	241	2	241	+	240			hypothetical protein
comp100640_c1_seq1	216	157	5	-	153			hypothetical protein
comp100640_c2_seq1	204	203	33	-	171			hypothetical protein
comp100641_c0_seq1	206	127	5	-	123			hypothetical protein
comp100644_c0_seq1	726	251	643	+	393			hypothetical protein
comp100644_c1_seq1	271	3	269	+	267	1e-43	ref|XP_003438797.1|	PREDICTED: retinoic acid receptor alpha-A-like isoform 1	[Oreochromis niloticus]				dre:30680 raraa; retinoic acid receptor, alpha a; K08527 nuclear receptor, subfamily 1, group B, member 1	4e-44	sp|Q90271|RARAA_DANRE Retinoic acid receptor alpha-A OS=Danio rerio GN=raraa PE=2 SV=2	8e-45
comp100644_c2_seq1	270	17	268	+	252			hypothetical protein
comp100645_c0_seq1	221	39	194	+	156			hypothetical protein
comp100647_c0_seq1	611	382	197	-	186			hypothetical protein
comp100648_c0_seq1	216	3	215	+	213	6e-31	ref|XP_003443074.1|	PREDICTED: tau-tubulin kinase 2	[Oreochromis niloticus]				gga:423241 TTBK2; tau tubulin kinase 2; K08815 tau tubulin kinase [EC:2.7.11.26]	5e-17	sp|Q6IQ55|TTBK2_HUMAN Tau-tubulin kinase 2 OS=Homo sapiens GN=TTBK2 PE=1 SV=2	1e-16
comp100648_c1_seq1	229	3	227	+	225	1e-27	ref|XP_003443074.1|	PREDICTED: tau-tubulin kinase 2	[Oreochromis niloticus]				dre:571094 similar to Tau-tubulin kinase 2; K08815 tau tubulin kinase [EC:2.7.11.26]	2e-14	sp|Q6IQ55|TTBK2_HUMAN Tau-tubulin kinase 2 OS=Homo sapiens GN=TTBK2 PE=1 SV=2	2e-11
comp100649_c0_seq1	441	3	440	+	438	2e-63	ref|XP_003438549.1|	PREDICTED: hypothetical protein LOC100712247	[Oreochromis niloticus]				dre:335618 wu:fj29h11	8e-34
comp100649_c1_seq1	265	3	263	+	261	1e-32	ref|XP_003438549.1|	PREDICTED: hypothetical protein LOC100712247	[Oreochromis niloticus]				dre:335618 wu:fj29h11	2e-10
comp100650_c0_seq1	454	453	142	-	312			hypothetical protein
comp100650_c1_seq1	303	23	301	+	279	4e-13	emb|CAF92509.1|	unnamed protein product	[Tetraodon nigroviridis]				dre:100000517 si:dkey-31k9.2; K09239 human immunodeficiency virus type I enhancer-binding protein	8e-19	sp|Q03172|ZEP1_MOUSE Zinc finger protein 40 OS=Mus musculus GN=Hivep1 PE=1 SV=1	2e-10
comp100652_c0_seq1	1026	976	779	-	198			hypothetical protein
comp100653_c0_seq1	220	40	186	+	147			hypothetical protein
comp100655_c0_seq1	217	216	118	-	99			hypothetical protein
comp100656_c0_seq1	746	421	2	-	420			hypothetical protein
comp100658_c0_seq1	242	194	3	-	192			hypothetical protein
comp100658_c1_seq1	436	2	436	+	435			hypothetical protein
comp100659_c0_seq1	226	193	29	-	165			hypothetical protein
comp100660_c0_seq1	802	407	679	+	273			hypothetical protein
comp1006619_c0_seq1	219	197	87	-	111			hypothetical protein
comp100663_c0_seq1	559	516	340	-	177			hypothetical protein
comp100664_c0_seq1	206	1	204	+	204	2e-06	emb|CAQ13757.1|	novel protein	[Danio rerio]				dre:100004190 similar to pr-set7 CG3307-PA	6e-07
comp100664_c1_seq1	252	3	251	+	249			hypothetical protein
comp100664_c2_seq1	247	247	2	-	246			hypothetical protein
comp100665_c0_seq1	681	284	679	+	396			hypothetical protein
comp1006671_c0_seq1	318	301	2	-	300			hypothetical protein
comp100669_c0_seq1	213	68	178	+	111			hypothetical protein
comp100671_c0_seq1	572	216	1	-	216			hypothetical protein
comp100672_c0_seq1	232	212	60	-	153			hypothetical protein
comp100672_c1_seq1	328	117	326	+	210			hypothetical protein
comp100676_c0_seq1	765	3	305	+	303			hypothetical protein
comp1006766_c0_seq1	336	3	335	+	333			hypothetical protein
comp100678_c0_seq1	567	533	3	-	531			hypothetical protein
comp100682_c0_seq1	486	293	3	-	291			hypothetical protein
comp100683_c0_seq1	375	63	299	+	237			hypothetical protein
comp100683_c1_seq1	513	250	435	+	186			hypothetical protein
comp100684_c0_seq1	1128	161	514	+	354			hypothetical protein
comp100685_c0_seq1	284	2	283	+	282			hypothetical protein
comp100685_c1_seq1	323	3	311	+	309			hypothetical protein
comp100687_c0_seq1	364	363	1	-	363	1e-63	ref|XP_003441532.1|	PREDICTED: inositol 1,4,5-trisphosphate receptor type 1-like isoform 2	[Oreochromis niloticus]	KOG3533	Inositol 1,4,5-trisphosphate receptor	7e-47	gga:395412 ITPR1; inositol 1,4,5-triphosphate receptor, type 1; K04958 inositol 1,4,5-triphosphate receptor, type 1	2e-56	sp|Q14643|ITPR1_HUMAN Inositol 1,4,5-trisphosphate receptor type 1 OS=Homo sapiens GN=ITPR1 PE=1 SV=2	3e-56
comp100691_c0_seq1	495	3	494	+	492			hypothetical protein
comp100693_c0_seq1	262	81	260	+	180			hypothetical protein
comp1006934_c0_seq1	338	64	255	+	192			hypothetical protein
comp100695_c0_seq1	724	346	609	+	264			hypothetical protein
comp100696_c0_seq1	558	323	556	+	234			hypothetical protein
comp100698_c0_seq1	391	2	316	+	315	1e-20	ref|XP_003448667.1|	PREDICTED: rho GTPase-activating protein 25-like	[Oreochromis niloticus]				dre:562468 DKEY-13N15.4; novel protein similar to vertebrate Rho GTPase activating protein 24 (ARHGAP24)	1e-09
comp100698_c1_seq1	238	2	238	+	237	2e-15	ref|XP_003448667.1|	PREDICTED: rho GTPase-activating protein 25-like	[Oreochromis niloticus]
comp1006984_c0_seq1	213	194	3	-	192			hypothetical protein
comp100699_c0_seq1	327	156	1	-	156			hypothetical protein
comp100699_c1_seq1	408	3	185	+	183			hypothetical protein
comp100700_c0_seq1	221	1	129	+	129			hypothetical protein
comp100702_c0_seq1	472	434	45	-	390			hypothetical protein
comp100703_c0_seq1	319	315	151	-	165			hypothetical protein
comp100704_c0_seq1	255	23	232	+	210			hypothetical protein
comp100705_c0_seq1	237	29	181	+	153			hypothetical protein
comp100705_c1_seq1	285	80	208	+	129			hypothetical protein
comp100706_c0_seq1	231	231	1	-	231			hypothetical protein
comp100707_c0_seq1	588	286	20	-	267			hypothetical protein
comp100707_c1_seq1	211	3	209	+	207			hypothetical protein
comp100709_c0_seq1	428	213	1	-	213			hypothetical protein
comp100710_c0_seq1	669	582	232	-	351			hypothetical protein
comp100711_c0_seq1	813	405	250	-	156			hypothetical protein
comp100713_c0_seq1	258	257	3	-	255			hypothetical protein
comp100713_c1_seq1	354	206	3	-	204			hypothetical protein
comp100713_c2_seq1	233	231	1	-	231			hypothetical protein
comp100716_c0_seq1	252	3	251	+	249	3e-22	ref|XP_003442431.1|	PREDICTED: pleckstrin homology domain-containing family A member 7	[Oreochromis niloticus]				dre:100005106 plekha7b; pleckstrin homology domain containing, family A member 7b	1e-11
comp100717_c0_seq1	257	257	3	-	255			hypothetical protein
comp1007171_c0_seq1	256	255	34	-	222			hypothetical protein
comp100719_c0_seq1	275	91	273	+	183			hypothetical protein
comp100719_c1_seq1	343	152	325	+	174			hypothetical protein
comp1007194_c0_seq1	275	3	275	+	273	9e-50	ref|XP_003459256.1|	PREDICTED: ras-associated and pleckstrin homology domains-containing protein 1	[Oreochromis niloticus]	KOG3751	Growth factor receptor-bound proteins (GRB7, GRB10, GRB14)	1e-24	dre:557435 si:ch211-176f1.1	2e-48	sp|Q70E73|RAPH1_HUMAN Ras-associated and pleckstrin homology domains-containing protein 1 OS=Homo sapiens GN=RAPH1 PE=1 SV=3	1e-47
comp100720_c0_seq1	202	3	200	+	198			hypothetical protein
comp100721_c0_seq1	202	201	4	-	198			hypothetical protein
comp100721_c1_seq1	556	413	213	-	201			hypothetical protein
comp1007219_c0_seq1	308	301	113	-	189			hypothetical protein
comp100722_c0_seq1	212	212	3	-	210			hypothetical protein
comp100725_c0_seq1	563	563	189	-	375	1e-54	ref|XP_003453260.1|	PREDICTED: mitochondrial peptide methionine sulfoxide reductase-like	[Oreochromis niloticus]	KOG1635	Peptide methionine sulfoxide reductase	7e-32	dre:503993 im:7149628; K07304 peptide-methionine (S)-S-oxide reductase [EC:1.8.4.11]	1e-44	sp|Q9UJ68|MSRA_HUMAN Peptide methionine sulfoxide reductase OS=Homo sapiens GN=MSRA PE=2 SV=1	5e-43
comp100725_c1_seq1	572	39	275	+	237			hypothetical protein
comp1007298_c0_seq1	221	191	3	-	189			hypothetical protein
comp100730_c0_seq1	258	65	184	+	120			hypothetical protein
comp100730_c1_seq1	214	16	213	+	198			hypothetical protein
comp100730_c2_seq1	603	505	239	-	267			hypothetical protein
comp100731_c0_seq1	337	273	94	-	180			hypothetical protein
comp100731_c1_seq1	241	3	227	+	225			hypothetical protein
comp100733_c0_seq1	702	228	578	+	351			hypothetical protein
comp100735_c0_seq1	456	254	57	-	198			hypothetical protein
comp100737_c0_seq1	640	46	291	+	246			hypothetical protein
comp100738_c0_seq1	493	317	27	-	291			hypothetical protein
comp1007380_c0_seq1	367	365	3	-	363	3e-58	ref|XP_003440628.1|	PREDICTED: kielin/chordin-like protein-like	[Oreochromis niloticus]				xla:378806 kcp; kielin	2e-46	sp|Q9IBG7|KCP_XENLA Kielin/chordin-like protein OS=Xenopus laevis GN=kcp PE=2 SV=1	4e-47
comp100740_c0_seq1	1089	387	575	+	189			hypothetical protein
comp100741_c0_seq1	248	61	246	+	186			hypothetical protein
comp100742_c0_seq1	864	723	427	-	297			hypothetical protein
comp1007435_c0_seq1	214	3	212	+	210			hypothetical protein
comp100745_c0_seq1	359	3	143	+	141			hypothetical protein
comp100745_c1_seq1	224	224	39	-	186			hypothetical protein
comp100746_c0_seq1	423	105	353	+	249			hypothetical protein
comp1007474_c0_seq1	251	118	2	-	117			hypothetical protein
comp100748_c0_seq1	780	3	779	+	777			hypothetical protein
comp100750_c0_seq1	844	219	482	+	264			hypothetical protein
comp100751_c0_seq1	347	347	39	-	309			hypothetical protein
comp100753_c0_seq1	503	502	2	-	501	4e-48	emb|CAG02539.1|	unnamed protein product	[Tetraodon nigroviridis]				dre:100150205 similar to GTPase, IMAP family member 8	5e-22
comp100753_c1_seq1	352	350	51	-	300	1e-23	emb|CAG02538.1|	unnamed protein product	[Tetraodon nigroviridis]				dre:100150205 similar to GTPase, IMAP family member 8	2e-12
comp1007534_c0_seq1	243	215	84	-	132			hypothetical protein
comp100754_c0_seq1	241	1	240	+	240			hypothetical protein
comp100754_c1_seq1	1068	1068	1	-	1068	1e-158	ref|XP_003449247.1|	PREDICTED: centrosomal protein of 290 kDa-like	[Oreochromis niloticus]				dre:560588 cep290; centrosomal protein 290	1e-122	sp|P85001|CE290_DANRE Centrosomal protein of 290 kDa OS=Danio rerio GN=cep290 PE=2 SV=1	1e-121
comp100756_c0_seq1	606	76	543	+	468			hypothetical protein
comp100758_c0_seq1	492	138	491	+	354			hypothetical protein
comp100761_c0_seq1	1544	1219	1518	+	300			hypothetical protein
comp100761_c1_seq1	236	33	221	+	189			hypothetical protein
comp100762_c0_seq1	264	263	78	-	186			hypothetical protein
comp100763_c0_seq1	331	324	46	-	279			hypothetical protein
comp1007649_c0_seq1	270	231	88	-	144			hypothetical protein
comp100765_c0_seq1	248	150	1	-	150			hypothetical protein
comp100766_c0_seq1	603	536	297	-	240			hypothetical protein
comp100767_c0_seq1	274	83	250	+	168			hypothetical protein
comp1007709_c0_seq1	387	387	1	-	387	3e-60	ref|XP_003963716.1|	PREDICTED: LOW QUALITY PROTEIN: cadherin-23-like	[Takifugu rubripes]	KOG4289	Cadherin EGF LAG seven-pass G-type receptor	7e-21	dre:407978 cdh23; cadherin-like 23; K06813 cadherin 23	8e-52	sp|Q99PF4|CAD23_MOUSE Cadherin-23 OS=Mus musculus GN=Cdh23 PE=1 SV=1	5e-50
comp100771_c0_seq1	365	297	49	-	249			hypothetical protein
comp1007713_c0_seq1	452	89	256	+	168			hypothetical protein
comp100772_c0_seq1	513	512	156	-	357			hypothetical protein
comp100775_c0_seq1	600	1	387	+	387			hypothetical protein
comp100777_c0_seq1	218	2	217	+	216			hypothetical protein
comp100778_c0_seq1	501	500	222	-	279			hypothetical protein
comp100781_c0_seq1	1114	1113	103	-	1011	1e-92	ref|XP_003969829.1|	PREDICTED: inactive serine protease PAMR1-like	[Takifugu rubripes]				dre:560295 similar to regeneration associated muscle protease	3e-64	sp|Q6DIV5|PAMR1_XENTR Inactive serine protease PAMR1 OS=Xenopus tropicalis GN=pamr1 PE=2 SV=1	2e-54
comp100782_c0_seq1	833	550	299	-	252			hypothetical protein
comp100783_c0_seq1	1075	1	297	+	297			hypothetical protein
comp100783_c1_seq1	430	428	204	-	225			hypothetical protein
comp100784_c0_seq1	458	415	155	-	261			hypothetical protein
comp100784_c1_seq1	467	268	20	-	249			hypothetical protein
comp1007853_c0_seq1	256	1	189	+	189			hypothetical protein
comp100786_c0_seq1	218	218	111	-	108			hypothetical protein
comp100787_c0_seq1	306	91	306	+	216			hypothetical protein
comp100789_c0_seq1	361	202	354	+	153			hypothetical protein
comp100791_c0_seq1	552	220	2	-	219			hypothetical protein
comp100792_c0_seq1	437	156	437	+	282			hypothetical protein
comp100792_c1_seq1	236	1	129	+	129			hypothetical protein
comp100795_c0_seq1	689	408	61	-	348			hypothetical protein
comp100798_c0_seq1	591	380	72	-	309			hypothetical protein
comp100800_c0_seq1	709	701	504	-	198			hypothetical protein
comp100804_c0_seq1	280	280	2	-	279	9e-26	ref|XP_003458244.1|	PREDICTED: semaphorin-6D-like	[Oreochromis niloticus]				dre:550377 zgc:112012; K06842 semaphorin 6	5e-07
comp100804_c1_seq1	284	282	1	-	282	2e-44	ref|XP_003458244.1|	PREDICTED: semaphorin-6D-like	[Oreochromis niloticus]				bta:518458 SEMA6D; sema domain, transmembrane domain (TM), and cytoplasmic domain, (semaphorin) 6D; K06842 semaphorin 6	3e-32	sp|Q8NFY4|SEM6D_HUMAN Semaphorin-6D OS=Homo sapiens GN=SEMA6D PE=1 SV=1	6e-33
comp100805_c0_seq1	613	533	300	-	234			hypothetical protein
comp100806_c0_seq1	244	16	171	+	156			hypothetical protein
comp100807_c0_seq1	385	3	251	+	249			hypothetical protein
comp100808_c0_seq1	344	41	343	+	303	3e-52	gb|ACR33821.1|	glutathione peroxidase 4a	[Cyprinus carpio]	KOG1651	Glutathione peroxidase	3e-32	dre:352928 gpx4a; glutathione peroxidase 4a (EC:1.11.1.12); K05361 phospholipid-hydroperoxide glutathione peroxidase [EC:1.11.1.12]	9e-49	sp|Q9N2J2|GPX4_BOVIN Phospholipid hydroperoxide glutathione peroxidase, mitochondrial OS=Bos taurus GN=GPX4 PE=2 SV=2	6e-40
comp100808_c1_seq1	209	207	79	-	129			hypothetical protein
comp100809_c0_seq1	808	793	485	-	309			hypothetical protein
comp100810_c0_seq1	203	1	201	+	201			hypothetical protein
comp100811_c0_seq1	368	368	3	-	366			hypothetical protein
comp100812_c0_seq1	263	262	2	-	261			hypothetical protein
comp1008120_c0_seq1	241	134	3	-	132			hypothetical protein
comp100814_c0_seq1	231	126	230	+	105			hypothetical protein
comp100815_c0_seq1	646	89	385	+	297			hypothetical protein
comp100818_c0_seq1	266	265	53	-	213			hypothetical protein
comp100819_c0_seq1	252	214	80	-	135			hypothetical protein
comp100821_c1_seq1	444	66	224	+	159			hypothetical protein
comp100822_c0_seq1	381	211	29	-	183			hypothetical protein
comp100824_c0_seq1	232	25	231	+	207			hypothetical protein
comp100824_c1_seq1	354	212	3	-	210			hypothetical protein
comp100825_c0_seq1	299	124	231	+	108			hypothetical protein
comp100826_c0_seq1	413	360	121	-	240			hypothetical protein
comp100827_c0_seq1	373	372	34	-	339			hypothetical protein
comp100827_c1_seq1	502	501	1	-	501	6e-77	ref|XP_003446650.1|	PREDICTED: striated muscle preferentially expressed protein kinase-like	[Oreochromis niloticus]				dre:563174 si:ch211-195m20.1; K08809 striated muscle-specific serine/threonine protein kinase [EC:2.7.11.1]	4e-32	sp|Q696W0|SPEG_DANRE Striated muscle preferentially expressed protein kinase OS=Danio rerio GN=speg PE=2 SV=1	5e-25
comp100830_c0_seq1	563	561	280	-	282			hypothetical protein
comp100830_c1_seq1	204	202	17	-	186			hypothetical protein
comp100831_c0_seq1	1546	1002	733	-	270			hypothetical protein
comp100832_c0_seq1	788	786	1	-	786	3e-95	ref|XP_003439515.1|	PREDICTED: long-chain fatty acid transport protein 6 isoform 1	[Oreochromis niloticus]	KOG1179	Very long-chain acyl-CoA synthetase/fatty acid transporter	3e-51	dre:568835 slc27a6; solute carrier family 27 (fatty acid transporter), member 6	2e-72	sp|Q9Y2P4|S27A6_HUMAN Long-chain fatty acid transport protein 6 OS=Homo sapiens GN=SLC27A6 PE=1 SV=1	9e-62
comp100833_c0_seq1	208	206	3	-	204			hypothetical protein
comp100836_c0_seq1	352	177	25	-	153			hypothetical protein
comp100836_c1_seq1	356	193	14	-	180			hypothetical protein
comp100840_c0_seq1	550	198	1	-	198			hypothetical protein
comp1008400_c0_seq1	213	147	1	-	147			hypothetical protein
comp100842_c0_seq1	298	205	23	-	183			hypothetical protein
comp100842_c1_seq1	338	2	337	+	336			hypothetical protein
comp100844_c0_seq1	620	1	462	+	462			hypothetical protein
comp100848_c0_seq1	792	297	31	-	267			hypothetical protein
comp100848_c1_seq1	463	1	285	+	285			hypothetical protein
comp100849_c0_seq1	713	553	2	-	552	3e-62	emb|CAF98775.1|	unnamed protein product	[Tetraodon nigroviridis]				dre:280650 copeb; core promoter element binding protein; K09207 krueppel-like factor 6/7	6e-51	sp|O35819|KLF6_RAT Krueppel-like factor 6 OS=Rattus norvegicus GN=Klf6 PE=2 SV=2	1e-37
comp100851_c0_seq1	258	256	38	-	219			hypothetical protein
comp100851_c1_seq1	209	209	3	-	207			hypothetical protein
comp100852_c0_seq1	344	46	342	+	297			hypothetical protein
comp100852_c1_seq1	414	150	1	-	150			hypothetical protein
comp100853_c0_seq1	238	236	63	-	174			hypothetical protein
comp100855_c0_seq1	383	381	145	-	237			hypothetical protein
comp100856_c0_seq1	202	8	202	+	195			hypothetical protein
comp100858_c1_seq1	249	225	1	-	225			hypothetical protein
comp100860_c0_seq1	205	204	1	-	204			hypothetical protein
comp100864_c0_seq1	292	2	181	+	180			hypothetical protein
comp100864_c1_seq1	296	285	91	-	195			hypothetical protein
comp100865_c0_seq1	476	350	57	-	294			hypothetical protein
comp100866_c0_seq1	255	253	80	-	174			hypothetical protein
comp100867_c0_seq1	404	72	257	+	186			hypothetical protein
comp1008694_c0_seq1	265	215	69	-	147			hypothetical protein
comp100871_c0_seq1	224	78	224	+	147			hypothetical protein
comp100871_c1_seq1	423	264	422	+	159			hypothetical protein
comp100873_c0_seq1	410	409	209	-	201			hypothetical protein
comp100874_c0_seq1	424	257	48	-	210			hypothetical protein
comp100874_c1_seq1	340	315	19	-	297			hypothetical protein
comp100875_c0_seq1	221	220	2	-	219	6e-26	ref|XP_003972326.1|	PREDICTED: E3 ubiquitin/ISG15 ligase TRIM25-like	[Takifugu rubripes]				dre:100148968 similar to PYRIN-containing APAF1-like protein 7	8e-12	sp|Q96PL5|ERMAP_HUMAN Erythroid membrane-associated protein OS=Homo sapiens GN=ERMAP PE=1 SV=1	6e-06
comp100875_c1_seq1	319	306	1	-	306			hypothetical protein
comp100876_c0_seq1	301	1	300	+	300	4e-31	ref|XP_003452647.1|	PREDICTED: junctophilin-3-like	[Oreochromis niloticus]				dre:565205 similar to junctophilin 3	1e-12	sp|Q9ET77|JPH3_MOUSE Junctophilin-3 OS=Mus musculus GN=Jph3 PE=1 SV=1	7e-08
comp100876_c1_seq1	217	1	216	+	216	5e-17	emb|CAF93276.1|	unnamed protein product	[Tetraodon nigroviridis]				dre:100148063 DKEY-234B16.1; novel protein similar to H.sapiens JPH1, junctophilin 1 (JPH1)	1e-15	sp|Q9ET77|JPH3_MOUSE Junctophilin-3 OS=Mus musculus GN=Jph3 PE=1 SV=1	2e-15
comp100877_c0_seq1	242	3	242	+	240			hypothetical protein
comp100879_c0_seq1	641	640	263	-	378			hypothetical protein
comp100880_c1_seq1	545	125	457	+	333			hypothetical protein
comp100883_c0_seq1	551	353	550	+	198			hypothetical protein
comp100884_c0_seq1	323	3	323	+	321			hypothetical protein
comp100885_c0_seq1	331	331	2	-	330			hypothetical protein
comp100885_c1_seq1	294	252	70	-	183			hypothetical protein
comp1008865_c0_seq1	289	1	135	+	135			hypothetical protein
comp100889_c0_seq1	304	260	3	-	258			hypothetical protein
comp100889_c1_seq1	314	267	7	-	261			hypothetical protein
comp100890_c0_seq1	508	445	236	-	210			hypothetical protein
comp100891_c0_seq1	418	247	47	-	201			hypothetical protein
comp100891_c1_seq1	202	3	200	+	198			hypothetical protein
comp100894_c0_seq1	232	96	230	+	135			hypothetical protein
comp100896_c0_seq1	472	393	91	-	303			hypothetical protein
comp100898_c0_seq1	529	202	417	+	216			hypothetical protein
comp100899_c0_seq1	215	11	166	+	156			hypothetical protein
comp100899_c1_seq1	280	86	277	+	192			hypothetical protein
comp1008991_c0_seq1	263	65	253	+	189			hypothetical protein
comp100900_c0_seq1	201	2	199	+	198	2e-28	emb|CAG12468.1|	unnamed protein product	[Tetraodon nigroviridis]	KOG3538	Disintegrin metalloproteinases with thrombospondin repeats	9e-07	cfa:485082 ADAMTSL5; ADAMTS-like 5	3e-10	sp|Q6ZMM2|ATL5_HUMAN ADAMTS-like protein 5 OS=Homo sapiens GN=ADAMTSL5 PE=1 SV=2	3e-10
comp100904_c0_seq1	227	32	226	+	195			hypothetical protein
comp100905_c0_seq1	206	2	193	+	192	4e-16	ref|XP_003439189.1|	PREDICTED: nuclear receptor-binding protein 2-like	[Oreochromis niloticus]				dre:562626 zgc:194780; K08875 nuclear receptor-binding protein	4e-15	sp|Q91V36|NRBP2_MOUSE Nuclear receptor-binding protein 2 OS=Mus musculus GN=Nrbp2 PE=2 SV=1	1e-07
comp100905_c1_seq1	345	315	1	-	315			hypothetical protein
comp1009058_c0_seq1	249	1	249	+	249			hypothetical protein
comp100907_c0_seq1	374	3	374	+	372			hypothetical protein
comp100907_c1_seq1	366	2	364	+	363	2e-39	ref|XP_003452649.1|	PREDICTED: uncharacterized protein KIAA0895-like	[Oreochromis niloticus]				dre:562097 hypothetical LOC562097	8e-21	sp|Q810A5|K895L_MOUSE Uncharacterized protein KIAA0895-like OS=Mus musculus GN=Kiaa0895l PE=2 SV=1	6e-11
comp100908_c0_seq1	294	199	2	-	198	7e-16	emb|CAG09062.1|	unnamed protein product	[Tetraodon nigroviridis]				dre:563796 similar to Y57A10A.26	5e-14	sp|Q5TGI0|CF168_HUMAN Uncharacterized protein C6orf168 OS=Homo sapiens GN=C6orf168 PE=2 SV=2	8e-14
comp100909_c0_seq1	334	75	212	+	138			hypothetical protein
comp100909_c1_seq1	213	56	211	+	156			hypothetical protein
comp100910_c1_seq1	210	2	199	+	198	1e-15	ref|XP_003964244.1|	PREDICTED: WD repeat-containing protein 27-like	[Takifugu rubripes]				rno:308222 Wdr27, Wdr27_predicted; WD repeat domain 27	2e-10	sp|Q8C5V5|WDR27_MOUSE WD repeat-containing protein 27 OS=Mus musculus GN=Wdr27 PE=2 SV=2	1e-10
comp100911_c0_seq1	336	253	2	-	252			hypothetical protein
comp100912_c0_seq1	364	170	316	+	147			hypothetical protein
comp1009136_c0_seq1	277	37	201	+	165			hypothetical protein
comp100914_c0_seq1	385	384	94	-	291			hypothetical protein
comp100915_c0_seq1	217	189	55	-	135			hypothetical protein
comp100915_c1_seq1	230	75	230	+	156			hypothetical protein
comp1009157_c0_seq1	224	11	223	+	213			hypothetical protein
comp100916_c0_seq1	399	327	136	-	192			hypothetical protein
comp100917_c0_seq1	280	2	175	+	174			hypothetical protein
comp1009182_c0_seq1	243	2	241	+	240			hypothetical protein					gga:416143 ANKHD1-EIF4EBP3	2e-06
comp100919_c0_seq1	266	256	2	-	255			hypothetical protein
comp100921_c0_seq1	537	194	3	-	192			hypothetical protein
comp100922_c0_seq1	314	313	92	-	222			hypothetical protein
comp100923_c0_seq1	417	266	415	+	150			hypothetical protein
comp1009230_c0_seq1	203	2	109	+	108			hypothetical protein
comp100924_c0_seq1	288	155	286	+	132			hypothetical protein
comp100926_c0_seq1	348	321	76	-	246			hypothetical protein
comp100927_c0_seq1	448	29	388	+	360			hypothetical protein
comp100927_c1_seq1	226	40	216	+	177			hypothetical protein
comp100929_c0_seq1	227	1	96	+	96			hypothetical protein
comp100930_c0_seq1	387	387	1	-	387	4e-72	ref|XP_003450350.1|	PREDICTED: semaphorin-6D	[Oreochromis niloticus]	KOG3611	Semaphorins	2e-33	dre:406272 sema6d; sema domain, transmembrane domain (TM), and cytoplasmic domain, (semaphorin) 6D; K06842 semaphorin 6	2e-60	sp|Q9H3T2|SEM6C_HUMAN Semaphorin-6C OS=Homo sapiens GN=SEMA6C PE=2 SV=3	3e-45
comp100930_c1_seq1	390	245	3	-	243	5e-14	ref|XP_003450350.1|	PREDICTED: semaphorin-6D	[Oreochromis niloticus]				dre:406272 sema6d; sema domain, transmembrane domain (TM), and cytoplasmic domain, (semaphorin) 6D; K06842 semaphorin 6	2e-08
comp100931_c0_seq1	207	206	3	-	204			hypothetical protein
comp100931_c1_seq1	219	219	73	-	147			hypothetical protein
comp100932_c0_seq1	314	4	198	+	195			hypothetical protein
comp100933_c0_seq1	269	184	68	-	117			hypothetical protein
comp100934_c0_seq1	923	923	195	-	729	1e-126	ref|XP_003445654.1|	PREDICTED: ELMO domain-containing protein 3-like	[Oreochromis niloticus]				dre:567510 similar to ELMO domain-containing protein 3 (RNA-binding motif and ELMO domain-containing protein 1) (RNA-binding protein 29) (RNA-binding motif protein 29)	3e-99	sp|Q58DT5|ELMD3_BOVIN ELMO domain-containing protein 3 OS=Bos taurus GN=ELMOD3 PE=2 SV=1	2e-64
comp100934_c1_seq1	307	188	3	-	186			hypothetical protein
comp100934_c2_seq1	497	497	3	-	495	2e-58	ref|XP_003445654.1|	PREDICTED: ELMO domain-containing protein 3-like	[Oreochromis niloticus]				dre:567510 similar to ELMO domain-containing protein 3 (RNA-binding motif and ELMO domain-containing protein 1) (RNA-binding protein 29) (RNA-binding motif protein 29)	9e-44	sp|Q96FG2|ELMD3_HUMAN ELMO domain-containing protein 3 OS=Homo sapiens GN=ELMOD3 PE=2 SV=1	5e-25
comp100935_c0_seq1	675	674	3	-	672	2e-80	emb|CAG12727.1|	unnamed protein product	[Tetraodon nigroviridis]	KOG3563	Forkhead/HNF-3-related transcription factor	2e-42	dre:30559 foxa3; forkhead box A3	3e-55	sp|P35583|FOXA2_MOUSE Hepatocyte nuclear factor 3-beta OS=Mus musculus GN=Foxa2 PE=1 SV=1	5e-42
comp100936_c0_seq1	428	424	143	-	282			hypothetical protein
comp100936_c1_seq1	206	2	205	+	204	2e-25	ref|XP_003438890.1|	PREDICTED: rabenosyn-5-like	[Oreochromis niloticus]	KOG1842	FYVE finger-containing protein	1e-12	dre:569240 DKEYP-87A12.4; similar to Rabenosyn-5 (FYVE finger-containing Rab5 effector protein rabenosyn-5) (Zinc finger FYVE domain-containing protein 20) (110 kDa protein); K12481 rabenosyn-5	4e-22	sp|Q80Y56|RBNS5_MOUSE Rabenosyn-5 OS=Mus musculus GN=Zfyve20 PE=2 SV=1	3e-22
comp100939_c0_seq1	847	845	255	-	591	6e-42	ref|XP_003975514.1|	PREDICTED: apical endosomal glycoprotein-like	[Takifugu rubripes]				dre:559790 si:ch211-106h4.4	3e-26
comp100939_c1_seq1	241	217	74	-	144			hypothetical protein
comp100941_c0_seq1	352	177	1	-	177			hypothetical protein
comp100941_c1_seq1	275	189	49	-	141			hypothetical protein
comp100944_c0_seq1	229	1	180	+	180			hypothetical protein
comp100946_c0_seq1	338	56	337	+	282			hypothetical protein
comp100947_c0_seq1	525	65	268	+	204			hypothetical protein
comp100948_c0_seq1	356	105	251	+	147			hypothetical protein
comp100949_c0_seq1	280	280	68	-	213			hypothetical protein
comp10095_c0_seq1	289	1	288	+	288			hypothetical protein
comp100950_c0_seq1	351	351	208	-	144			hypothetical protein
comp100951_c0_seq1	673	503	3	-	501	2e-27	ref|XP_003444300.1|	PREDICTED: EVI5-like protein-like	[Oreochromis niloticus]				ptr:457024 EVI5; ecotropic viral integration site 5	7e-23	sp|O60447|EVI5_HUMAN Ecotropic viral integration site 5 protein homolog OS=Homo sapiens GN=EVI5 PE=1 SV=2	2e-23
comp100952_c0_seq1	616	500	300	-	201			hypothetical protein
comp100957_c0_seq1	476	2	385	+	384			hypothetical protein
comp100960_c0_seq1	351	349	209	-	141			hypothetical protein
comp1009606_c0_seq1	389	42	323	+	282			hypothetical protein
comp100961_c0_seq1	363	291	148	-	144			hypothetical protein
comp100963_c0_seq1	245	78	245	+	168			hypothetical protein
comp100964_c0_seq1	280	2	241	+	240			hypothetical protein
comp100964_c1_seq1	259	2	163	+	162			hypothetical protein
comp100965_c0_seq1	271	228	52	-	177			hypothetical protein
comp100966_c0_seq1	372	370	2	-	369	6e-51	ref|XP_003438549.1|	PREDICTED: hypothetical protein LOC100712247	[Oreochromis niloticus]				dre:335618 wu:fj29h11	6e-23
comp1009661_c0_seq1	320	291	115	-	177			hypothetical protein
comp1009665_c0_seq1	201	2	199	+	198			hypothetical protein
comp100969_c0_seq1	269	181	23	-	159			hypothetical protein
comp100970_c0_seq1	507	505	248	-	258			hypothetical protein
comp100971_c0_seq1	201	70	201	+	132			hypothetical protein
comp100972_c0_seq1	669	2	667	+	666	2e-78	ref|XP_003450388.1|	PREDICTED: latrophilin-3-like	[Oreochromis niloticus]				dre:560631 si:ch211-209p5.2; K04594 latrophilin 3	2e-54	sp|Q9HAR2|LPHN3_HUMAN Latrophilin-3 OS=Homo sapiens GN=LPHN3 PE=1 SV=2	6e-54
comp100974_c0_seq1	206	197	3	-	195			hypothetical protein
comp100974_c1_seq1	1296	1294	929	-	366			hypothetical protein
comp100974_c2_seq1	661	264	482	+	219			hypothetical protein
comp100975_c0_seq1	281	3	266	+	264			hypothetical protein
comp100976_c0_seq1	479	1	360	+	360			hypothetical protein
comp100977_c0_seq1	603	3	284	+	282			hypothetical protein
comp100978_c0_seq1	262	260	3	-	258			hypothetical protein
comp100979_c0_seq1	431	431	3	-	429	2e-49	ref|XP_003439806.1|	PREDICTED: acyl-CoA synthetase family member 4-like	[Oreochromis niloticus]				tgu:100227111 similar to Acyl-CoA synthetase family member 4	2e-37	sp|Q5RG49|ACSF4_DANRE Acyl-CoA synthetase family member 4 OS=Danio rerio GN=aasdh PE=3 SV=1	5e-37
comp100979_c1_seq1	869	3	869	+	867	1e-113	ref|XP_003439806.1|	PREDICTED: acyl-CoA synthetase family member 4-like	[Oreochromis niloticus]				dre:570338 si:dkeyp-117h8.3	6e-79	sp|Q5RG49|ACSF4_DANRE Acyl-CoA synthetase family member 4 OS=Danio rerio GN=aasdh PE=3 SV=1	1e-79
comp100981_c0_seq1	868	782	3	-	780	3e-63	ref|XP_003962316.1|	PREDICTED: putative Polycomb group protein ASXL2-like	[Takifugu rubripes]				dre:100150267 similar to additional sex combs like 2; K11471 additional sex combs-like protein	1e-48	sp|Q8BZ32|ASXL2_MOUSE Putative Polycomb group protein ASXL2 OS=Mus musculus GN=Asxl2 PE=2 SV=1	2e-43
comp100982_c0_seq1	490	213	46	-	168			hypothetical protein
comp100983_c0_seq1	520	520	179	-	342			hypothetical protein
comp100985_c0_seq1	543	1	270	+	270			hypothetical protein
comp100987_c0_seq1	287	86	259	+	174			hypothetical protein
comp1009879_c0_seq1	205	2	202	+	201			hypothetical protein
comp100988_c0_seq1	1306	1305	307	-	999			hypothetical protein
comp100989_c0_seq1	797	796	2	-	795	3e-95	ref|XP_003448883.1|	PREDICTED: nuclear factor 1 C-type	[Oreochromis niloticus]	KOG3663	Nuclear factor I	4e-39	dre:100005568 CH211-133L5.3; novel protein similar to vertebrate nuclear factor I/C (CCAAT-binding transcription factor) (NFIC); K09170 nuclear factor I/C	2e-64	sp|P08651|NFIC_HUMAN Nuclear factor 1 C-type OS=Homo sapiens GN=NFIC PE=1 SV=2	2e-57
comp100990_c0_seq1	205							hypothetical protein
comp1009909_c0_seq1	249	1	249	+	249			hypothetical protein
comp100992_c0_seq1	294	292	2	-	291	6e-16	ref|XP_003972416.1|	PREDICTED: hsp90 co-chaperone Cdc37-like	[Takifugu rubripes]				dre:100150500 hypothetical protein LOC100150500	2e-12
comp100993_c0_seq1	241	241	35	-	207			hypothetical protein
comp1009947_c0_seq1	241	2	241	+	240	3e-32	ref|XP_003439576.1|	PREDICTED: aldo-keto reductase family 1 member B10-like	[Oreochromis niloticus]	KOG1577	Aldo/keto reductase family proteins	2e-28	dre:326033 zgc:56622	3e-27	sp|Q6AZW2|A1A1A_DANRE Alcohol dehydrogenase [NADP+] A OS=Danio rerio GN=akr1a1a PE=2 SV=2	1e-17
comp100995_c0_seq1	376	36	374	+	339	6e-49	ref|XP_003454698.1|	PREDICTED: aminoacyl tRNA synthase complex-interacting multifunctional protein 1-like	[Oreochromis niloticus]	KOG2241	tRNA-binding protein	4e-28	dre:494049 zgc:101853	4e-33	sp|Q12904|AIMP1_HUMAN Aminoacyl tRNA synthetase complex-interacting multifunctional protein 1 OS=Homo sapiens GN=AIMP1 PE=1 SV=2	3e-32
comp1009957_c0_seq1	208	207	1	-	207			hypothetical protein
comp100998_c0_seq1	224	42	224	+	183			hypothetical protein
comp100998_c1_seq1	269	3	269	+	267			hypothetical protein
comp100999_c0_seq1	276	86	274	+	189			hypothetical protein
comp101000_c0_seq1	210	3	209	+	207			hypothetical protein
comp101002_c0_seq1	394	327	1	-	327			hypothetical protein
comp101003_c0_seq1	244	232	2	-	231	1e-33	ref|ZP_05620244.1|	translation elongation factor G	[Enhydrobacter aerosaccus SK60]	KOG0465	Mitochondrial elongation factor	3e-29	pop:POPTR_949360 hypothetical protein	4e-30	sp|A5WGL0|EFG_PSYWF Elongation factor G OS=Psychrobacter sp. (strain PRwf-1) GN=fusA PE=3 SV=1	6e-35
comp101003_c2_seq1	212	2	163	+	162			hypothetical protein
comp101005_c0_seq1	235	1	171	+	171			hypothetical protein
comp101005_c2_seq1	355	158	355	+	198			hypothetical protein
comp101006_c0_seq1	221	221	3	-	219	6e-31	ref|XP_003438001.1|	PREDICTED: WD repeat-containing protein 47-like	[Oreochromis niloticus]	KOG0641	WD40 repeat protein	8e-23	rno:310785 Wdr47; WD repeat domain 47	1e-25	sp|Q8CGF6|WDR47_MOUSE WD repeat-containing protein 47 OS=Mus musculus GN=Wdr47 PE=1 SV=1	2e-25
comp101006_c1_seq1	438	2	436	+	435	4e-53	ref|XP_003438001.1|	PREDICTED: WD repeat-containing protein 47-like	[Oreochromis niloticus]				dre:558528 wdr47; WD repeat domain 47	1e-16	sp|O94967|WDR47_HUMAN WD repeat-containing protein 47 OS=Homo sapiens GN=WDR47 PE=1 SV=1	7e-17
comp101007_c0_seq1	1007	149	1006	+	858	3e-88	ref|XP_003458923.1|	PREDICTED: monocarboxylate transporter 13-like	[Oreochromis niloticus]	KOG2504	Monocarboxylate transporter	5e-38	dre:793210 similar to Solute carrier family 16 (monocarboxylic acid transporters), member 13	1e-63	sp|Q17QR6|MOT13_BOVIN Monocarboxylate transporter 13 OS=Bos taurus GN=SLC16A13 PE=2 SV=1	3e-42
comp101008_c0_seq1	290	151	2	-	150			hypothetical protein
comp101009_c0_seq1	1912	1911	229	-	1683	0	ref|XP_003448734.1|	PREDICTED: 5-azacytidine-induced protein 1-like	[Oreochromis niloticus]	KOG0161	Myosin class II heavy chain	2e-08	dre:799514 similar to LOC563066 protein	1e-169	sp|Q9UPN4|AZI1_HUMAN 5-azacytidine-induced protein 1 OS=Homo sapiens GN=AZI1 PE=1 SV=2	1e-110
comp101010_c0_seq1	348	253	110	-	144			hypothetical protein
comp101011_c0_seq1	1164	3	1163	+	1161	1e-175	ref|XP_003978745.1|	PREDICTED: high affinity choline transporter 1-like	[Takifugu rubripes]	KOG3761	Choline transporter	1e-107	tgu:100231458 similar to solute carrier family 5 (choline transporter), member 7	6e-94	sp|Q8BGY9|SC5A7_MOUSE High affinity choline transporter 1 OS=Mus musculus GN=Slc5a7 PE=1 SV=1	2e-94
comp101013_c0_seq1	233	165	1	-	165			hypothetical protein
comp101013_c1_seq1	205	203	84	-	120			hypothetical protein
comp101014_c0_seq1	440	439	95	-	345			hypothetical protein
comp1010143_c0_seq1	266	89	265	+	177			hypothetical protein
comp101016_c0_seq1	730	1	522	+	522	5e-95	ref|XP_003438051.1|	PREDICTED: LOW QUALITY PROTEIN: phosphatidylinositol 3-kinase regulatory subunit beta-like	[Oreochromis niloticus]	KOG4637	Adaptor for phosphoinositide 3-kinase	2e-61	dre:404211 pik3r2; phosphoinositide-3-kinase, regulatory subunit, polypeptide 2; K02649 phosphoinositide-3-kinase, regulatory subunit	5e-75	sp|O08908|P85B_MOUSE Phosphatidylinositol 3-kinase regulatory subunit beta OS=Mus musculus GN=Pik3r2 PE=1 SV=1	1e-71
comp101016_c1_seq1	422	421	2	-	420	1e-70	ref|XP_003975793.1|	PREDICTED: phosphatidylinositol 3-kinase regulatory subunit beta-like	[Takifugu rubripes]	KOG4637	Adaptor for phosphoinositide 3-kinase	2e-30	dre:404211 pik3r2; phosphoinositide-3-kinase, regulatory subunit, polypeptide 2; K02649 phosphoinositide-3-kinase, regulatory subunit	2e-58	sp|O08908|P85B_MOUSE Phosphatidylinositol 3-kinase regulatory subunit beta OS=Mus musculus GN=Pik3r2 PE=1 SV=1	5e-58
comp101016_c2_seq1	285	3	176	+	174			hypothetical protein
comp101017_c0_seq1	236	3	128	+	126			hypothetical protein
comp101018_c0_seq1	222	28	207	+	180			hypothetical protein
comp101019_c0_seq1	325	31	219	+	189			hypothetical protein
comp101020_c0_seq1	545	544	194	-	351			hypothetical protein
comp101020_c1_seq1	262	215	3	-	213			hypothetical protein
comp101022_c0_seq1	258	90	227	+	138			hypothetical protein
comp101023_c0_seq1	219	200	18	-	183			hypothetical protein
comp101024_c0_seq1	297	94	261	+	168			hypothetical protein
comp101024_c1_seq1	219	51	218	+	168			hypothetical protein
comp101025_c0_seq1	288	216	10	-	207			hypothetical protein
comp101025_c1_seq1	262	46	207	+	162			hypothetical protein
comp1010255_c0_seq1	206	1	168	+	168			hypothetical protein
comp101026_c0_seq1	602	246	557	+	312			hypothetical protein
comp101028_c0_seq1	1284	53	757	+	705	2e-83	ref|XP_003447143.1|	PREDICTED: probable fructose-2,6-bisphosphatase TIGAR A-like	[Oreochromis niloticus]				dre:664696 tigara; tp53-induced glycolysis and apoptosis regulator a (EC:3.1.3.46)	5e-58	sp|Q29RA5|TIGRA_DANRE Probable fructose-2,6-bisphosphatase TIGAR A OS=Danio rerio GN=tigara PE=2 SV=1	1e-58
comp101028_c1_seq1	219	113	3	-	111			hypothetical protein
comp101031_c0_seq1	239	13	237	+	225			hypothetical protein
comp101033_c0_seq1	208	163	38	-	126			hypothetical protein
comp101034_c0_seq1	973	741	235	-	507			hypothetical protein
comp101035_c0_seq1	592	330	64	-	267			hypothetical protein
comp101037_c0_seq1	425	388	230	-	159			hypothetical protein
comp101038_c0_seq1	283	282	61	-	222			hypothetical protein
comp101038_c1_seq1	230	1	96	+	96			hypothetical protein
comp101039_c0_seq1	424	408	169	-	240			hypothetical protein
comp101040_c0_seq1	783	561	265	-	297			hypothetical protein
comp101041_c0_seq1	230	226	2	-	225			hypothetical protein
comp101041_c1_seq1	234	232	65	-	168			hypothetical protein
comp101042_c0_seq1	204	3	167	+	165			hypothetical protein
comp101042_c1_seq1	263	1	261	+	261			hypothetical protein
comp101043_c0_seq1	331	249	1	-	249			hypothetical protein
comp101045_c0_seq1	218	218	3	-	216			hypothetical protein
comp101046_c0_seq1	467	144	1	-	144			hypothetical protein
comp1010464_c0_seq1	217	215	3	-	213	6e-10	ref|XP_003452306.1|	PREDICTED: protein FAM13A-like	[Oreochromis niloticus]
comp101049_c0_seq1	282	140	280	+	141			hypothetical protein
comp101051_c1_seq1	221	219	1	-	219	1e-15	ref|XP_003442879.1|	PREDICTED: hypothetical protein LOC100709148	[Oreochromis niloticus]
comp1010517_c0_seq1	212	3	212	+	210	5e-34	ref|XP_003455618.1|	PREDICTED: mediator of RNA polymerase II transcription subunit 13-like	[Oreochromis niloticus]	KOG3600	Thyroid hormone receptor-associated protein complex, subunit TRAP240	2e-27	tgu:100226614 similar to mediator complex subunit 13-like	5e-33	sp|Q71F56|MD13L_HUMAN Mediator of RNA polymerase II transcription subunit 13-like OS=Homo sapiens GN=MED13L PE=1 SV=1	2e-33
comp101052_c0_seq1	416	414	1	-	414			hypothetical protein
comp101053_c0_seq1	249	3	221	+	219			hypothetical protein
comp1010542_c0_seq1	383	1	381	+	381	7e-24	ref|XP_003454113.1|	PREDICTED: probable JmjC domain-containing histone demethylation protein 2C	[Oreochromis niloticus]
comp101055_c0_seq1	206	205	2	-	204			hypothetical protein
comp1010550_c0_seq1	209	209	84	-	126			hypothetical protein
comp101056_c0_seq1	236	1	147	+	147			hypothetical protein
comp1010562_c0_seq1	270	98	262	+	165			hypothetical protein
comp101057_c0_seq1	315	21	251	+	231			hypothetical protein
comp101058_c0_seq1	344	3	344	+	342	2e-11	ref|XP_003451771.1|	PREDICTED: protein phosphatase Slingshot homolog 1-like	[Oreochromis niloticus]
comp101060_c0_seq1	378	113	307	+	195			hypothetical protein
comp101060_c1_seq1	255	88	255	+	168			hypothetical protein
comp101062_c0_seq1	234	143	3	-	141			hypothetical protein
comp101064_c0_seq1	746	2	745	+	744	1e-113	ref|XP_003452360.1|	PREDICTED: thyroid adenoma-associated protein homolog	[Oreochromis niloticus]				ecb:100069170 similar to death receptor interacting protein	7e-47	sp|A8C754|THADA_CHICK Thyroid adenoma-associated protein homolog OS=Gallus gallus GN=THADA PE=2 SV=1	5e-47
comp101064_c1_seq1	211	2	211	+	210	4e-22	ref|XP_003452360.1|	PREDICTED: thyroid adenoma-associated protein homolog	[Oreochromis niloticus]				gga:421398 THADA; thyroid adenoma associated	9e-16	sp|A8C754|THADA_CHICK Thyroid adenoma-associated protein homolog OS=Gallus gallus GN=THADA PE=2 SV=1	2e-16
comp101065_c0_seq1	281	3	197	+	195			hypothetical protein
comp101066_c0_seq1	285	107	283	+	177			hypothetical protein
comp101068_c0_seq1	231	229	8	-	222			hypothetical protein
comp101069_c0_seq1	263	1	123	+	123			hypothetical protein
comp101071_c0_seq1	204	2	202	+	201			hypothetical protein
comp101072_c0_seq1	211	3	209	+	207			hypothetical protein
comp101072_c1_seq1	205	29	205	+	177			hypothetical protein
comp1010725_c0_seq1	291	280	80	-	201			hypothetical protein
comp101073_c0_seq1	329	3	329	+	327	2e-37	gb|AAY82361.1|	recombinase activating protein 1	[Limnochromis auritus]				dre:30663 rag1; recombination activating gene 1; K10628 recombination-activating protein 1	7e-36	sp|O13033|RAG1_DANRE V(D)J recombination-activating protein 1 OS=Danio rerio GN=rag1 PE=2 SV=1	2e-36
comp1010731_c0_seq1	369	368	48	-	321			hypothetical protein
comp101074_c0_seq1	398	328	41	-	288			hypothetical protein
comp101075_c0_seq1	213	162	1	-	162			hypothetical protein
comp1010758_c0_seq1	259	2	166	+	165			hypothetical protein
comp101077_c0_seq1	256	171	1	-	171			hypothetical protein
comp101078_c0_seq1	212	30	164	+	135			hypothetical protein
comp101080_c0_seq1	244	240	64	-	177			hypothetical protein
comp101080_c1_seq1	237	126	1	-	126			hypothetical protein
comp101083_c0_seq1	455	454	2	-	453	5e-75	ref|XP_003444942.1|	PREDICTED: probable tubulin polyglutamylase TTLL9-like	[Oreochromis niloticus]	KOG2157	Predicted tubulin-tyrosine ligase	7e-22	dre:556794 wu:fb75c08; si:dkey-211h10.2	2e-74	sp|Q3SXZ7|TTLL9_HUMAN Probable tubulin polyglutamylase TTLL9 OS=Homo sapiens GN=TTLL9 PE=2 SV=3	2e-66
comp1010835_c0_seq1	281	1	279	+	279	5e-24	ref|XP_003459801.1|	PREDICTED: chondroitin sulfate synthase 1-like	[Oreochromis niloticus]				dre:324407 chys1; carbohydrate (chondroitin) synthase 1 (EC:2.4.1.175); K13499 chondroitin sulfate synthase [EC:2.4.1.175 2.4.1.226]	9e-17	sp|Q86X52|CHSS1_HUMAN Chondroitin sulfate synthase 1 OS=Homo sapiens GN=CHSY1 PE=1 SV=3	3e-08
comp1010840_c0_seq1	313	52	207	+	156			hypothetical protein
comp101085_c0_seq1	227	225	1	-	225			hypothetical protein
comp1010851_c0_seq1	265	265	35	-	231			hypothetical protein
comp101086_c0_seq1	230	230	3	-	228			hypothetical protein
comp101086_c1_seq1	257	2	256	+	255			hypothetical protein
comp101087_c0_seq1	242	85	225	+	141			hypothetical protein
comp101088_c0_seq1	504	503	288	-	216			hypothetical protein
comp101089_c0_seq1	245	95	244	+	150			hypothetical protein
comp101090_c0_seq1	252	132	248	+	117			hypothetical protein
comp101091_c0_seq1	468	467	231	-	237			hypothetical protein
comp101092_c0_seq1	273	185	3	-	183			hypothetical protein
comp101092_c1_seq1	245	192	19	-	174			hypothetical protein
comp1010924_c0_seq1	311	137	3	-	135			hypothetical protein
comp101093_c0_seq1	207	1	207	+	207			hypothetical protein
comp101095_c0_seq1	592	240	28	-	213			hypothetical protein
comp101096_c0_seq1	288	3	146	+	144			hypothetical protein
comp101096_c1_seq1	235	59	226	+	168			hypothetical protein
comp101097_c0_seq1	314	314	51	-	264			hypothetical protein
comp1010979_c0_seq1	221	27	221	+	195			hypothetical protein
comp101098_c0_seq1	363	3	362	+	360			hypothetical protein
comp1010981_c0_seq1	235	235	2	-	234			hypothetical protein
comp101099_c0_seq1	434	182	346	+	165			hypothetical protein
comp1010990_c0_seq1	261	75	260	+	186			hypothetical protein
comp101100_c0_seq1	530	400	98	-	303			hypothetical protein
comp1011009_c0_seq1	284	282	1	-	282			hypothetical protein
comp101101_c0_seq1	341	3	341	+	339	2e-35	ref|XP_003961570.1|	PREDICTED: heat-stable enterotoxin receptor-like	[Takifugu rubripes]				dre:572052 similar to membrane guanylyl cyclase	6e-26	sp|P23897|GUC2C_RAT Heat-stable enterotoxin receptor OS=Rattus norvegicus GN=Gucy2c PE=2 SV=2	3e-09
comp101101_c1_seq1	872	871	2	-	870	1e-113	emb|CBN81212.1|	Heat-stable enterotoxin receptor	[Dicentrarchus labrax]				ssc:397193 GUCY2C; guanylate cyclase 2C (heat stable enterotoxin receptor) (EC:4.6.1.2); K12320 heat-stable enterotoxin receptor [EC:4.6.1.2]	7e-53	sp|P55204|GUC2C_PIG Heat-stable enterotoxin receptor OS=Sus scrofa GN=GUCY2C PE=2 SV=2	2e-53
comp101102_c0_seq1	515	226	411	+	186			hypothetical protein
comp101103_c0_seq1	425	378	163	-	216			hypothetical protein
comp101104_c0_seq1	212	62	160	+	99			hypothetical protein
comp101104_c1_seq1	253	176	18	-	159			hypothetical protein
comp101104_c2_seq1	519	246	25	-	222			hypothetical protein
comp1011046_c0_seq1	339	198	1	-	198			hypothetical protein
comp101105_c0_seq1	312	2	292	+	291			hypothetical protein
comp101106_c0_seq1	287	1	285	+	285			hypothetical protein
comp101106_c1_seq1	616	1	615	+	615	9e-55	ref|XP_003451644.1|	PREDICTED: sperm-specific antigen 2-like	[Oreochromis niloticus]				dre:553255 ssfa2; sperm specific antigen 2	9e-22	sp|P28290|SSFA2_HUMAN Sperm-specific antigen 2 OS=Homo sapiens GN=SSFA2 PE=1 SV=3	2e-16
comp101107_c0_seq1	711	124	408	+	285			hypothetical protein
comp101108_c0_seq1	274	272	63	-	210			hypothetical protein
comp101109_c0_seq1	636	50	517	+	468			hypothetical protein
comp101110_c0_seq1	396	363	205	-	159			hypothetical protein
comp101111_c0_seq1	527	365	174	-	192			hypothetical protein
comp1011119_c0_seq1	256	1	255	+	255			hypothetical protein
comp101112_c0_seq1	257	190	98	-	93			hypothetical protein
comp101112_c1_seq1	201	1	150	+	150			hypothetical protein
comp101113_c0_seq1	265	3	263	+	261	3e-31	ref|XP_003445321.1|	PREDICTED: ETS-related transcription factor Elf-4-like	[Oreochromis niloticus]				dre:30396 ef1; ETS-related factor1; K09428 E74-like factor 1/2/4	3e-23	sp|Q99607|ELF4_HUMAN ETS-related transcription factor Elf-4 OS=Homo sapiens GN=ELF4 PE=1 SV=1	2e-11
comp101113_c1_seq1	352	352	29	-	324	8e-51	ref|XP_003445321.1|	PREDICTED: ETS-related transcription factor Elf-4-like	[Oreochromis niloticus]				dre:30396 ef1; ETS-related factor1; K09428 E74-like factor 1/2/4	2e-35	sp|Q99607|ELF4_HUMAN ETS-related transcription factor Elf-4 OS=Homo sapiens GN=ELF4 PE=1 SV=1	3e-09
comp101114_c0_seq1	394	145	357	+	213			hypothetical protein
comp1011159_c0_seq1	323	280	89	-	192			hypothetical protein
comp101116_c0_seq1	208	207	1	-	207			hypothetical protein
comp101117_c0_seq1	293	62	292	+	231			hypothetical protein
comp101118_c0_seq1	304	304	98	-	207			hypothetical protein
comp101118_c1_seq1	289	289	56	-	234			hypothetical protein
comp101119_c0_seq1	294	292	77	-	216			hypothetical protein
comp101121_c0_seq1	220	51	218	+	168			hypothetical protein
comp101122_c0_seq1	424	1	171	+	171			hypothetical protein
comp101123_c0_seq1	297	295	2	-	294			hypothetical protein
comp101124_c0_seq1	264	262	89	-	174			hypothetical protein
comp101126_c0_seq1	605	604	2	-	603	2e-77	emb|CBN81050.1|	Dynein heavy chain 1, axonemal	[Dicentrarchus labrax]				dre:100149136 similar to dynein, axonemal, heavy chain 1; K10408 dynein heavy chain, axonemal	3e-71	sp|Q9P2D7|DYH1_HUMAN Dynein heavy chain 1, axonemal OS=Homo sapiens GN=DNAH1 PE=1 SV=3	2e-57
comp101126_c1_seq1	237	1	237	+	237	4e-37	emb|CBN81050.1|	Dynein heavy chain 1, axonemal	[Dicentrarchus labrax]	KOG3595	Dyneins, heavy chain	2e-16	dre:100149136 similar to dynein, axonemal, heavy chain 1; K10408 dynein heavy chain, axonemal	1e-36	sp|Q9P2D7|DYH1_HUMAN Dynein heavy chain 1, axonemal OS=Homo sapiens GN=DNAH1 PE=1 SV=3	2e-33
comp1011264_c0_seq1	326	154	324	+	171			hypothetical protein
comp101127_c0_seq1	523	49	480	+	432			hypothetical protein
comp101127_c1_seq1	392	70	333	+	264			hypothetical protein
comp1011283_c0_seq1	216	7	216	+	210			hypothetical protein
comp101129_c0_seq1	214	151	2	-	150			hypothetical protein
comp101130_c0_seq1	255	42	254	+	213			hypothetical protein
comp101132_c0_seq1	436	197	30	-	168			hypothetical protein
comp101133_c0_seq1	237	235	2	-	234			hypothetical protein
comp1011332_c0_seq1	346	132	317	+	186			hypothetical protein
comp101135_c0_seq1	280	1	279	+	279	1e-31	ref|XP_003437880.1|	PREDICTED: FYVE and coiled-coil domain-containing protein 1-like	[Oreochromis niloticus]				dre:559429 si:dkey-246j7.1	5e-25
comp101135_c1_seq1	451	1	450	+	450	2e-47	ref|XP_003437880.1|	PREDICTED: FYVE and coiled-coil domain-containing protein 1-like	[Oreochromis niloticus]
comp101138_c0_seq1	436	435	196	-	240			hypothetical protein
comp101139_c0_seq1	535	287	478	+	192			hypothetical protein
comp101140_c0_seq1	361	3	359	+	357			hypothetical protein
comp101140_c1_seq1	246	244	89	-	156			hypothetical protein
comp101141_c0_seq1	234	234	103	-	132			hypothetical protein
comp101142_c0_seq1	414	413	186	-	228			hypothetical protein
comp101144_c0_seq1	211	211	2	-	210			hypothetical protein
comp101145_c0_seq1	595	2	595	+	594	5e-58	ref|XP_003443345.1|	PREDICTED: ankyrin repeat and SOCS box protein 1-like	[Oreochromis niloticus]				ptr:460059 ASB1; ankyrin repeat and SOCS box-containing 1; K10323 ankyrin repeat and SOCS box protein 1	7e-39	sp|Q9Y576|ASB1_HUMAN Ankyrin repeat and SOCS box protein 1 OS=Homo sapiens GN=ASB1 PE=1 SV=1	5e-39
comp101145_c1_seq1	625	2	544	+	543	2e-79	ref|XP_003443345.1|	PREDICTED: ankyrin repeat and SOCS box protein 1-like	[Oreochromis niloticus]				ssc:100154187 similar to ankyrin repeat and SOCS box-containing protein 1 (predicted); K10323 ankyrin repeat and SOCS box protein 1	9e-48	sp|Q9Y576|ASB1_HUMAN Ankyrin repeat and SOCS box protein 1 OS=Homo sapiens GN=ASB1 PE=1 SV=1	2e-47
comp1011463_c0_seq1	247	2	247	+	246	4e-30	emb|CBN81785.1|	DNA-dependent protein kinase catalytic subunit	[Dicentrarchus labrax]				dre:562283 wu:fa96e12; K06642 DNA-dependent protein kinase catalytic subunit [EC:2.7.11.1]	1e-09	sp|Q8QGX4|PRKDC_CHICK DNA-dependent protein kinase catalytic subunit OS=Gallus gallus GN=PRKDC PE=2 SV=1	3e-07
comp101149_c0_seq1	354	253	56	-	198			hypothetical protein
comp101150_c0_seq1	212	3	155	+	153			hypothetical protein
comp101151_c1_seq1	241	240	76	-	165			hypothetical protein
comp101153_c0_seq1	901	1	399	+	399	2e-62	ref|XP_003961115.1|	PREDICTED: fatty acid desaturase 6-like	[Takifugu rubripes]				dre:797222 similar to fatty acid desaturase domain family, member 6; K12419 fatty acid desaturase 6 [EC:1.14.19.-]	4e-62	sp|A2VE15|FADS6_BOVIN Fatty acid desaturase 6 OS=Bos taurus GN=FADS6 PE=2 SV=1	1e-52
comp1011535_c0_seq1	324	322	149	-	174			hypothetical protein
comp101154_c0_seq1	276	53	274	+	222			hypothetical protein
comp101155_c0_seq1	468	1	234	+	234	3e-08	ref|XP_002711833.1|	PREDICTED: glutamate receptor, ionotropic, NMDA2A (epsilon 1)-like	[Oryctolagus cuniculus]	KOG1053	Glutamate-gated NMDA-type ion channel receptor subunit GRIN2A and related subunits	2e-11	dre:449864 si:dkey-154b17.1; K05212 glutamate receptor, ionotropic, N-methyl-D-aspartate 2D	5e-09	sp|Q00959|NMDE1_RAT Glutamate [NMDA] receptor subunit epsilon-1 OS=Rattus norvegicus GN=Grin2a PE=1 SV=2	2e-09
comp101157_c0_seq1	279	18	185	+	168			hypothetical protein
comp101158_c0_seq1	231	196	2	-	195			hypothetical protein
comp101158_c1_seq1	221	219	1	-	219			hypothetical protein
comp101159_c0_seq1	425	296	3	-	294			hypothetical protein
comp101160_c0_seq1	245	222	1	-	222			hypothetical protein
comp101162_c0_seq1	443	43	225	+	183			hypothetical protein
comp101163_c0_seq1	270	73	225	+	153			hypothetical protein
comp101163_c1_seq1	206	3	167	+	165			hypothetical protein
comp101164_c0_seq1	225	197	3	-	195			hypothetical protein
comp101164_c1_seq1	261	191	3	-	189			hypothetical protein
comp101165_c1_seq1	224	1	222	+	222	9e-28	emb|CBN80624.1|	Uncharacterized protein	[Dicentrarchus labrax]				dre:100001660 similar to predicted protein	5e-14
comp101165_c2_seq1	814	3	437	+	435	6e-45	emb|CBN80624.1|	Uncharacterized protein	[Dicentrarchus labrax]				gga:415973 hypothetical LOC415973	1e-20	sp|Q6ZUG5|YC006_HUMAN Uncharacterized protein FLJ43738 OS=Homo sapiens PE=2 SV=1	5e-14
comp101166_c0_seq1	224	1	222	+	222			hypothetical protein
comp101167_c0_seq1	354	330	136	-	195			hypothetical protein
comp101168_c0_seq1	441	355	2	-	354			hypothetical protein
comp101168_c1_seq1	361	361	17	-	345			hypothetical protein
comp1011687_c0_seq1	371	331	170	-	162			hypothetical protein
comp101170_c0_seq1	733	653	483	-	171			hypothetical protein
comp1011718_c0_seq1	223	222	40	-	183			hypothetical protein
comp101174_c0_seq1	931	674	408	-	267			hypothetical protein
comp101177_c0_seq1	733	3	653	+	651	1e-110	ref|XP_003968712.1|	PREDICTED: lysophosphatidic acid receptor 6-like	[Takifugu rubripes]				dre:571773 lpar6; lysophosphatidic acid receptor 6; K04273 purinergic receptor P2Y, G protein-coupled, 5	6e-98	sp|Q4G072|LPAR6_RAT Lysophosphatidic acid receptor 6 OS=Rattus norvegicus GN=Lpar6 PE=2 SV=1	5e-71
comp101179_c0_seq1	391	391	197	-	195			hypothetical protein
comp101179_c1_seq1	1023	3	839	+	837	1e-83	ref|XP_003964506.1|	PREDICTED: xylosyltransferase 2-like	[Takifugu rubripes]				dre:563446 zgc:194562	7e-61	sp|Q5QQ51|XYLT2_PANTR Xylosyltransferase 2 OS=Pan troglodytes GN=XYLT2 PE=2 SV=1	6e-28
comp101182_c0_seq1	1303	1278	1	-	1278	0	ref|XP_003437743.1|	PREDICTED: pyruvate dehydrogenase phosphatase regulatory subunit, mitochondrial	[Oreochromis niloticus]	KOG2844	Dimethylglycine dehydrogenase precursor	6e-95	gga:415683 similar to KIAA1990 protein	1e-143	sp|O46504|PDPR_BOVIN Pyruvate dehydrogenase phosphatase regulatory subunit, mitochondrial OS=Bos taurus GN=PDPR PE=1 SV=1	1e-139
comp101183_c0_seq1	321	319	95	-	225			hypothetical protein
comp101184_c1_seq1	400	57	263	+	207			hypothetical protein
comp101184_c3_seq1	235	2	235	+	234			hypothetical protein
comp101185_c0_seq1	232	1	231	+	231	1e-14	ref|NP_001108538.1|	endothelial cell adhesion molecule a precursor	[Danio rerio]				dre:799432 esama; endothelial cell adhesion molecule a	1e-15
comp101186_c0_seq1	215	3	161	+	159			hypothetical protein
comp101188_c0_seq1	751	313	750	+	438	7e-63	ref|XP_003446177.1|	PREDICTED: perforin-1-like	[Oreochromis niloticus]				dre:559384 si:ch211-103n10.4	8e-48	sp|P10820|PERF_MOUSE Perforin-1 OS=Mus musculus GN=Prf1 PE=1 SV=2	9e-19
comp101189_c0_seq1	906	906	1	-	906	1e-138	ref|XP_003453147.1|	PREDICTED: heat shock 70 kDa protein 4L	[Oreochromis niloticus]	KOG0103	Molecular chaperones HSP105/HSP110/SSE1, HSP70 superfamily	3e-51	dre:562019 wu:fc07b10; K09485 heat shock protein 110kDa	1e-105	sp|O95757|HS74L_HUMAN Heat shock 70 kDa protein 4L OS=Homo sapiens GN=HSPA4L PE=1 SV=2	3e-82
comp101189_c1_seq1	468	87	374	+	288			hypothetical protein
comp101190_c0_seq1	345	10	345	+	336			hypothetical protein
comp101190_c1_seq1	298	2	244	+	243			hypothetical protein
comp1011902_c0_seq1	297	297	1	-	297	2e-37	dbj|BAC66490.1|	CD8 alpha chain	[Paralichthys olivaceus]
comp101192_c0_seq1	561	114	311	+	198			hypothetical protein
comp101193_c0_seq1	252	251	57	-	195			hypothetical protein
comp1011930_c0_seq1	313	260	123	-	138			hypothetical protein
comp101194_c0_seq1	336	57	260	+	204			hypothetical protein
comp101194_c1_seq1	285	153	278	+	126			hypothetical protein
comp101195_c0_seq1	226	225	85	-	141			hypothetical protein
comp101195_c1_seq1	302	43	231	+	189			hypothetical protein
comp101196_c0_seq1	598	250	20	-	231			hypothetical protein
comp101197_c0_seq1	500	1	216	+	216			hypothetical protein
comp101199_c0_seq1	434	95	433	+	339			hypothetical protein
comp101200_c0_seq1	547	60	239	+	180			hypothetical protein
comp101201_c0_seq1	423	258	37	-	222			hypothetical protein
comp101202_c0_seq1	230	1	228	+	228	4e-21	ref|XP_003443092.1|	PREDICTED: high affinity nerve growth factor receptor-like	[Oreochromis niloticus]				dre:30546 ntrk1; neurotrophic tyrosine kinase, receptor, type 1; K03176 neurotrophic tyrosine kinase, receptor, type 1 [EC:2.7.10.1]	3e-22	sp|Q91009|NTRK1_CHICK High affinity nerve growth factor receptor (Fragment) OS=Gallus gallus GN=NTRK1 PE=2 SV=1	6e-07
comp101203_c0_seq1	316	35	208	+	174			hypothetical protein
comp101204_c0_seq1	312	273	1	-	273			hypothetical protein
comp101205_c0_seq1	320	194	3	-	192			hypothetical protein
comp101205_c1_seq1	214	125	36	-	90			hypothetical protein
comp101206_c0_seq1	531	233	30	-	204			hypothetical protein
comp101207_c0_seq1	281	123	242	+	120			hypothetical protein
comp101208_c0_seq1	203	177	43	-	135			hypothetical protein
comp101208_c1_seq1	472	288	130	-	159			hypothetical protein
comp101209_c0_seq1	322	124	291	+	168			hypothetical protein
comp1012113_c0_seq1	289	3	287	+	285			hypothetical protein
comp1012121_c0_seq1	202	177	1	-	177			hypothetical protein
comp101213_c0_seq1	255	253	41	-	213			hypothetical protein
comp101215_c0_seq1	319	3	179	+	177			hypothetical protein
comp101217_c0_seq1	339	85	303	+	219			hypothetical protein
comp1012186_c0_seq1	208	1	207	+	207	4e-18	ref|XP_003443231.1|	PREDICTED: envoplakin-like	[Oreochromis niloticus]				dre:793139 evpl; envoplakin	8e-11
comp101219_c0_seq1	234	2	202	+	201			hypothetical protein
comp1012194_c0_seq1	515	3	515	+	513	1e-19	ref|XP_003440042.1|	PREDICTED: voltage-dependent R-type calcium channel subunit alpha-1E	[Oreochromis niloticus]
comp1012218_c0_seq1	227	225	34	-	192			hypothetical protein
comp101223_c0_seq1	736	243	734	+	492	2e-67	ref|XP_696060.5|	PREDICTED: solute carrier family 12 member 5	[Danio rerio]	KOG2082	K+/Cl- cotransporter KCC1 and related transporters	1e-48	dre:567667 sb:cb734	3e-68	sp|Q9WVL3|S12A7_MOUSE Solute carrier family 12 member 7 OS=Mus musculus GN=Slc12a7 PE=1 SV=1	3e-54
comp1012239_c0_seq1	210	1	189	+	189			hypothetical protein
comp101226_c0_seq1	312	312	1	-	312			hypothetical protein
comp101226_c1_seq1	544	340	2	-	339			hypothetical protein
comp101226_c2_seq1	584	1	582	+	582	3e-38	emb|CAF96235.1|	unnamed protein product	[Tetraodon nigroviridis]
comp101227_c0_seq1	996	2	868	+	867	1e-132	ref|XP_003445398.1|	PREDICTED: receptor tyrosine-protein kinase erbB-4-like	[Oreochromis niloticus]				dre:569836 DKEYP-52F4.1; novel protein similar to vertebrate v-erb-a erythroblastic leukemia viral oncogene homolog 4 (avian) (ERBB4); K05085 receptor tyrosine-protein kinase erbB-4 [EC:2.7.10.1]	2e-53	sp|Q61527|ERBB4_MOUSE Receptor tyrosine-protein kinase erbB-4 OS=Mus musculus GN=Erbb4 PE=1 SV=3	5e-50
comp101230_c0_seq1	314	1	174	+	174			hypothetical protein
comp101231_c0_seq1	276	3	155	+	153			hypothetical protein
comp101232_c0_seq1	580	410	84	-	327			hypothetical protein
comp1012328_c0_seq1	439	39	299	+	261			hypothetical protein
comp101233_c0_seq1	744	429	629	+	201			hypothetical protein
comp101234_c0_seq1	491	306	1	-	306			hypothetical protein
comp101234_c1_seq1	322	322	62	-	261			hypothetical protein
comp1012350_c0_seq1	274	24	272	+	249			hypothetical protein
comp101236_c0_seq1	260	258	1	-	258	1e-29	ref|XP_003438695.1|	PREDICTED: integrin alpha-X-like	[Oreochromis niloticus]				oaa:100084666 hypothetical protein LOC100084666	2e-09	sp|P11215|ITAM_HUMAN Integrin alpha-M OS=Homo sapiens GN=ITGAM PE=1 SV=2	1e-08
comp101236_c1_seq1	253	1	252	+	252	6e-18	emb|CBN81367.1|	Integrin alpha-M	[Dicentrarchus labrax]				dre:563715 similar to integrin, alpha D	3e-10
comp101237_c0_seq1	238	199	2	-	198			hypothetical protein
comp101237_c1_seq1	206	3	140	+	138			hypothetical protein
comp101238_c0_seq1	320	1	228	+	228			hypothetical protein
comp101238_c1_seq1	215	192	1	-	192			hypothetical protein
comp101239_c0_seq1	268	266	114	-	153			hypothetical protein
comp101239_c1_seq1	209	207	52	-	156			hypothetical protein
comp101239_c2_seq1	296	221	15	-	207			hypothetical protein
comp1012393_c0_seq1	270	270	121	-	150			hypothetical protein
comp101241_c0_seq1	243	221	51	-	171			hypothetical protein
comp101242_c0_seq1	360	359	144	-	216			hypothetical protein
comp101242_c1_seq1	448	243	446	+	204			hypothetical protein
comp101243_c0_seq1	728	438	202	-	237			hypothetical protein
comp101248_c0_seq1	300	142	300	+	159			hypothetical protein
comp101248_c1_seq1	373	184	17	-	168			hypothetical protein
comp101248_c2_seq1	225	3	134	+	132			hypothetical protein
comp101249_c0_seq1	810	770	504	-	267			hypothetical protein
comp101250_c0_seq1	264	3	146	+	144			hypothetical protein
comp101251_c0_seq1	276	275	102	-	174			hypothetical protein
comp101251_c1_seq1	204	204	31	-	174			hypothetical protein
comp101252_c0_seq1	651	334	38	-	297			hypothetical protein
comp1012520_c0_seq1	280	1	261	+	261	2e-45	pdb|4FGC|A	Chain A, Crystal Structure Of Active Site Mutant C55a Of Nitrile Reductase Quef, Bound To Substrate Preq0 pdb|4FGC|B Chain B, Crystal Structure Of Active Site Mutant C55a Of Nitrile Reductase Quef, Bound To Substrate Preq0 pdb|4FGC|C Chain C, Crystal Structure Of Active Site Mutant C55a Of Nitrile Reductase Quef, Bound To Substrate Preq0 pdb|4FGC|D Chain D, Crystal Structure Of Active Site Mutant…					cme:CMG094C hypothetical protein, conserved	1e-11	sp|O31678|QUEF_BACSU NADPH-dependent 7-cyano-7-deazaguanine reductase OS=Bacillus subtilis GN=queF PE=1 SV=1	7e-47
comp1012529_c0_seq1	315	48	227	+	180			hypothetical protein
comp101255_c0_seq1	1943	1661	3	-	1659	0	ref|XP_003453483.1|	PREDICTED: general transcription factor II-I repeat domain-containing protein 1	[Oreochromis niloticus]				dre:555750 similar to GTF2I repeat domain containing 1; K03121 transcription initiation factor TFII-I	0	sp|Q9UHL9|GT2D1_HUMAN General transcription factor II-I repeat domain-containing protein 1 OS=Homo sapiens GN=GTF2IRD1 PE=1 SV=1	1e-123
comp101256_c0_seq1	232	1	192	+	192			hypothetical protein
comp1012567_c0_seq1	315	294	124	-	171			hypothetical protein
comp101257_c0_seq1	371	369	85	-	285			hypothetical protein
comp101257_c1_seq1	228	28	156	+	129			hypothetical protein
comp101258_c0_seq1	238	236	60	-	177			hypothetical protein
comp101258_c1_seq1	217	5	217	+	213			hypothetical protein
comp101259_c0_seq1	545	3	515	+	513	4e-87	ref|XP_003443996.1|	PREDICTED: LOW QUALITY PROTEIN: myosin-Va-like	[Oreochromis niloticus]	KOG0160	Myosin class V heavy chain	6e-51	mcc:574273 MYOA; myosin VA; K10357 myosin V	8e-83	sp|Q02440|MYO5A_CHICK Myosin-Va OS=Gallus gallus GN=MYO5A PE=1 SV=1	7e-83
comp101259_c1_seq1	263	2	262	+	261	1e-30	ref|XP_003443996.1|	PREDICTED: LOW QUALITY PROTEIN: myosin-Va-like	[Oreochromis niloticus]				dre:565267 im:7152131	2e-23	sp|Q9QYF3|MYO5A_RAT Myosin-Va OS=Rattus norvegicus GN=Myo5a PE=2 SV=1	3e-22
comp1012599_c0_seq1	293	292	80	-	213			hypothetical protein
comp101260_c0_seq1	351	1	219	+	219	7e-40	dbj|BAD16743.1|	bone morphogenetic protein 2	[Paralichthys olivaceus]	KOG3900	Transforming growth factor beta, bone morphogenetic protein and related proteins	2e-27	dre:30632 bmp2b; bone morphogenetic protein 2b; K04662 bone morphogenetic protein 2/4	2e-38	sp|Q804S2|BMP2_TETNG Bone morphogenetic protein 2 OS=Tetraodon nigroviridis GN=bmp2 PE=3 SV=2	2e-40
comp101262_c0_seq1	208	1	207	+	207			hypothetical protein
comp101262_c1_seq1	350	238	41	-	198			hypothetical protein
comp101263_c0_seq1	215	213	1	-	213	2e-30	ref|NP_001017724.1|	chymotrypsinogen B2 precursor	[Danio rerio]	KOG3627	Trypsin	1e-10	dre:550419 zgc:112160 (EC:3.4.21.1)	2e-31	sp|P80646|CTRB_GADMO Chymotrypsin B OS=Gadus morhua PE=1 SV=1	7e-18
comp101267_c0_seq1	263	263	51	-	213			hypothetical protein
comp101267_c1_seq1	305	304	26	-	279			hypothetical protein
comp101268_c0_seq1	238	8	151	+	144			hypothetical protein
comp101269_c0_seq1	277	1	243	+	243			hypothetical protein
comp1012690_c0_seq1	234	232	2	-	231			hypothetical protein
comp101270_c0_seq1	423	418	218	-	201			hypothetical protein
comp101271_c0_seq1	382	189	1	-	189			hypothetical protein
comp101272_c0_seq1	286	250	113	-	138			hypothetical protein
comp101273_c0_seq1	266	3	266	+	264			hypothetical protein
comp1012743_c0_seq1	246	20	244	+	225			hypothetical protein
comp101275_c0_seq1	361	361	2	-	360	3e-55	ref|XP_003444469.1|	PREDICTED: tyrosine-protein kinase JAK2-like	[Oreochromis niloticus]	KOG0197	Tyrosine kinases	3e-34	dre:30307 jak2a; Janus kinase 2a (EC:2.7.10.1 2.7.1.112); K04447 Janus kinase 2 [EC:2.7.10.2]	2e-48	sp|Q75R65|JAK2_CHICK Tyrosine-protein kinase JAK2 OS=Gallus gallus GN=JAK2 PE=2 SV=1	5e-43
comp101276_c0_seq1	288	1	288	+	288			hypothetical protein
comp101278_c0_seq1	437	1	243	+	243			hypothetical protein
comp1012782_c0_seq1	256	256	20	-	237			hypothetical protein
comp101279_c0_seq1	203	3	203	+	201			hypothetical protein
comp101280_c0_seq1	327	74	286	+	213			hypothetical protein
comp101280_c1_seq1	257	145	255	+	111			hypothetical protein
comp101281_c0_seq1	420	418	2	-	417	8e-17	emb|CAG09329.1|	unnamed protein product	[Tetraodon nigroviridis]
comp101282_c0_seq1	346	307	2	-	306			hypothetical protein
comp101283_c0_seq1	419	171	359	+	189			hypothetical protein
comp101283_c1_seq1	316	143	316	+	174			hypothetical protein
comp101286_c0_seq1	373	296	24	-	273			hypothetical protein
comp101287_c0_seq1	271	1	270	+	270			hypothetical protein
comp101288_c0_seq1	399	143	397	+	255			hypothetical protein
comp101289_c0_seq1	308	109	270	+	162			hypothetical protein
comp101290_c0_seq1	218	119	217	+	99			hypothetical protein
comp101291_c0_seq1	202	175	2	-	174			hypothetical protein
comp101292_c0_seq1	536	536	117	-	420			hypothetical protein
comp1012957_c0_seq1	224	177	1	-	177			hypothetical protein
comp101297_c0_seq1	372	371	156	-	216			hypothetical protein
comp1012975_c0_seq1	306	3	305	+	303	4e-54	emb|CAF97798.1|	unnamed protein product	[Tetraodon nigroviridis]	KOG4229	Myosin VII, myosin IXB and related myosins	2e-30	dre:569779 similar to Myosin-X (Unconventional myosin-10); K12559 myosin X	1e-50	sp|Q9HD67|MYO10_HUMAN Myosin-X OS=Homo sapiens GN=MYO10 PE=1 SV=3	6e-48
comp101298_c0_seq1	743	741	235	-	507	6e-40	ref|XP_003991755.1|	PREDICTED: poly [ADP-ribose] polymerase 15, partial	[Felis catus]				ecb:100070587 PARP15; poly (ADP-ribose) polymerase family, member 15	9e-41	sp|Q460N3|PAR15_HUMAN Poly [ADP-ribose] polymerase 15 OS=Homo sapiens GN=PARP15 PE=1 SV=1	2e-38
comp101299_c0_seq1	262	180	1	-	180			hypothetical protein
comp101301_c0_seq1	335	122	334	+	213			hypothetical protein
comp101302_c0_seq1	556	554	3	-	552	1e-103	ref|XP_003446389.1|	PREDICTED: receptor-type tyrosine-protein phosphatase kappa, partial	[Oreochromis niloticus]				dre:555348 ptprk; protein tyrosine phosphatase, receptor type, K; K06776 protein tyrosine phosphatase, receptor type, K [EC:3.1.3.48]	2e-93	sp|Q15262|PTPRK_HUMAN Receptor-type tyrosine-protein phosphatase kappa OS=Homo sapiens GN=PTPRK PE=1 SV=2	2e-92
comp101302_c1_seq1	667	2	667	+	666	1e-127	ref|XP_003446389.1|	PREDICTED: receptor-type tyrosine-protein phosphatase kappa, partial	[Oreochromis niloticus]	KOG4228	Protein tyrosine phosphatase	2e-39	mdo:100030874 similar to protein tyrosine phosphatase, receptor type, K; K06776 protein tyrosine phosphatase, receptor type, K [EC:3.1.3.48]	1e-115	sp|Q15262|PTPRK_HUMAN Receptor-type tyrosine-protein phosphatase kappa OS=Homo sapiens GN=PTPRK PE=1 SV=2	1e-115
comp101305_c0_seq1	217	181	38	-	144			hypothetical protein
comp101305_c1_seq1	245	173	3	-	171			hypothetical protein
comp101308_c0_seq1	417	1	354	+	354	1e-44	ref|XP_003449886.1|	PREDICTED: collagenase 3-like	[Oreochromis niloticus]	KOG1565	Gelatinase A and related matrix metalloproteases	6e-19	tgu:100218575 similar to matrix metalloproteinase 1 preproprotein; K01388 matrix metalloproteinase-1 (interstitial collagenase) [EC:3.4.24.7]	3e-20	sp|O13065|MMP18_XENLA Matrix metalloproteinase-18 OS=Xenopus laevis GN=mmp18 PE=2 SV=1	2e-18
comp101308_c1_seq1	639	637	2	-	636	1e-79	ref|XP_003449885.1|	PREDICTED: collagenase 3-like	[Oreochromis niloticus]	KOG1565	Gelatinase A and related matrix metalloproteases	1e-56	xtr:100145387 hypothetical protein LOC100145387	8e-66	sp|O62806|MMP13_RABIT Collagenase 3 OS=Oryctolagus cuniculus GN=MMP13 PE=2 SV=1	6e-60
comp101309_c0_seq1	869	422	634	+	213			hypothetical protein
comp101311_c0_seq1	428	17	325	+	309			hypothetical protein
comp1013117_c0_seq1	244	79	240	+	162			hypothetical protein
comp101312_c0_seq1	739	2	739	+	738	1e-103	ref|XP_003445707.1|	PREDICTED: golgin subfamily A member 3	[Oreochromis niloticus]				dre:570879 golga3; golgi autoantigen, golgin subfamily a, 3	2e-89	sp|Q08378|GOGA3_HUMAN Golgin subfamily A member 3 OS=Homo sapiens GN=GOLGA3 PE=1 SV=2	4e-69
comp101312_c1_seq1	427	2	427	+	426	2e-44	ref|XP_003445707.1|	PREDICTED: golgin subfamily A member 3	[Oreochromis niloticus]				dre:570879 golga3; golgi autoantigen, golgin subfamily a, 3	1e-39	sp|P55937|GOGA3_MOUSE Golgin subfamily A member 3 OS=Mus musculus GN=Golga3 PE=1 SV=3	2e-29
comp101313_c0_seq1	282	80	205	+	126			hypothetical protein
comp101314_c0_seq1	323	321	118	-	204			hypothetical protein
comp101316_c0_seq1	227	26	217	+	192			hypothetical protein
comp101318_c0_seq1	321	2	319	+	318	3e-23	ref|XP_003437914.1|	PREDICTED: RB1-inducible coiled-coil protein 1	[Oreochromis niloticus]	KOG4572	Predicted DNA-binding transcription factor, interacts with stathmin	2e-07			sp|Q8TDY2|RBCC1_HUMAN RB1-inducible coiled-coil protein 1 OS=Homo sapiens GN=RB1CC1 PE=1 SV=3	5e-08
comp101318_c1_seq1	642	1	642	+	642	1e-107	ref|XP_003975327.1|	PREDICTED: RB1-inducible coiled-coil protein 1-like	[Takifugu rubripes]	KOG4572	Predicted DNA-binding transcription factor, interacts with stathmin	2e-84	tgu:100223061 Rb1-inducible coiled coil protein 1	1e-102	sp|Q8TDY2|RBCC1_HUMAN RB1-inducible coiled-coil protein 1 OS=Homo sapiens GN=RB1CC1 PE=1 SV=3	1e-101
comp10132_c0_seq1	277	276	1	-	276	9e-25	ref|ZP_10905320.1|	LysM domain protein	[Acinetobacter bereziniae LMG 1003]
comp101320_c0_seq1	295	294	46	-	249	1e-41	emb|CAF92531.1|	unnamed protein product	[Tetraodon nigroviridis]				dre:445213 zgc:100994	9e-35	sp|Q96F85|CNRP1_HUMAN CB1 cannabinoid receptor-interacting protein 1 OS=Homo sapiens GN=CNRIP1 PE=1 SV=1	5e-31
comp101320_c1_seq1	261	1	261	+	261			hypothetical protein
comp101322_c0_seq1	227	227	3	-	225			hypothetical protein
comp101322_c1_seq1	580	232	89	-	144			hypothetical protein
comp101323_c0_seq1	450	5	184	+	180			hypothetical protein
comp101324_c0_seq1	242	104	241	+	138			hypothetical protein
comp1013246_c0_seq1	386	386	3	-	384	3e-59	ref|XP_003454502.1|	PREDICTED: LOW QUALITY PROTEIN: neurobeachin-like protein 2-like	[Oreochromis niloticus]				rno:316014 Nbeal2, Nbeal2_predicted; neurobeachin-like 2	3e-37	sp|Q6ZQA0|NBEL2_MOUSE Neurobeachin-like protein 2 OS=Mus musculus GN=Nbeal2 PE=2 SV=2	2e-36
comp101325_c0_seq1	599	597	1	-	597	1e-100	emb|CAG10108.1|	unnamed protein product	[Tetraodon nigroviridis]				dre:100005469 fn1; fibronectin 1; K05717 fibronectin 1	1e-91	sp|P07589|FINC_BOVIN Fibronectin OS=Bos taurus GN=FN1 PE=1 SV=4	3e-72
comp101325_c1_seq1	659	659	3	-	657	1e-119	ref|XP_003962106.1|	PREDICTED: fibronectin-like	[Takifugu rubripes]				dre:100005469 fn1; fibronectin 1; K05717 fibronectin 1	1e-108	sp|P11276|FINC_MOUSE Fibronectin OS=Mus musculus GN=Fn1 PE=1 SV=3	7e-97
comp101329_c0_seq1	756	481	107	-	375	5e-47	ref|XP_003978597.1|	PREDICTED: cysteine string protein-like	[Takifugu rubripes]	KOG0716	Molecular chaperone (DnaJ superfamily)	2e-34	dre:322863 dnajc5g; DnaJ (Hsp40) homolog, subfamily C, member 5 gamma; K09525 DnaJ homolog subfamily C member 5	2e-46	sp|Q9CQ94|DNJ5B_MOUSE DnaJ homolog subfamily C member 5B OS=Mus musculus GN=Dnajc5b PE=2 SV=1	8e-40
comp1013290_c0_seq1	211	145	2	-	144			hypothetical protein
comp101330_c0_seq1	343	308	144	-	165			hypothetical protein
comp101332_c0_seq1	304	303	166	-	138			hypothetical protein
comp101334_c0_seq1	246	244	26	-	219			hypothetical protein
comp101336_c0_seq1	652	388	86	-	303			hypothetical protein
comp101338_c0_seq1	271	55	255	+	201			hypothetical protein
comp101339_c0_seq1	331	331	218	-	114			hypothetical protein
comp101339_c1_seq1	208	23	160	+	138			hypothetical protein
comp1013393_c0_seq1	201	146	3	-	144			hypothetical protein
comp1013399_c0_seq1	237	2	169	+	168			hypothetical protein
comp101340_c0_seq1	369	200	3	-	198			hypothetical protein
comp101342_c0_seq1	224	2	223	+	222			hypothetical protein
comp101343_c0_seq1	352	1	351	+	351			hypothetical protein
comp101343_c1_seq1	289	287	3	-	285	1e-19	ref|XP_003198668.1|	PREDICTED: protein transport protein Sec24C	[Danio rerio]	KOG1984	Vesicle coat complex COPII, subunit SFB3	1e-09
comp101346_c0_seq1	222	37	222	+	186			hypothetical protein
comp101350_c0_seq1	547	278	3	-	276			hypothetical protein
comp101350_c1_seq1	1666	3	1664	+	1662	0	ref|XP_003449587.1|	PREDICTED: hypothetical protein LOC100697617	[Oreochromis niloticus]	KOG3637	Vitronectin receptor, alpha subunit	1e-141	dre:100151255 itgav; integrin, alpha V; K06487 integrin alpha V	0	sp|P80746|ITAV_BOVIN Integrin alpha-V OS=Bos taurus GN=ITGAV PE=1 SV=3	0
comp101351_c0_seq1	487	141	485	+	345			hypothetical protein
comp101352_c0_seq1	235	3	188	+	186			hypothetical protein
comp101353_c0_seq1	816	552	1	-	552			hypothetical protein
comp101354_c0_seq1	345	247	56	-	192			hypothetical protein
comp101355_c0_seq1	558	177	446	+	270			hypothetical protein
comp1013562_c0_seq1	213	212	3	-	210			hypothetical protein
comp101357_c0_seq1	662	301	35	-	267			hypothetical protein
comp101358_c0_seq1	694	529	260	-	270			hypothetical protein
comp101359_c0_seq1	480	218	33	-	186			hypothetical protein
comp1013597_c0_seq1	250	250	2	-	249	1e-21	emb|CAG05201.1|	unnamed protein product	[Tetraodon nigroviridis]	KOG3520	Predicted guanine nucleotide exchange factor	2e-21	dre:559941 si:ch211-1o14.5	2e-21	sp|Q8N1W1|RGNEF_HUMAN Rho-guanine nucleotide exchange factor OS=Homo sapiens GN=RGNEF PE=1 SV=2	8e-20
comp101360_c0_seq1	276	92	274	+	183			hypothetical protein
comp101361_c0_seq1	266	234	1	-	234			hypothetical protein
comp101362_c0_seq1	529	280	119	-	162			hypothetical protein
comp101362_c1_seq1	384	201	383	+	183			hypothetical protein
comp101363_c0_seq1	594	594	208	-	387	9e-69	ref|XP_003440009.1|	PREDICTED: ubiquitin carboxyl-terminal hydrolase 13	[Oreochromis niloticus]	KOG0944	Ubiquitin-specific protease UBP14	3e-38	dre:558397 similar to Ubiquitin carboxyl-terminal hydrolase 13 (Ubiquitin thioesterase 13) (Ubiquitin-specific-processing protease 13) (Deubiquitinating enzyme 13) (Isopeptidase T-3) (ISOT-3)	5e-62	sp|Q92995|UBP13_HUMAN Ubiquitin carboxyl-terminal hydrolase 13 OS=Homo sapiens GN=USP13 PE=1 SV=2	2e-45
comp101363_c1_seq1	1072	807	430	-	378			hypothetical protein
comp101364_c0_seq1	330	18	197	+	180			hypothetical protein
comp1013642_c0_seq1	323	267	1	-	267			hypothetical protein
comp101366_c0_seq1	1184	812	546	-	267			hypothetical protein
comp101367_c0_seq1	474	306	473	+	168			hypothetical protein
comp101369_c0_seq1	206	2	163	+	162			hypothetical protein
comp101369_c1_seq1	234	233	3	-	231			hypothetical protein
comp101372_c0_seq1	363	230	57	-	174			hypothetical protein
comp101374_c0_seq1	218	150	1	-	150			hypothetical protein
comp101375_c0_seq1	511	3	509	+	507	3e-70	ref|XP_003448837.1|	PREDICTED: PHD finger protein 21B-like	[Oreochromis niloticus]				hsa:112885 PHF21B; PHD finger protein 21B	2e-45	sp|Q96EK2|PF21B_HUMAN PHD finger protein 21B OS=Homo sapiens GN=PHF21B PE=2 SV=1	2e-45
comp101375_c1_seq1	431	2	427	+	426			hypothetical protein
comp101376_c0_seq1	289	32	238	+	207			hypothetical protein
comp101377_c0_seq1	279	2	184	+	183			hypothetical protein
comp101378_c0_seq1	229	1	186	+	186			hypothetical protein
comp101379_c1_seq1	417	377	132	-	246			hypothetical protein
comp101380_c0_seq1	401	2	307	+	306			hypothetical protein
comp101382_c0_seq1	308	26	193	+	168			hypothetical protein
comp101383_c0_seq1	325	323	135	-	189			hypothetical protein
comp101384_c0_seq1	221	220	2	-	219	8e-24	ref|XP_003448016.1|	PREDICTED: envoplakin	[Oreochromis niloticus]				dre:373136 sb:cb742; si:ch211-157f15.1; K10383 envoplakin	5e-10	sp|Q92817|EVPL_HUMAN Envoplakin OS=Homo sapiens GN=EVPL PE=1 SV=2	2e-09
comp101385_c0_seq1	551	549	1	-	549	3e-44	ref|XP_003451468.1|	PREDICTED: hypothetical protein LOC100692734	[Oreochromis niloticus]
comp101385_c1_seq1	278	276	1	-	276	2e-24	ref|XP_003451468.1|	PREDICTED: hypothetical protein LOC100692734	[Oreochromis niloticus]
comp101386_c0_seq1	328	1	282	+	282			hypothetical protein
comp101387_c0_seq1	1214	1212	22	-	1191	1e-174	ref|XP_003446776.1|	PREDICTED: transmembrane protein 135-like	[Oreochromis niloticus]	KOG1398	Uncharacterized conserved protein	4e-87	dre:568244 zgc:162425	1e-160	sp|Q5U4F4|TM135_RAT Transmembrane protein 135 OS=Rattus norvegicus GN=Tmem135 PE=2 SV=1	1e-151
comp101388_c0_seq1	697	696	1	-	696	1e-121	ref|XP_003964846.1|	PREDICTED: signal transducer and activator of transcription 5B-like	[Takifugu rubripes]	KOG3667	STAT protein	2e-64	dre:369197 stat5.1; signal transducer and activator of transcription 5.1; K11224 signal transducer and activator of transcription 5B	1e-120	sp|P51692|STA5B_HUMAN Signal transducer and activator of transcription 5B OS=Homo sapiens GN=STAT5B PE=1 SV=2	1e-115
comp101388_c1_seq1	212	211	2	-	210	2e-28	ref|NP_001167288.1|	Signal transducer and activator of transcription 5B	[Salmo salar]				dre:369197 stat5.1; signal transducer and activator of transcription 5.1; K11224 signal transducer and activator of transcription 5B	2e-28	sp|Q9TUZ0|STA5B_PIG Signal transducer and activator of transcription 5B OS=Sus scrofa GN=STAT5B PE=2 SV=1	2e-16
comp101388_c2_seq1	294	293	3	-	291	3e-50	ref|XP_003442082.1|	PREDICTED: signal transducer and activator of transcription 5B	[Oreochromis niloticus]	KOG3667	STAT protein	2e-11	dre:369197 stat5.1; signal transducer and activator of transcription 5.1; K11224 signal transducer and activator of transcription 5B	7e-49	sp|P42232|STA5B_MOUSE Signal transducer and activator of transcription 5B OS=Mus musculus GN=Stat5b PE=1 SV=1	6e-40
comp1013892_c0_seq1	334	236	3	-	234			hypothetical protein
comp101391_c0_seq1	331	160	327	+	168			hypothetical protein
comp101392_c0_seq1	243	243	1	-	243			hypothetical protein
comp101392_c1_seq1	253	31	198	+	168			hypothetical protein
comp101394_c0_seq1	316	314	75	-	240	9e-27	ref|XP_003441449.1|	PREDICTED: UPF0258 protein KIAA1024-like	[Oreochromis niloticus]
comp101394_c1_seq1	293	291	1	-	291	1e-34	emb|CBN81154.1|	DD1 protein	[Dicentrarchus labrax]				dre:100000672 similar to DD1 protein	1e-13	sp|Q8K3V7|K1024_MOUSE UPF0258 protein KIAA1024 OS=Mus musculus GN=Kiaa1024 PE=2 SV=1	1e-11
comp101395_c0_seq1	213	1	213	+	213			hypothetical protein
comp101396_c0_seq1	395	394	56	-	339			hypothetical protein
comp101398_c0_seq1	287	77	283	+	207			hypothetical protein
comp101399_c0_seq1	244	42	224	+	183			hypothetical protein
comp101399_c1_seq1	270	201	31	-	171			hypothetical protein
comp101401_c0_seq1	212	133	2	-	132			hypothetical protein
comp101402_c0_seq1	277	80	241	+	162			hypothetical protein
comp101403_c0_seq1	290	2	250	+	249			hypothetical protein
comp101404_c0_seq1	215	143	3	-	141			hypothetical protein
comp101404_c1_seq1	281	93	254	+	162			hypothetical protein
comp101405_c0_seq1	231	3	143	+	141			hypothetical protein
comp101406_c0_seq1	416	32	301	+	270			hypothetical protein
comp101407_c0_seq1	205	6	140	+	135			hypothetical protein
comp101408_c0_seq1	508	3	146	+	144			hypothetical protein
comp101409_c0_seq1	440	1	240	+	240			hypothetical protein
comp101410_c0_seq1	574	149	430	+	282			hypothetical protein
comp101410_c1_seq1	439	414	151	-	264			hypothetical protein
comp1014107_c0_seq1	354	354	73	-	282			hypothetical protein
comp101411_c0_seq1	441	1	189	+	189			hypothetical protein
comp101412_c0_seq1	470	448	305	-	144			hypothetical protein
comp101412_c1_seq1	238	237	1	-	237			hypothetical protein
comp101413_c0_seq1	226	226	110	-	117			hypothetical protein
comp101415_c0_seq1	271	3	269	+	267			hypothetical protein
comp101415_c1_seq1	242	1	240	+	240	2e-34	ref|XP_003964885.1|	PREDICTED: cAMP-specific 3',5'-cyclic phosphodiesterase 4A-like	[Takifugu rubripes]	KOG3689	Cyclic nucleotide phosphodiesterase	8e-26	dre:572061 similar to phosphodiesterase; K01120 3',5'-cyclic-nucleotide phosphodiesterase [EC:3.1.4.17]	5e-34	sp|Q01063|PDE4D_MOUSE cAMP-specific 3',5'-cyclic phosphodiesterase 4D OS=Mus musculus GN=Pde4d PE=1 SV=2	3e-33
comp101416_c0_seq1	202	200	30	-	171			hypothetical protein
comp101418_c0_seq1	212	210	64	-	147			hypothetical protein
comp101419_c0_seq1	268	253	38	-	216			hypothetical protein
comp101420_c0_seq1	464	463	2	-	462	2e-82	ref|XP_003449744.1|	PREDICTED: protocadherin Fat 1	[Oreochromis niloticus]	KOG1219	Uncharacterized conserved protein, contains laminin, cadherin and EGF domains	1e-41	dre:406172 fat1; FAT tumor suppressor homolog 1	1e-62	sp|Q14517|FAT1_HUMAN Protocadherin Fat 1 OS=Homo sapiens GN=FAT1 PE=1 SV=1	2e-55
comp101422_c1_seq1	411	367	2	-	366			hypothetical protein
comp101424_c0_seq1	643	579	259	-	321			hypothetical protein
comp1014248_c0_seq1	324	120	1	-	120			hypothetical protein
comp101425_c0_seq1	420	62	202	+	141			hypothetical protein
comp101427_c0_seq1	205	1	204	+	204			hypothetical protein
comp101428_c0_seq1	388	355	53	-	303			hypothetical protein
comp101429_c0_seq1	532	165	1	-	165			hypothetical protein
comp101431_c0_seq1	613	582	325	-	258			hypothetical protein
comp101431_c1_seq1	322	1	246	+	246			hypothetical protein
comp1014312_c0_seq1	209	207	1	-	207			hypothetical protein
comp101433_c0_seq1	264	262	35	-	228			hypothetical protein
comp101434_c0_seq1	206	56	196	+	141			hypothetical protein
comp101435_c0_seq1	631	629	3	-	627	1e-92	emb|CBN81310.2|	Myosin phosphatase Rho-interacting protein, partial	[Dicentrarchus labrax]				tgu:100231812 similar to myosin phosphatase-Rho interacting protein	1e-85	sp|Q6WCQ1|MPRIP_HUMAN Myosin phosphatase Rho-interacting protein OS=Homo sapiens GN=MPRIP PE=1 SV=3	9e-85
comp101435_c1_seq1	375	375	1	-	375	1e-18	emb|CBN81310.2|	Myosin phosphatase Rho-interacting protein, partial	[Dicentrarchus labrax]
comp101436_c0_seq1	245	1	132	+	132			hypothetical protein
comp101437_c0_seq1	321	1	156	+	156			hypothetical protein
comp101438_c0_seq1	376	203	3	-	201			hypothetical protein
comp101439_c0_seq1	250	249	52	-	198			hypothetical protein
comp101440_c0_seq1	278	46	216	+	171			hypothetical protein
comp1014407_c0_seq1	343	342	1	-	342	1e-59	ref|XP_003979079.1|	PREDICTED: tricarboxylate transport protein, mitochondrial-like	[Takifugu rubripes]	KOG0756	Mitochondrial tricarboxylate/dicarboxylate carrier proteins	4e-31	dre:393579 slc25a1; solute carrier family 25 (mitochondrial carrier; citrate transporter), member 1	1e-56	sp|P79110|TXTP_BOVIN Tricarboxylate transport protein, mitochondrial OS=Bos taurus GN=SLC25A1 PE=2 SV=1	8e-50
comp101441_c0_seq1	263	230	63	-	168			hypothetical protein
comp1014413_c0_seq1	387	124	288	+	165			hypothetical protein
comp101442_c0_seq1	203	131	3	-	129			hypothetical protein
comp101443_c0_seq1	345	344	150	-	195			hypothetical protein
comp101444_c0_seq1	225	212	18	-	195			hypothetical protein
comp101445_c0_seq1	302	217	71	-	147			hypothetical protein
comp101446_c1_seq1	354	3	179	+	177			hypothetical protein
comp1014472_c0_seq1	224	172	5	-	168			hypothetical protein
comp101448_c0_seq1	435	288	61	-	228			hypothetical protein
comp101450_c0_seq1	249	247	47	-	201			hypothetical protein
comp101450_c1_seq1	209	207	1	-	207			hypothetical protein
comp101451_c0_seq1	369	369	199	-	171			hypothetical protein
comp101452_c0_seq1	271	20	238	+	219			hypothetical protein
comp101453_c0_seq1	216	2	214	+	213			hypothetical protein
comp101454_c0_seq1	325	47	325	+	279			hypothetical protein
comp101455_c0_seq1	505	93	398	+	306			hypothetical protein
comp101456_c0_seq1	310	2	271	+	270			hypothetical protein
comp101456_c1_seq1	332	2	274	+	273			hypothetical protein
comp101458_c0_seq1	233	2	130	+	129			hypothetical protein
comp101459_c0_seq1	327	3	152	+	150			hypothetical protein
comp101462_c0_seq1	479	147	419	+	273			hypothetical protein
comp101463_c0_seq1	510	1	201	+	201			hypothetical protein
comp101465_c0_seq1	744	2	742	+	741	1e-106	ref|XP_003441181.1|	PREDICTED: hypothetical protein LOC100699272	[Oreochromis niloticus]				dre:553518 Phf3; si:dkey-188i13.1	6e-57	sp|Q92576|PHF3_HUMAN PHD finger protein 3 OS=Homo sapiens GN=PHF3 PE=1 SV=3	6e-49
comp1014650_c0_seq1	289	246	88	-	159			hypothetical protein
comp101466_c0_seq1	201	200	3	-	198			hypothetical protein
comp101467_c0_seq1	301	158	3	-	156			hypothetical protein
comp101468_c0_seq1	588	292	588	+	297	8e-31	emb|CAF96987.1|	unnamed protein product	[Tetraodon nigroviridis]				dre:692275 usp22; ubiquitin specific peptidase 22 (EC:3.1.2.15); K11366 ubiquitin carboxyl-terminal hydrolase 22/27/51 [EC:3.1.2.15]	2e-29	sp|A6H8I0|UBP22_DANRE Ubiquitin carboxyl-terminal hydrolase 22 OS=Danio rerio GN=usp22 PE=2 SV=1	2e-30
comp101468_c1_seq1	308	307	2	-	306	3e-54	ref|XP_003438729.1|	PREDICTED: ubiquitin carboxyl-terminal hydrolase 22-like	[Oreochromis niloticus]	KOG1867	Ubiquitin-specific protease	1e-22	gga:416501 USP22; ubiquitin specific peptidase 22; K11366 ubiquitin carboxyl-terminal hydrolase 22/27/51 [EC:3.1.2.15]	5e-53	sp|A6H8I0|UBP22_DANRE Ubiquitin carboxyl-terminal hydrolase 22 OS=Danio rerio GN=usp22 PE=2 SV=1	3e-53
comp101468_c2_seq1	512	510	1	-	510	1e-97	ref|XP_003438729.1|	PREDICTED: ubiquitin carboxyl-terminal hydrolase 22-like	[Oreochromis niloticus]	KOG1867	Ubiquitin-specific protease	3e-40	dre:692275 usp22; ubiquitin specific peptidase 22 (EC:3.1.2.15); K11366 ubiquitin carboxyl-terminal hydrolase 22/27/51 [EC:3.1.2.15]	2e-95	sp|A6H8I0|UBP22_DANRE Ubiquitin carboxyl-terminal hydrolase 22 OS=Danio rerio GN=usp22 PE=2 SV=1	7e-98
comp1014688_c0_seq1	224	2	223	+	222			hypothetical protein
comp101472_c0_seq1	480	1	315	+	315	7e-07	ref|YP_332064.1|	PilL protein	[Burkholderia pseudomallei 1710b]
comp101475_c0_seq1	300	287	141	-	147			hypothetical protein
comp101476_c0_seq1	234	7	180	+	174			hypothetical protein
comp101477_c0_seq1	487	1	189	+	189			hypothetical protein
comp101478_c0_seq1	294	2	292	+	291			hypothetical protein
comp101479_c0_seq1	349	158	349	+	192			hypothetical protein
comp101479_c1_seq1	679	615	337	-	279			hypothetical protein
comp101481_c0_seq1	387	3	248	+	246			hypothetical protein
comp101481_c1_seq1	290	289	2	-	288			hypothetical protein
comp101482_c0_seq1	737	643	416	-	228			hypothetical protein
comp101483_c0_seq1	980	626	841	+	216			hypothetical protein
comp101484_c0_seq1	275	2	208	+	207			hypothetical protein
comp1014845_c0_seq1	372	329	111	-	219			hypothetical protein
comp101486_c0_seq1	561	559	2	-	558	3e-73	ref|XP_003456256.1|	PREDICTED: glycerol-3-phosphate transporter	[Oreochromis niloticus]				dre:492798 zgc:101659	9e-62	sp|P57057|GLPT_HUMAN Glycerol-3-phosphate transporter OS=Homo sapiens GN=SLC37A1 PE=2 SV=1	4e-44
comp101486_c1_seq1	293	1	291	+	291	9e-24	ref|XP_003456256.1|	PREDICTED: glycerol-3-phosphate transporter	[Oreochromis niloticus]	KOG2533	Permease of the major facilitator superfamily	1e-14	dre:492798 zgc:101659	1e-24	sp|Q58CV5|SPX2_BOVIN Sugar phosphate exchanger 2 OS=Bos taurus GN=SLC37A2 PE=2 SV=1	1e-19
comp101487_c0_seq1	406	1	378	+	378	8e-52	ref|XP_003973183.1|	PREDICTED: sulfite oxidase, mitochondrial-like	[Takifugu rubripes]	KOG0535	Sulfite oxidase, molybdopterin-binding component	1e-35	dre:566675 suox; sulfite oxidase; K00387 sulfite oxidase [EC:1.8.3.1]	2e-46	sp|P51687|SUOX_HUMAN Sulfite oxidase, mitochondrial OS=Homo sapiens GN=SUOX PE=1 SV=2	1e-35
comp101487_c1_seq1	547	545	3	-	543	3e-96	ref|XP_003973183.1|	PREDICTED: sulfite oxidase, mitochondrial-like	[Takifugu rubripes]	KOG0535	Sulfite oxidase, molybdopterin-binding component	4e-70	dre:566675 suox; sulfite oxidase; K00387 sulfite oxidase [EC:1.8.3.1]	4e-77	sp|Q9VWP4|SUOX_DROME Probable sulfite oxidase, mitochondrial OS=Drosophila melanogaster GN=CG7280 PE=2 SV=1	1e-59
comp101489_c0_seq1	289	46	246	+	201			hypothetical protein
comp101490_c0_seq1	230	229	62	-	168			hypothetical protein
comp101491_c0_seq1	631	630	337	-	294			hypothetical protein					dre:100148008 hypothetical protein LOC100148008	7e-13
comp101492_c0_seq1	541	132	500	+	369			hypothetical protein
comp101492_c1_seq1	278	222	1	-	222			hypothetical protein
comp101493_c0_seq1	336	312	112	-	201			hypothetical protein
comp101494_c0_seq1	216	148	2	-	147			hypothetical protein
comp101499_c0_seq1	292	283	140	-	144			hypothetical protein
comp10150_c0_seq1	356	356	3	-	354	1e-45	emb|CBN80928.1|	Disks large-associated protein 4	[Dicentrarchus labrax]				dre:100151360 similar to discs, large homolog-associated protein 4	2e-19	sp|P97839|DLGP4_RAT Disks large-associated protein 4 OS=Rattus norvegicus GN=Dlgap4 PE=2 SV=1	1e-12
comp101500_c0_seq1	366	358	53	-	306			hypothetical protein
comp101501_c0_seq1	263	18	182	+	165			hypothetical protein
comp101503_c0_seq1	334	150	332	+	183			hypothetical protein
comp101505_c0_seq1	235	3	233	+	231			hypothetical protein
comp101506_c0_seq1	441	241	441	+	201			hypothetical protein
comp101507_c0_seq1	231	229	2	-	228			hypothetical protein
comp101508_c0_seq1	528	526	215	-	312			hypothetical protein
comp101510_c0_seq1	220	193	8	-	186			hypothetical protein
comp101511_c0_seq1	602	365	601	+	237			hypothetical protein
comp101513_c0_seq1	354	353	108	-	246			hypothetical protein
comp101514_c1_seq1	221	54	221	+	168			hypothetical protein
comp101518_c0_seq1	224	223	2	-	222	5e-34	emb|CAG12396.1|	unnamed protein product	[Tetraodon nigroviridis]				mcc:711489 ZNF462; zinc finger protein 462	4e-30	sp|Q96JM2|ZN462_HUMAN Zinc finger protein 462 OS=Homo sapiens GN=ZNF462 PE=1 SV=3	1e-23
comp101518_c1_seq1	233	3	233	+	231			hypothetical protein
comp101518_c2_seq1	1020	1020	1	-	1020	1e-164	ref|XP_003455021.1|	PREDICTED: zinc finger protein 462	[Oreochromis niloticus]				ssc:100158126 similar to zinc finger protein 462	1e-124	sp|Q96JM2|ZN462_HUMAN Zinc finger protein 462 OS=Homo sapiens GN=ZNF462 PE=1 SV=3	1e-123
comp101518_c3_seq1	329	327	1	-	327	2e-49	ref|XP_003455021.1|	PREDICTED: zinc finger protein 462	[Oreochromis niloticus]				dre:100148575 similar to zinc finger protein 462	9e-30	sp|Q96JM2|ZN462_HUMAN Zinc finger protein 462 OS=Homo sapiens GN=ZNF462 PE=1 SV=3	1e-22
comp101519_c0_seq1	318	96	281	+	186			hypothetical protein
comp101520_c0_seq1	300	2	298	+	297	7e-50	gb|AEB89849.1|	copper-transporting ATPase 1	[Oreochromis niloticus]	KOG0207	Cation transport ATPase	6e-36	dre:564924 atp7a; ATPase, Cu++ transporting, alpha polypeptide (EC:3.6.3.4); K01533 Cu2+-exporting ATPase [EC:3.6.3.4]	7e-46	sp|Q04656|ATP7A_HUMAN Copper-transporting ATPase 1 OS=Homo sapiens GN=ATP7A PE=1 SV=3	1e-43
comp101520_c1_seq1	364	349	2	-	348	1e-50	gb|ACJ72163.1|	Cu++ transporting ATPase alpha polypeptide	[Opsanus beta]	KOG0207	Cation transport ATPase	4e-33	dre:564924 atp7a; ATPase, Cu++ transporting, alpha polypeptide (EC:3.6.3.4); K01533 Cu2+-exporting ATPase [EC:3.6.3.4]	5e-49	sp|P49015|ATP7A_CRIGR Copper-transporting ATPase 1 (Fragment) OS=Cricetulus griseus GN=ATP7A PE=2 SV=1	6e-46
comp101521_c1_seq1	202	201	49	-	153			hypothetical protein
comp101522_c0_seq1	477	38	451	+	414			hypothetical protein
comp1015225_c0_seq1	204	203	12	-	192	3e-30	ref|XP_416457.2|	PREDICTED: patatin-like phospholipase domain containing 3	[Gallus gallus]				gga:418233 PNPLA3; patatin-like phospholipase domain containing 3	3e-31
comp1015230_c0_seq1	321	319	59	-	261			hypothetical protein
comp101524_c0_seq1	255	2	253	+	252	4e-41	ref|NP_001027836.1|	G protein-coupled receptor 135 precursor	[Takifugu rubripes]				dre:557986 similar to G protein-coupled receptor 135; K08427 G protein-coupled receptor 135	4e-40	sp|Q8IZ08|GP135_HUMAN Probable G-protein coupled receptor 135 OS=Homo sapiens GN=GPR135 PE=2 SV=2	1e-27
comp101524_c1_seq1	209	1	207	+	207	9e-30	ref|XP_003458207.1|	PREDICTED: probable G-protein coupled receptor 135-like	[Oreochromis niloticus]				dre:557986 similar to G protein-coupled receptor 135; K08427 G protein-coupled receptor 135	8e-24	sp|Q8IZ08|GP135_HUMAN Probable G-protein coupled receptor 135 OS=Homo sapiens GN=GPR135 PE=2 SV=2	1e-07
comp1015264_c0_seq1	220	28	144	+	117			hypothetical protein
comp101527_c0_seq1	1681	1681	416	-	1266	1e-79	ref|XP_003455842.1|	PREDICTED: polycystin-1-like	[Oreochromis niloticus]
comp1015304_c0_seq1	216	27	212	+	186			hypothetical protein
comp101531_c0_seq1	260	258	49	-	210			hypothetical protein
comp101533_c0_seq1	367	189	19	-	171			hypothetical protein
comp101535_c0_seq1	443	265	41	-	225			hypothetical protein
comp101536_c0_seq1	251	250	143	-	108			hypothetical protein
comp101538_c0_seq1	687	280	2	-	279			hypothetical protein
comp101539_c0_seq1	922	1	621	+	621	1e-97	dbj|BAC53767.1|	invariant chain like protein 1	[Cyprinus carpio]				dre:58113 iclp1; invariant chain-like protein 1; K06505 CD74 antigen	2e-90	sp|P10247|HG2A_RAT H-2 class II histocompatibility antigen gamma chain OS=Rattus norvegicus GN=Cd74 PE=2 SV=2	2e-21
comp101540_c0_seq1	234	234	118	-	117			hypothetical protein
comp101541_c0_seq1	516	252	1	-	252			hypothetical protein
comp101542_c0_seq1	301	301	122	-	180			hypothetical protein
comp101543_c0_seq1	419	147	419	+	273			hypothetical protein
comp101544_c0_seq1	787	785	3	-	783	4e-50	ref|XP_003972894.1|	PREDICTED: cytoskeleton-associated protein 4-like	[Takifugu rubripes]
comp101545_c0_seq1	280	2	142	+	141			hypothetical protein
comp101546_c0_seq1	920	2	919	+	918	1e-122	ref|XP_003452565.1|	PREDICTED: LOW QUALITY PROTEIN: protein SZT2-like	[Oreochromis niloticus]				dre:571986 similar to Uncharacterized protein KIAA0467	9e-89	sp|Q5T011|K0467_HUMAN Uncharacterized protein KIAA0467 OS=Homo sapiens GN=KIAA0467 PE=2 SV=2	4e-41
comp101548_c0_seq1	243	241	2	-	240			hypothetical protein
comp101549_c0_seq1	389	273	1	-	273			hypothetical protein
comp101550_c0_seq1	388	55	348	+	294	1e-25	ref|XP_001343614.4|	PREDICTED: hypothetical protein LOC100004265	[Danio rerio]				dre:100004265 similar to pol polyprotein	1e-26
comp101554_c0_seq1	588	587	3	-	585	1e-101	ref|XP_003449871.1|	PREDICTED: rho GTPase-activating protein 32	[Oreochromis niloticus]	KOG1449	Predicted Rho GTPase-activating protein CdGAPr	7e-40	dre:569434 im:7150060	5e-97	sp|Q6GPD0|RICS_XENLA Rho/Cdc42/Rac GTPase-activating protein RICS OS=Xenopus laevis GN=rics PE=2 SV=1	4e-85
comp101555_c0_seq1	407	73	201	+	129			hypothetical protein
comp101556_c0_seq1	228	1	228	+	228			hypothetical protein
comp101557_c0_seq1	395	393	136	-	258			hypothetical protein
comp101559_c0_seq1	280	2	280	+	279			hypothetical protein
comp1015594_c0_seq1	223	181	53	-	129			hypothetical protein
comp101562_c0_seq1	213	212	3	-	210	2e-15	ref|XP_003450884.1|	PREDICTED: neuronal PAS domain-containing protein 1-like	[Oreochromis niloticus]	KOG3558	Hypoxia-inducible factor 1/Neuronal PAS domain protein NPAS1	2e-06	dre:559419 npas3b, si:dkeyp-13e2.1; neuronal PAS domain protein 3b	4e-10
comp101562_c1_seq1	862	862	2	-	861	3e-75	ref|XP_003450884.1|	PREDICTED: neuronal PAS domain-containing protein 1-like	[Oreochromis niloticus]				dre:559419 npas3b, si:dkeyp-13e2.1; neuronal PAS domain protein 3b	3e-22
comp101563_c0_seq1	282	146	36	-	111			hypothetical protein
comp1015638_c0_seq1	234	19	234	+	216			hypothetical protein
comp101564_c0_seq1	236	2	145	+	144			hypothetical protein
comp101566_c0_seq1	334	268	2	-	267			hypothetical protein
comp101566_c1_seq1	253	249	1	-	249			hypothetical protein
comp1015662_c0_seq1	227	215	33	-	183			hypothetical protein
comp101567_c0_seq1	418	226	417	+	192			hypothetical protein
comp101570_c0_seq1	213	167	27	-	141			hypothetical protein
comp101570_c1_seq1	258	2	169	+	168			hypothetical protein
comp101571_c0_seq1	596	390	566	+	177			hypothetical protein
comp1015728_c0_seq1	283	281	18	-	264			hypothetical protein
comp101573_c0_seq1	208	208	35	-	174			hypothetical protein
comp101574_c0_seq1	229	97	2	-	96			hypothetical protein
comp101575_c0_seq1	311	3	311	+	309			hypothetical protein
comp101577_c0_seq1	338	39	260	+	222			hypothetical protein
comp101580_c0_seq1	281	2	271	+	270			hypothetical protein
comp101580_c1_seq1	275	169	41	-	129			hypothetical protein
comp1015835_c0_seq1	337	293	3	-	291			hypothetical protein
comp101584_c0_seq1	423	252	52	-	201			hypothetical protein
comp101585_c0_seq1	440	264	76	-	189			hypothetical protein
comp101586_c0_seq1	418	417	103	-	315			hypothetical protein
comp101587_c0_seq1	249	124	2	-	123			hypothetical protein
comp101589_c0_seq1	227	2	226	+	225	2e-30	ref|XP_003967809.1|	PREDICTED: mucin-2-like	[Takifugu rubripes]				dre:567901 similar to Muc2 protein	1e-20	sp|Q02817|MUC2_HUMAN Mucin-2 OS=Homo sapiens GN=MUC2 PE=1 SV=2	3e-12
comp101589_c1_seq1	593	1	591	+	591	3e-66	ref|XP_003967809.1|	PREDICTED: mucin-2-like	[Takifugu rubripes]				dre:567901 similar to Muc2 protein	1e-50	sp|Q02817|MUC2_HUMAN Mucin-2 OS=Homo sapiens GN=MUC2 PE=1 SV=2	1e-33
comp101590_c0_seq1	339	337	14	-	324			hypothetical protein
comp101591_c0_seq1	206	3	206	+	204			hypothetical protein
comp101592_c0_seq1	399	85	372	+	288			hypothetical protein
comp101593_c0_seq1	289	179	27	-	153			hypothetical protein
comp101593_c1_seq1	235	71	193	+	123			hypothetical protein
comp101596_c0_seq1	395	24	395	+	372			hypothetical protein
comp101598_c0_seq1	360	358	2	-	357			hypothetical protein
comp101599_c0_seq1	229	229	2	-	228			hypothetical protein
comp101599_c1_seq1	228	228	1	-	228			hypothetical protein
comp101602_c0_seq1	233	2	220	+	219			hypothetical protein
comp101603_c0_seq1	348	346	125	-	222			hypothetical protein
comp101603_c1_seq1	255	41	187	+	147			hypothetical protein
comp101605_c0_seq1	491	144	1	-	144			hypothetical protein
comp101606_c0_seq1	395	395	72	-	324	2e-57	emb|CBN81879.1|	Homogentisate 1,2-dioxygenase	[Dicentrarchus labrax]	KOG1417	Homogentisate 1,2-dioxygenase	2e-45	dre:259189 hgd; homogentisate 1,2-dioxygenase (EC:1.13.11.5); K00451 homogentisate 1,2-dioxygenase [EC:1.13.11.5]	3e-55	sp|O09173|HGD_MOUSE Homogentisate 1,2-dioxygenase OS=Mus musculus GN=Hgd PE=1 SV=1	1e-44
comp101606_c1_seq1	229	1	228	+	228			hypothetical protein
comp101607_c0_seq1	406	218	15	-	204			hypothetical protein
comp101609_c0_seq1	417	417	46	-	372			hypothetical protein
comp101610_c0_seq1	299	244	5	-	240			hypothetical protein
comp101611_c1_seq1	269	85	267	+	183			hypothetical protein
comp101612_c0_seq1	451	102	449	+	348			hypothetical protein
comp101613_c0_seq1	279	203	3	-	201			hypothetical protein
comp101613_c1_seq1	389	2	388	+	387			hypothetical protein
comp101616_c0_seq1	231	189	1	-	189			hypothetical protein
comp1016169_c0_seq1	372	1	372	+	372	1e-18	emb|CAF98696.1|	unnamed protein product	[Tetraodon nigroviridis]
comp101617_c0_seq1	251	2	250	+	249			hypothetical protein
comp101620_c0_seq1	362	133	324	+	192			hypothetical protein
comp101621_c0_seq1	445	417	145	-	273			hypothetical protein
comp1016224_c0_seq1	315	5	304	+	300			hypothetical protein
comp1016232_c0_seq1	212	31	204	+	174			hypothetical protein
comp101625_c0_seq1	258	2	256	+	255			hypothetical protein
comp101627_c0_seq1	287	166	2	-	165			hypothetical protein
comp101628_c0_seq1	251	250	2	-	249			hypothetical protein
comp101628_c1_seq1	201	2	199	+	198			hypothetical protein
comp101629_c0_seq1	355	355	2	-	354	4e-31	ref|XP_003456391.1|	PREDICTED: chromobox protein homolog 8-like	[Oreochromis niloticus]
comp101632_c0_seq1	1138	2	1138	+	1137	1e-172	ref|XP_003441013.1|	PREDICTED: ras-associated and pleckstrin homology domains-containing protein 1-like	[Oreochromis niloticus]	KOG3751	Growth factor receptor-bound proteins (GRB7, GRB10, GRB14)	2e-65	dre:560319 si:dkey-1h24.3	1e-162	sp|Q70E73|RAPH1_HUMAN Ras-associated and pleckstrin homology domains-containing protein 1 OS=Homo sapiens GN=RAPH1 PE=1 SV=3	1e-154
comp101634_c1_seq1	326	325	122	-	204			hypothetical protein
comp101635_c1_seq1	248	59	211	+	153			hypothetical protein
comp101636_c0_seq1	538	538	2	-	537	3e-73	ref|XP_003450054.1|	PREDICTED: EGF-like module-containing mucin-like hormone receptor-like 1-like	[Oreochromis niloticus]	KOG4193	G protein-coupled receptors	3e-43	dre:571678 similar to CD97 antigen	1e-67	sp|Q8SQA4|CD97_BOVIN CD97 antigen OS=Bos taurus GN=CD97 PE=2 SV=1	3e-52
comp101636_c1_seq1	324	1	219	+	219			hypothetical protein
comp101638_c0_seq1	584	229	582	+	354	7e-24	ref|XP_003972907.1|	PREDICTED: voltage-dependent calcium channel subunit alpha-2/delta-1-like	[Takifugu rubripes]				tgu:100227443 similar to calcium channel, voltage-dependent, alpha 2/delta subunit 1; K04858 calcium channel, voltage-dependent, alpha 2/delta subunit 1	2e-23	sp|P54289|CA2D1_HUMAN Voltage-dependent calcium channel subunit alpha-2/delta-1 OS=Homo sapiens GN=CACNA2D1 PE=1 SV=3	2e-23
comp101638_c1_seq1	214	1	213	+	213	2e-27	ref|XP_003972907.1|	PREDICTED: voltage-dependent calcium channel subunit alpha-2/delta-1-like	[Takifugu rubripes]				dre:561434 cacna2d1a; calcium channel, voltage-dependent, alpha 2/delta subunit 1a; K04858 calcium channel, voltage-dependent, alpha 2/delta subunit 1	2e-19	sp|P54290|CA2D1_RAT Voltage-dependent calcium channel subunit alpha-2/delta-1 OS=Rattus norvegicus GN=Cacna2d1 PE=1 SV=1	6e-16
comp1016386_c0_seq1	210	1	210	+	210			hypothetical protein
comp101639_c0_seq1	537	293	90	-	204			hypothetical protein
comp101640_c0_seq1	362	326	147	-	180			hypothetical protein
comp1016403_c0_seq1	203	3	158	+	156			hypothetical protein
comp101641_c0_seq1	232	231	79	-	153			hypothetical protein
comp101641_c1_seq1	559	208	558	+	351			hypothetical protein
comp101642_c0_seq1	286	59	211	+	153			hypothetical protein
comp1016420_c0_seq1	248	53	247	+	195			hypothetical protein
comp101645_c0_seq1	772	332	772	+	441			hypothetical protein
comp101646_c0_seq1	339	31	306	+	276			hypothetical protein
comp101647_c0_seq1	540	57	242	+	186			hypothetical protein
comp101647_c1_seq1	260	2	259	+	258			hypothetical protein
comp101648_c0_seq1	281	32	226	+	195			hypothetical protein
comp101649_c0_seq1	222	3	221	+	219			hypothetical protein
comp101651_c0_seq1	310	309	181	-	129			hypothetical protein
comp101651_c1_seq1	243	229	35	-	195			hypothetical protein
comp101652_c0_seq1	259	152	9	-	144			hypothetical protein
comp101652_c1_seq1	219	61	219	+	159			hypothetical protein
comp101652_c2_seq1	213	212	87	-	126			hypothetical protein
comp101653_c0_seq1	655	438	653	+	216			hypothetical protein
comp101653_c1_seq1	222	2	190	+	189	8e-14	ref|XP_003440998.1|	PREDICTED: junctional adhesion molecule B-like	[Oreochromis niloticus]
comp101653_c2_seq1	237	178	50	-	129			hypothetical protein
comp101656_c0_seq1	284	152	33	-	120			hypothetical protein
comp1016563_c0_seq1	467	255	1	-	255	7e-15	gb|ABV31711.1|	transposase	[Salmo salar]
comp101657_c0_seq1	258	1	180	+	180			hypothetical protein
comp1016583_c0_seq1	291	259	119	-	141			hypothetical protein
comp1016595_c0_seq1	204	203	93	-	111			hypothetical protein
comp101660_c0_seq1	311	134	283	+	150			hypothetical protein
comp101661_c0_seq1	215	3	215	+	213			hypothetical protein
comp101662_c0_seq1	531	175	2	-	174			hypothetical protein
comp1016625_c0_seq1	219	86	190	+	105			hypothetical protein
comp101663_c0_seq1	484	3	482	+	480	7e-61	ref|XP_003975039.1|	PREDICTED: acetyl-CoA carboxylase 2-like	[Takifugu rubripes]	KOG0368	Acetyl-CoA carboxylase	1e-34	mmu:100705 Acacb; acetyl-Coenzyme A carboxylase beta (EC:6.4.1.2); K01946 biotin carboxylase [EC:6.3.4.14]; K11262 acetyl-CoA carboxylase [EC:6.4.1.2]	9e-51	sp|O00763|ACACB_HUMAN Acetyl-CoA carboxylase 2 OS=Homo sapiens GN=ACACB PE=1 SV=2	1e-47
comp101664_c0_seq1	278	278	57	-	222			hypothetical protein
comp1016642_c0_seq1	292	42	260	+	219			hypothetical protein
comp101666_c0_seq1	342	98	277	+	180			hypothetical protein
comp101666_c1_seq1	202	184	20	-	165			hypothetical protein
comp101668_c0_seq1	214	3	194	+	192			hypothetical protein
comp101669_c0_seq1	278	221	87	-	135			hypothetical protein
comp101670_c0_seq1	233	233	87	-	147			hypothetical protein
comp101671_c0_seq1	277	207	31	-	177			hypothetical protein
comp101673_c0_seq1	286	1	165	+	165			hypothetical protein
comp101673_c1_seq1	229	223	77	-	147			hypothetical protein
comp1016734_c0_seq1	368	345	40	-	306			hypothetical protein
comp101674_c0_seq1	218	211	44	-	168			hypothetical protein
comp101676_c0_seq1	203	202	2	-	201			hypothetical protein
comp101676_c1_seq1	325	276	85	-	192			hypothetical protein
comp101677_c0_seq1	713	553	2	-	552	7e-78	ref|XP_003439392.1|	PREDICTED: plexin domain-containing protein 2-like	[Oreochromis niloticus]	KOG3848	Extracellular protein TEM7, contains PSI domain (tumor endothelial marker in humans)	2e-57	rno:361282 Plxdc2; plexin domain containing 2	7e-62	sp|Q9DC11|PXDC2_MOUSE Plexin domain-containing protein 2 OS=Mus musculus GN=Plxdc2 PE=1 SV=1	4e-61
comp101677_c1_seq1	262	1	261	+	261			hypothetical protein
comp101679_c0_seq1	597	359	201	-	159			hypothetical protein
comp101680_c0_seq1	255	1	255	+	255			hypothetical protein
comp101680_c1_seq1	257	2	256	+	255	4e-39	ref|XP_003458374.1|	PREDICTED: myosin-XVIIIa-like	[Oreochromis niloticus]				dre:559005 myo18l1; myosin XVIII-like 1; K10362 myosin XVIII	1e-37	sp|Q92614|MY18A_HUMAN Myosin-XVIIIa OS=Homo sapiens GN=MYO18A PE=1 SV=3	4e-34
comp101681_c0_seq1	274	163	17	-	147			hypothetical protein
comp101682_c0_seq1	689	107	397	+	291			hypothetical protein
comp101683_c0_seq1	243	80	193	+	114			hypothetical protein
comp101684_c0_seq1	351	350	183	-	168			hypothetical protein
comp101685_c0_seq1	252	76	201	+	126			hypothetical protein
comp101685_c1_seq1	231	66	170	+	105			hypothetical protein
comp101686_c0_seq1	448	35	412	+	378			hypothetical protein
comp101686_c1_seq1	214	1	213	+	213			hypothetical protein
comp101688_c0_seq1	423	79	273	+	195			hypothetical protein
comp101692_c0_seq1	236	152	3	-	150			hypothetical protein
comp101693_c0_seq1	450	28	351	+	324			hypothetical protein
comp101696_c0_seq1	274	71	250	+	180			hypothetical protein
comp101698_c0_seq1	348	346	86	-	261			hypothetical protein
comp101698_c1_seq1	324	322	71	-	252			hypothetical protein
comp101698_c2_seq1	209	37	141	+	105			hypothetical protein
comp101701_c0_seq1	217	1	153	+	153			hypothetical protein
comp1017028_c0_seq1	244	242	24	-	219			hypothetical protein
comp101703_c0_seq1	994	72	605	+	534	5e-64	ref|XP_003443170.1|	PREDICTED: zinc finger HIT domain-containing protein 1-like	[Oreochromis niloticus]	KOG3362	Predicted BBOX Zn-finger protein	1e-35	dre:407699 zgc:112524; K11663 zinc finger HIT domain-containing protein 1	7e-43	sp|O43257|ZNHI1_HUMAN Zinc finger HIT domain-containing protein 1 OS=Homo sapiens GN=ZNHIT1 PE=1 SV=1	3e-39
comp101706_c0_seq1	588	15	587	+	573	4e-65	ref|XP_003440056.1|	PREDICTED: choline transporter-like protein 5-B-like	[Oreochromis niloticus]				xtr:100145179 slc44a5; Choline transporter-like protein 5	3e-53	sp|B0JZD0|CTL5_XENTR Choline transporter-like protein 5 OS=Xenopus tropicalis GN=slc44a5 PE=2 SV=1	7e-54
comp101706_c1_seq1	214	1	213	+	213	4e-34	ref|XP_003440056.1|	PREDICTED: choline transporter-like protein 5-B-like	[Oreochromis niloticus]				dre:568158 slc44a5a; solute carrier family 44, member 5a	4e-28	sp|B0S5A7|CTL5B_DANRE Choline transporter-like protein 5-B (Fragment) OS=Danio rerio GN=slc44a5b PE=3 SV=1	1e-28
comp101708_c0_seq1	492	449	132	-	318			hypothetical protein
comp101712_c0_seq1	426	232	29	-	204			hypothetical protein
comp101713_c0_seq1	223	223	56	-	168			hypothetical protein
comp101714_c0_seq1	297	153	296	+	144			hypothetical protein
comp101715_c0_seq1	246	44	223	+	180			hypothetical protein
comp101715_c1_seq1	436	369	184	-	186			hypothetical protein
comp1017154_c0_seq1	206	2	205	+	204	2e-25	ref|XP_003443096.1|	PREDICTED: ral guanine nucleotide dissociation stimulator-like 2-like	[Oreochromis niloticus]	KOG3629	Guanine-nucleotide releasing factor	2e-08	dre:65227 rgl2; ral guanine nucleotide dissociation stimulator-like 2	5e-24	sp|Q12967|GNDS_HUMAN Ral guanine nucleotide dissociation stimulator OS=Homo sapiens GN=RALGDS PE=1 SV=2	9e-08
comp101718_c0_seq1	651	357	145	-	213			hypothetical protein
comp101719_c0_seq1	1383	1281	922	-	360			hypothetical protein
comp101720_c0_seq1	288	175	2	-	174			hypothetical protein
comp101722_c1_seq1	295	227	21	-	207			hypothetical protein
comp101723_c0_seq1	246	80	244	+	165			hypothetical protein
comp101724_c0_seq1	232	232	5	-	228			hypothetical protein
comp101726_c0_seq1	206	3	179	+	177			hypothetical protein
comp101727_c0_seq1	599	598	2	-	597	3e-29	ref|XP_003459830.1|	PREDICTED: hypothetical protein LOC100706980	[Oreochromis niloticus]
comp1017279_c0_seq1	216	208	2	-	207			hypothetical protein
comp101730_c0_seq1	353	231	67	-	165			hypothetical protein
comp101733_c0_seq1	234	39	233	+	195			hypothetical protein
comp101733_c1_seq1	294	66	227	+	162			hypothetical protein
comp101733_c2_seq1	318	317	117	-	201			hypothetical protein
comp101734_c0_seq1	478	3	476	+	474	7e-74	ref|XP_003450119.1|	PREDICTED: RING finger protein 213-like	[Oreochromis niloticus]				dre:563816 similar to chromosome 17 open reading frame 27	1e-69	sp|Q63HN8|RN213_HUMAN RING finger protein 213 OS=Homo sapiens GN=RNF213 PE=1 SV=2	3e-53
comp101735_c0_seq1	414	315	88	-	228			hypothetical protein
comp101736_c0_seq1	580	348	22	-	327			hypothetical protein
comp101737_c0_seq1	291	67	192	+	126			hypothetical protein
comp1017377_c0_seq1	237	235	86	-	150			hypothetical protein
comp1017405_c0_seq1	331	330	1	-	330			hypothetical protein
comp101742_c0_seq1	375	373	152	-	222			hypothetical protein
comp101743_c0_seq1	267	75	266	+	192			hypothetical protein
comp101744_c0_seq1	212	40	132	+	93			hypothetical protein
comp101745_c0_seq1	296	296	156	-	141			hypothetical protein
comp1017458_c0_seq1	287	25	180	+	156			hypothetical protein
comp101746_c0_seq1	506	91	339	+	249			hypothetical protein
comp101747_c0_seq1	553	2	289	+	288	8e-12	emb|CAF94473.1|	unnamed protein product	[Tetraodon nigroviridis]
comp101747_c1_seq1	223	3	221	+	219			hypothetical protein
comp101747_c2_seq1	319	318	49	-	270			hypothetical protein
comp101749_c1_seq1	250	54	248	+	195			hypothetical protein
comp101750_c0_seq1	379	85	366	+	282			hypothetical protein
comp101752_c0_seq1	497	207	1	-	207			hypothetical protein
comp101754_c0_seq1	227	169	50	-	120			hypothetical protein
comp101754_c1_seq1	279	63	278	+	216			hypothetical protein
comp101755_c0_seq1	570	485	276	-	210			hypothetical protein
comp101757_c0_seq1	209	207	115	-	93			hypothetical protein
comp101758_c0_seq1	211	211	2	-	210	1e-23	ref|XP_003442809.1|	PREDICTED: prickle-like protein 2-like	[Oreochromis niloticus]				tgu:100226580 similar to prickle-like 2; K04511 prickle	3e-21	sp|O43900|PRIC3_HUMAN Prickle-like protein 3 OS=Homo sapiens GN=PRICKLE3 PE=1 SV=2	5e-16
comp101758_c1_seq1	370	1	369	+	369	8e-68	gb|AAI63236.1|	Prickle-like 2 (Drosophila)	[Danio rerio]				dre:368250 prickle2; prickle-like 2 (Drosophila); K04511 prickle	2e-68	sp|Q7Z3G6|PRIC2_HUMAN Prickle-like protein 2 OS=Homo sapiens GN=PRICKLE2 PE=1 SV=2	2e-66
comp1017590_c0_seq1	297	297	64	-	234			hypothetical protein
comp101760_c0_seq1	257	2	172	+	171			hypothetical protein
comp101760_c1_seq1	314	209	33	-	177			hypothetical protein
comp101761_c0_seq1	735	625	338	-	288			hypothetical protein
comp101761_c1_seq1	276	1	276	+	276			hypothetical protein
comp101764_c0_seq1	698	634	323	-	312			hypothetical protein
comp101765_c0_seq1	268	92	268	+	177			hypothetical protein
comp101766_c0_seq1	597	315	584	+	270			hypothetical protein
comp101767_c0_seq1	294	40	294	+	255			hypothetical protein
comp101768_c0_seq1	567	2	565	+	564	3e-95	ref|XP_003440393.1|	PREDICTED: p53-induced protein with a death domain-like	[Oreochromis niloticus]				dre:571033 si:dkey-201c1.1; K10130 leucine-rich repeats and death domain-containing protein	1e-69	sp|Q9HB75|PIDD_HUMAN Leucine-rich repeat and death domain-containing protein OS=Homo sapiens GN=LRDD PE=1 SV=2	3e-56
comp101768_c1_seq1	535	392	12	-	381			hypothetical protein
comp101769_c0_seq1	1204	1203	1	-	1203	1e-119	emb|CAF91438.1|	unnamed protein product	[Tetraodon nigroviridis]				ecb:100065766 CASP8AP2; CASP8 associated protein 2	9e-54	sp|Q9UKL3|C8AP2_HUMAN CASP8-associated protein 2 OS=Homo sapiens GN=CASP8AP2 PE=1 SV=1	6e-52
comp101770_c0_seq1	369	3	368	+	366	4e-62	ref|XP_003445167.1|	PREDICTED: hemicentin-1-like	[Oreochromis niloticus]				ecb:100052277 similar to hemicentin 1	7e-63	sp|Q96RW7|HMCN1_HUMAN Hemicentin-1 OS=Homo sapiens GN=HMCN1 PE=1 SV=2	4e-63
comp101772_c1_seq1	398	398	222	-	177			hypothetical protein
comp101773_c0_seq1	762	509	760	+	252			hypothetical protein
comp101774_c0_seq1	303	122	301	+	180			hypothetical protein
comp101782_c0_seq1	359	3	233	+	231			hypothetical protein
comp101783_c0_seq1	526	240	404	+	165			hypothetical protein
comp101784_c0_seq1	217	137	3	-	135			hypothetical protein
comp101784_c1_seq1	323	127	321	+	195			hypothetical protein
comp101785_c0_seq1	231	182	12	-	171			hypothetical protein
comp101786_c0_seq1	367	29	181	+	153			hypothetical protein
comp101787_c0_seq1	252	187	50	-	138			hypothetical protein
comp101787_c1_seq1	279	71	235	+	165			hypothetical protein
comp101788_c0_seq1	455	453	262	-	192			hypothetical protein
comp101789_c0_seq1	264	165	1	-	165			hypothetical protein
comp101790_c0_seq1	436	410	3	-	408			hypothetical protein
comp101794_c0_seq1	316	73	315	+	243			hypothetical protein
comp101795_c0_seq1	205	37	204	+	168			hypothetical protein
comp101796_c0_seq1	336	1	267	+	267			hypothetical protein
comp101797_c0_seq1	292	1	237	+	237			hypothetical protein
comp101798_c0_seq1	204	2	202	+	201			hypothetical protein
comp101799_c0_seq1	326	3	293	+	291			hypothetical protein
comp101801_c0_seq1	212	51	173	+	123			hypothetical protein
comp101801_c1_seq1	271	28	150	+	123			hypothetical protein
comp101803_c0_seq1	324	1	138	+	138			hypothetical protein
comp101804_c0_seq1	646	613	410	-	204			hypothetical protein
comp101805_c0_seq1	207	3	152	+	150			hypothetical protein
comp101806_c0_seq1	213	11	142	+	132			hypothetical protein
comp101807_c0_seq1	433	1	432	+	432	1e-50	emb|CAG09551.1|	unnamed protein product	[Tetraodon nigroviridis]				dre:562690 nid1a; nidogen 1a; K06826 nidogen (entactin)	1e-35	sp|P14543|NID1_HUMAN Nidogen-1 OS=Homo sapiens GN=NID1 PE=1 SV=3	2e-22
comp101808_c0_seq1	469	409	194	-	216			hypothetical protein
comp101809_c0_seq1	243	12	242	+	231			hypothetical protein
comp101810_c0_seq1	251	119	250	+	132			hypothetical protein
comp101811_c0_seq1	258	11	193	+	183			hypothetical protein
comp101812_c0_seq1	250	2	250	+	249			hypothetical protein
comp101812_c1_seq1	272	272	12	-	261			hypothetical protein
comp101813_c0_seq1	570	126	467	+	342			hypothetical protein
comp101814_c0_seq1	258	2	256	+	255			hypothetical protein
comp101817_c0_seq1	283	282	103	-	180			hypothetical protein
comp101819_c0_seq1	209	10	192	+	183			hypothetical protein
comp101820_c0_seq1	390	313	155	-	159			hypothetical protein
comp1018206_c0_seq1	313	311	156	-	156			hypothetical protein
comp101821_c0_seq1	223	23	217	+	195			hypothetical protein
comp101824_c0_seq1	432	137	430	+	294			hypothetical protein
comp101825_c0_seq1	224	1	222	+	222	6e-06	ref|NP_001133309.1|	Ubiquilin-4	[Salmo salar]				dre:334337 ubin; ataxin-1 ubiquitin-like interacting protein; K04523 ubiquilin	7e-07	sp|Q99NB8|UBQL4_MOUSE Ubiquilin-4 OS=Mus musculus GN=Ubqln4 PE=1 SV=1	3e-07
comp101826_c0_seq1	223	59	205	+	147			hypothetical protein
comp101827_c0_seq1	794	31	249	+	219			hypothetical protein
comp101828_c0_seq1	266	264	82	-	183			hypothetical protein
comp101829_c0_seq1	390	280	122	-	159			hypothetical protein
comp101831_c0_seq1	340	2	340	+	339			hypothetical protein
comp101832_c0_seq1	373	69	266	+	198			hypothetical protein
comp101834_c0_seq1	274	177	19	-	159			hypothetical protein
comp101836_c0_seq1	377	1	165	+	165			hypothetical protein
comp1018393_c0_seq1	280	269	99	-	171			hypothetical protein
comp101843_c0_seq1	419	43	276	+	234			hypothetical protein
comp101844_c0_seq1	246	1	144	+	144			hypothetical protein
comp1018456_c0_seq1	220	2	220	+	219	3e-09	ref|XP_002664040.1|	PREDICTED: hypothetical protein LOC100330995	[Danio rerio]
comp101847_c0_seq1	233	232	44	-	189			hypothetical protein
comp101847_c1_seq1	208	3	206	+	204			hypothetical protein
comp101848_c0_seq1	663	192	662	+	471			hypothetical protein
comp101850_c0_seq1	287	285	34	-	252			hypothetical protein
comp101851_c0_seq1	341	341	3	-	339			hypothetical protein
comp101852_c0_seq1	206	3	206	+	204			hypothetical protein
comp101852_c1_seq1	236	25	156	+	132			hypothetical protein
comp101853_c0_seq1	246	224	51	-	174			hypothetical protein
comp101854_c0_seq1	252	186	28	-	159			hypothetical protein
comp101855_c0_seq1	287	287	3	-	285	6e-43	ref|XP_003449191.1|	PREDICTED: neuronal acetylcholine receptor subunit alpha-4-like	[Oreochromis niloticus]				dre:556619 chrna4; cholinergic receptor, nicotinic, alpha 4; K04806 cholinergic receptor, nicotinic, alpha 4	7e-21	sp|P09482|ACHA4_CHICK Neuronal acetylcholine receptor subunit alpha-4 OS=Gallus gallus GN=CHRNA4 PE=1 SV=1	6e-21
comp101856_c0_seq1	283	1	171	+	171			hypothetical protein
comp1018569_c0_seq1	229	62	229	+	168			hypothetical protein
comp101857_c0_seq1	284	145	282	+	138			hypothetical protein
comp101859_c0_seq1	264	202	35	-	168			hypothetical protein
comp101860_c0_seq1	447	1	210	+	210			hypothetical protein
comp101861_c0_seq1	410	408	172	-	237			hypothetical protein
comp101862_c0_seq1	225	1	225	+	225			hypothetical protein
comp101862_c1_seq1	312	312	88	-	225			hypothetical protein
comp101865_c0_seq1	207	2	205	+	204	1e-32	ref|XP_003453331.1|	PREDICTED: abl interactor 1-like	[Oreochromis niloticus]	KOG2546	Abl interactor ABI-1, contains SH3 domain	2e-29	dre:767738 abi1b; abl-interactor 1b	2e-33	sp|Q8CBW3|ABI1_MOUSE Abl interactor 1 OS=Mus musculus GN=Abi1 PE=1 SV=3	2e-32
comp101865_c1_seq1	311	309	1	-	309	1e-49	emb|CAP09340.1|	novel protein (zgc:153534)	[Danio rerio]	KOG2546	Abl interactor ABI-1, contains SH3 domain	4e-39	dre:767738 abi1b; abl-interactor 1b	1e-46	sp|Q8IZP0|ABI1_HUMAN Abl interactor 1 OS=Homo sapiens GN=ABI1 PE=1 SV=4	3e-45
comp101865_c2_seq1	455	454	17	-	438	8e-51	ref|XP_003453331.1|	PREDICTED: abl interactor 1-like	[Oreochromis niloticus]				xtr:493216 abi1; abl-interactor 1	7e-35	sp|Q8IZP0|ABI1_HUMAN Abl interactor 1 OS=Homo sapiens GN=ABI1 PE=1 SV=4	2e-31
comp101866_c0_seq1	295	245	87	-	159			hypothetical protein
comp101868_c1_seq1	291	69	188	+	120			hypothetical protein
comp1018699_c0_seq1	304	3	176	+	174			hypothetical protein
comp101870_c0_seq1	456	416	144	-	273			hypothetical protein
comp101871_c0_seq1	261	38	259	+	222			hypothetical protein
comp101872_c0_seq1	243	1	243	+	243	6e-39	ref|XP_003975043.1|	PREDICTED: uncharacterized protein LOC101078644	[Takifugu rubripes]				dre:569123 si:dkey-98f17.5	1e-39
comp101873_c0_seq1	232	230	24	-	207			hypothetical protein
comp101875_c0_seq1	270	117	269	+	153			hypothetical protein
comp1018774_c0_seq1	259	3	257	+	255	2e-44	ref|XP_003439222.1|	PREDICTED: metalloendopeptidase homolog PEX-like	[Oreochromis niloticus]	KOG3624	M13 family peptidase	1e-21	ssc:100154258 similar to Phosphate-regulating neutral endopeptidase (Metalloendopeptidase homolog PEX) (X-linked hypophosphatemia protein) (HYP) (Vitamin D-resistant hypophosphatemic rickets protein); K08636 phosphate-regulating neutral endopeptidase [EC:3.4.24.-]	6e-37	sp|P78562|PHEX_HUMAN Phosphate-regulating neutral endopeptidase OS=Homo sapiens GN=PHEX PE=1 SV=1	8e-37
comp101878_c0_seq1	237	176	15	-	162			hypothetical protein
comp101879_c0_seq1	824	823	398	-	426	6e-63	ref|XP_003446934.1|	PREDICTED: glutamate receptor, ionotropic kainate 1	[Oreochromis niloticus]				dre:798001 grik1a; glutamate receptor, ionotropic, kainate 1a; K05201 glutamate receptor, ionotropic, kainate 1	9e-53	sp|P22756|GRIK1_RAT Glutamate receptor, ionotropic kainate 1 OS=Rattus norvegicus GN=Grik1 PE=1 SV=3	1e-43
comp101880_c0_seq1	300	1	300	+	300			hypothetical protein
comp101880_c1_seq1	609	2	607	+	606	1e-106	ref|XP_003977870.1|	PREDICTED: basement membrane-specific heparan sulfate proteoglycan core protein-like	[Takifugu rubripes]				dre:565429 hspg2; heparan sulfate proteoglycan 2; K06255 heparan sulfate proteoglycan 2 (perlecan)	5e-98	sp|P98160|PGBM_HUMAN Basement membrane-specific heparan sulfate proteoglycan core protein OS=Homo sapiens GN=HSPG2 PE=1 SV=3	2e-76
comp101881_c0_seq1	227	3	227	+	225			hypothetical protein
comp101881_c1_seq1	278	178	2	-	177			hypothetical protein
comp101882_c0_seq1	216	215	66	-	150			hypothetical protein
comp101882_c1_seq1	314	309	1	-	309			hypothetical protein
comp1018846_c0_seq1	388	1	312	+	312			hypothetical protein
comp101885_c0_seq1	310	195	1	-	195			hypothetical protein
comp101885_c1_seq1	382	380	231	-	150			hypothetical protein
comp101886_c0_seq1	293	149	3	-	147			hypothetical protein
comp101887_c0_seq1	405	307	140	-	168			hypothetical protein
comp101888_c0_seq1	257	51	200	+	150			hypothetical protein
comp101892_c0_seq1	421	181	47	-	135			hypothetical protein
comp101893_c0_seq1	272	271	2	-	270			hypothetical protein
comp101893_c1_seq1	219	219	1	-	219	1e-26	ref|XP_003452009.1|	PREDICTED: leucine-rich repeat-containing protein C10orf11 homolog	[Oreochromis niloticus]				dre:553730 c10orf11; c10orf11 homolog (H. sapiens)	6e-21	sp|Q9D9B4|CJ011_MOUSE Leucine-rich repeat-containing protein C10orf11 homolog OS=Mus musculus PE=2 SV=1	4e-15
comp101894_c0_seq1	606	298	474	+	177			hypothetical protein
comp101896_c0_seq1	361	361	2	-	360	4e-57	emb|CAG06507.1|	unnamed protein product	[Tetraodon nigroviridis]				dre:30253 tbx2b; T-box 2b; K10176 T-box protein 2	3e-36	sp|Q7ZTU9|TBX2_DANRE T-box transcription factor TBX2b OS=Danio rerio GN=tbx2b PE=2 SV=3	6e-37
comp101897_c0_seq1	321	70	321	+	252			hypothetical protein
comp101901_c0_seq1	311	299	3	-	297	2e-28	ref|XP_003454494.1|	PREDICTED: hypothetical protein LOC100709813	[Oreochromis niloticus]				dre:570990 hypothetical LOC570990	6e-17
comp101902_c0_seq1	305	33	305	+	273	2e-07	ref|XP_003975328.1|	PREDICTED: suppression of tumorigenicity 18 protein-like	[Takifugu rubripes]
comp101903_c0_seq1	220	218	3	-	216			hypothetical protein
comp101904_c0_seq1	254	254	66	-	189			hypothetical protein
comp101906_c0_seq1	483	1	189	+	189			hypothetical protein
comp101906_c1_seq1	267	265	131	-	135			hypothetical protein
comp1019065_c0_seq1	225	223	62	-	162			hypothetical protein
comp1019075_c0_seq1	249	95	220	+	126			hypothetical protein
comp101908_c0_seq1	241	2	241	+	240			hypothetical protein
comp101909_c0_seq1	253	15	251	+	237			hypothetical protein
comp101910_c1_seq1	291	3	290	+	288	6e-48	ref|XP_003962647.1|	PREDICTED: ryanodine receptor 3-like	[Takifugu rubripes]	KOG2243	Ca2+ release channel (ryanodine receptor)	2e-41	ssc:100157806 similar to ryanodine receptor 3	2e-42	sp|Q15413|RYR3_HUMAN Ryanodine receptor 3 OS=Homo sapiens GN=RYR3 PE=1 SV=2	2e-42
comp101912_c0_seq1	214	199	11	-	189			hypothetical protein
comp101913_c0_seq1	238	176	3	-	174	8e-19	ref|XP_003455916.1|	PREDICTED: hypothetical protein LOC100694549	[Oreochromis niloticus]				dre:100008301 hypothetical LOC100008301	5e-13
comp101914_c0_seq1	554	430	191	-	240			hypothetical protein
comp101914_c1_seq1	404	403	239	-	165			hypothetical protein
comp101915_c0_seq1	839	67	837	+	771	1e-140	ref|XP_003454967.1|	PREDICTED: protein flightless-1 homolog	[Oreochromis niloticus]	KOG0444	Cytoskeletal regulator Flightless-I (contains leucine-rich and gelsolin repeats)	1e-117	dre:560281 flii; flightless I homolog (Drosophila)	1e-134	sp|Q13045|FLII_HUMAN Protein flightless-1 homolog OS=Homo sapiens GN=FLII PE=1 SV=2	1e-128
comp101916_c0_seq1	211	2	211	+	210	2e-21	ref|XP_003976907.1|	PREDICTED: envoplakin-like	[Takifugu rubripes]				dre:373136 sb:cb742; si:ch211-157f15.1; K10383 envoplakin	4e-19	sp|Q92817|EVPL_HUMAN Envoplakin OS=Homo sapiens GN=EVPL PE=1 SV=2	5e-06
comp101919_c0_seq1	212	2	211	+	210			hypothetical protein
comp101920_c0_seq1	328	1	327	+	327	3e-55	ref|XP_003454144.1|	PREDICTED: myomesin-2-like	[Oreochromis niloticus]				dre:565428 neurobeachin-like 2	9e-49	sp|Q02173|MPSF_CHICK M-protein, striated muscle OS=Gallus gallus PE=2 SV=1	3e-40
comp101920_c1_seq1	208	1	207	+	207			hypothetical protein
comp101920_c2_seq1	306	3	305	+	303	3e-42	ref|XP_003454144.1|	PREDICTED: myomesin-2-like	[Oreochromis niloticus]				dre:565428 neurobeachin-like 2	5e-31	sp|P54296|MYOM2_HUMAN Myomesin-2 OS=Homo sapiens GN=MYOM2 PE=2 SV=2	1e-21
comp101921_c0_seq1	202	17	142	+	126			hypothetical protein
comp101921_c1_seq1	267	38	169	+	132			hypothetical protein
comp101923_c0_seq1	1079	2	949	+	948	1e-152	ref|XP_003445328.1|	PREDICTED: xaa-Pro aminopeptidase 2	[Oreochromis niloticus]	KOG2413	Xaa-Pro aminopeptidase	1e-105	dre:394007 xpnpep2; X-prolyl aminopeptidase (aminopeptidase P) 2, membrane-bound (EC:3.4.11.9); K01262 X-Pro aminopeptidase [EC:3.4.11.9]	1e-143	sp|O43895|XPP2_HUMAN Xaa-Pro aminopeptidase 2 OS=Homo sapiens GN=XPNPEP2 PE=1 SV=3	1e-113
comp101924_c0_seq1	520	520	242	-	279			hypothetical protein
comp101925_c0_seq1	263	243	1	-	243			hypothetical protein
comp101929_c0_seq1	502	376	2	-	375			hypothetical protein
comp101931_c0_seq1	212	192	1	-	192			hypothetical protein
comp1019332_c0_seq1	215	13	213	+	201			hypothetical protein
comp101934_c0_seq1	382	285	1	-	285			hypothetical protein
comp101935_c0_seq1	246	1	90	+	90			hypothetical protein
comp101936_c0_seq1	318	259	89	-	171			hypothetical protein
comp101937_c0_seq1	938	1	528	+	528	2e-30	ref|XP_003453140.1|	PREDICTED: leucine-rich repeat-containing protein 9-like	[Oreochromis niloticus]
comp101938_c0_seq1	419	239	418	+	180			hypothetical protein
comp101941_c0_seq1	259	257	105	-	153			hypothetical protein
comp101942_c0_seq1	202	10	99	+	90			hypothetical protein
comp101943_c0_seq1	414	413	162	-	252			hypothetical protein
comp101944_c0_seq1	310	308	3	-	306			hypothetical protein
comp101944_c1_seq1	258	167	3	-	165			hypothetical protein
comp101946_c0_seq1	599	33	275	+	243			hypothetical protein
comp101947_c0_seq1	379	2	145	+	144			hypothetical protein
comp101948_c0_seq1	266	2	235	+	234			hypothetical protein
comp101948_c1_seq1	500	415	185	-	231			hypothetical protein
comp101948_c2_seq1	358	357	1	-	357	3e-20	ref|XP_003448011.1|	PREDICTED: ubinuclein-2-like	[Oreochromis niloticus]				dre:555525 ubn2; ubinuclein 2	2e-06
comp101948_c3_seq1	1182	1180	2	-	1179	1e-53	ref|XP_003448011.1|	PREDICTED: ubinuclein-2-like	[Oreochromis niloticus]
comp101949_c0_seq1	437	209	42	-	168			hypothetical protein
comp101950_c0_seq1	412	410	3	-	408	1e-41	ref|XP_003457355.1|	PREDICTED: desmoplakin-like	[Oreochromis niloticus]				dre:324023 dspa; desmoplakin a; K10381 desmoplakin	4e-36	sp|P15924|DESP_HUMAN Desmoplakin OS=Homo sapiens GN=DSP PE=1 SV=3	2e-29
comp101950_c1_seq1	597	1	597	+	597	9e-32	ref|XP_003457355.1|	PREDICTED: desmoplakin-like	[Oreochromis niloticus]				gga:420869 DSP; desmoplakin; K10381 desmoplakin	1e-18
comp101951_c0_seq1	331	234	88	-	147			hypothetical protein
comp101953_c0_seq1	299	97	297	+	201			hypothetical protein
comp101954_c0_seq1	219	217	14	-	204	7e-24	ref|XP_003456452.1|	PREDICTED: mitogen-activated protein kinase kinase kinase kinase 5-like	[Oreochromis niloticus]	KOG0576	Mitogen-activated protein kinase kinase kinase kinase (MAP4K), germinal center kinase family	2e-07	dre:334565 map4k5; mitogen-activated protein kinase kinase kinase kinase 5 (EC:2.7.11.1); K08833 mitogen-activated protein kinase kinase kinase kinase 5 [EC:2.7.11.1]	2e-09	sp|Q99JP0|M4K3_MOUSE Mitogen-activated protein kinase kinase kinase kinase 3 OS=Mus musculus GN=Map4k3 PE=2 SV=3	5e-10
comp101955_c0_seq1	203	202	11	-	192			hypothetical protein
comp101956_c0_seq1	700	700	74	-	627	2e-60	gb|ACQ58384.1|	C10orf107	[Anoplopoma fimbria]				dre:100004673 zgc:194508	2e-29
comp101957_c0_seq1	405	301	20	-	282			hypothetical protein
comp101959_c0_seq1	579	383	204	-	180			hypothetical protein
comp101959_c1_seq1	354	207	1	-	207			hypothetical protein
comp1019601_c0_seq1	209	178	2	-	177			hypothetical protein
comp101961_c0_seq1	235	10	234	+	225			hypothetical protein
comp101962_c0_seq1	266	2	265	+	264			hypothetical protein
comp1019626_c0_seq1	207	207	1	-	207	7e-32	gb|AAC41377.1|	MLL	[Takifugu rubripes]				dre:557048 mll; myeloid/lymphoid or mixed-lineage leukemia (trithorax homolog, Drosophila) (EC:2.1.1.43); K09186 myeloid/lymphoid or mixed-lineage leukemia protein 1/4	2e-27	sp|P55200|MLL1_MOUSE Histone-lysine N-methyltransferase MLL OS=Mus musculus GN=Mll PE=2 SV=2	7e-25
comp101963_c0_seq1	1358	1	1356	+	1356	0	ref|XP_003451658.1|	PREDICTED: probable phospholipid-transporting ATPase IH-like	[Oreochromis niloticus]	KOG0206	P-type ATPase	1e-130	dre:562925 si:dkey-251i8.1; K01530 phospholipid-translocating ATPase [EC:3.6.3.1]	0	sp|P98196|AT11A_HUMAN Probable phospholipid-transporting ATPase IH OS=Homo sapiens GN=ATP11A PE=2 SV=3	0
comp101964_c0_seq1	217	45	167	+	123			hypothetical protein
comp101965_c0_seq1	609	234	22	-	213			hypothetical protein
comp101966_c0_seq1	320	318	160	-	159			hypothetical protein
comp101967_c0_seq1	295	270	130	-	141			hypothetical protein
comp101969_c0_seq1	559	65	319	+	255			hypothetical protein
comp101970_c0_seq1	276	275	48	-	228	1e-08	emb|CBN82004.1|	D-beta-hydroxybutyrate dehydrogenase, mitochondrial	[Dicentrarchus labrax]
comp1019700_c0_seq1	424	96	296	+	201			hypothetical protein
comp101972_c0_seq1	229	217	23	-	195			hypothetical protein
comp101974_c0_seq1	205	154	38	-	117			hypothetical protein
comp1019745_c0_seq1	309	21	143	+	123			hypothetical protein
comp101975_c1_seq1	236	1	216	+	216			hypothetical protein
comp101976_c0_seq1	231	2	202	+	201			hypothetical protein
comp101977_c0_seq1	399	2	388	+	387	3e-26	ref|XP_003454512.1|	PREDICTED: hypothetical protein LOC100692289	[Oreochromis niloticus]
comp101977_c1_seq1	279	195	67	-	129			hypothetical protein
comp101979_c0_seq1	288	288	127	-	162			hypothetical protein
comp101980_c0_seq1	223	3	221	+	219	2e-35	ref|XP_003963880.1|	PREDICTED: GDNF family receptor alpha-1-like	[Takifugu rubripes]				dre:79376 gfra1a; gdnf family receptor alpha 1a	6e-33	sp|Q62997|GFRA1_RAT GDNF family receptor alpha-1 OS=Rattus norvegicus GN=Gfra1 PE=1 SV=1	8e-32
comp1019803_c0_seq1	318	292	38	-	255			hypothetical protein
comp101983_c0_seq1	228	172	2	-	171			hypothetical protein
comp1019837_c0_seq1	352	302	117	-	186			hypothetical protein
comp101985_c0_seq1	601	185	478	+	294			hypothetical protein
comp101985_c1_seq1	250	2	250	+	249			hypothetical protein
comp101985_c2_seq1	286	162	58	-	105			hypothetical protein
comp101988_c0_seq1	510	444	205	-	240			hypothetical protein
comp101988_c1_seq1	206	204	73	-	132			hypothetical protein
comp101990_c0_seq1	323	173	3	-	171			hypothetical protein
comp101991_c0_seq1	472	94	246	+	153			hypothetical protein
comp101992_c0_seq1	263	261	1	-	261	2e-36	ref|XP_003457355.1|	PREDICTED: desmoplakin-like	[Oreochromis niloticus]				dre:563615 similar to Desmoplakin (DP) (250/210 kDa paraneoplastic pemphigus antigen); K10381 desmoplakin	4e-33	sp|P15924|DESP_HUMAN Desmoplakin OS=Homo sapiens GN=DSP PE=1 SV=3	2e-26
comp101992_c1_seq1	280	2	280	+	279	3e-32	ref|XP_002665846.2|	PREDICTED: desmoplakin, partial	[Danio rerio]				dre:563615 similar to Desmoplakin (DP) (250/210 kDa paraneoplastic pemphigus antigen); K10381 desmoplakin	3e-33	sp|P15924|DESP_HUMAN Desmoplakin OS=Homo sapiens GN=DSP PE=1 SV=3	1e-32
comp101994_c0_seq1	624	468	199	-	270			hypothetical protein
comp101995_c0_seq1	246	2	193	+	192			hypothetical protein
comp101996_c0_seq1	397	396	271	-	126			hypothetical protein
comp101997_c0_seq1	323	322	143	-	180			hypothetical protein
comp1019973_c0_seq1	253	15	167	+	153			hypothetical protein
comp101998_c0_seq1	229	228	25	-	204			hypothetical protein
comp101999_c1_seq1	212	211	23	-	189			hypothetical protein
comp102000_c0_seq1	479	478	143	-	336			hypothetical protein
comp1020007_c0_seq1	296	2	295	+	294			hypothetical protein
comp1020025_c0_seq1	246	1	153	+	153			hypothetical protein
comp1020028_c0_seq1	315	1	240	+	240			hypothetical protein
comp102003_c0_seq1	271	72	242	+	171			hypothetical protein
comp102003_c1_seq1	239	1	105	+	105			hypothetical protein
comp102004_c0_seq1	480	2	217	+	216			hypothetical protein
comp102006_c0_seq1	209	42	191	+	150			hypothetical protein
comp102007_c0_seq1	266	237	118	-	120			hypothetical protein
comp102008_c0_seq1	283	192	1	-	192			hypothetical protein
comp102010_c0_seq1	228	2	148	+	147			hypothetical protein
comp102011_c0_seq1	333	12	290	+	279			hypothetical protein
comp102011_c1_seq1	255	221	63	-	159			hypothetical protein
comp102012_c0_seq1	224	1	192	+	192			hypothetical protein
comp102013_c0_seq1	311	3	311	+	309	2e-38	ref|XP_003454068.1|	PREDICTED: hypothetical protein LOC100706773	[Oreochromis niloticus]				dre:556805 hypothetical LOC556805	5e-32
comp102014_c0_seq1	261	187	17	-	171			hypothetical protein
comp102014_c1_seq1	307	1	183	+	183			hypothetical protein
comp102015_c0_seq1	723	677	3	-	675	1e-116	ref|XP_003456917.1|	PREDICTED: guanine nucleotide-binding protein subunit alpha-13-like	[Oreochromis niloticus]	KOG0082	G-protein alpha subunit (small G protein superfamily)	2e-55	mdo:100024566 similar to guanine nucleotide binding protein alpha 13; K04639 guanine nucleotide binding protein (G protein), alpha 13	1e-104	sp|Q14344|GNA13_HUMAN Guanine nucleotide-binding protein subunit alpha-13 OS=Homo sapiens GN=GNA13 PE=1 SV=2	1e-103
comp102016_c0_seq1	399	293	114	-	180			hypothetical protein
comp102016_c1_seq1	206	169	53	-	117			hypothetical protein
comp102017_c0_seq1	367	2	367	+	366	5e-47	gb|ADX97110.1|	extracellular sulfatase sulf-2	[Perca flavescens]				dre:322056 si:dkeyp-84g9.1; K01138 [EC:3.1.6.-]	2e-45	sp|Q8IWU5|SULF2_HUMAN Extracellular sulfatase Sulf-2 OS=Homo sapiens GN=SULF2 PE=1 SV=1	1e-44
comp102020_c0_seq1	251	251	66	-	186			hypothetical protein
comp102021_c0_seq1	337	63	218	+	156			hypothetical protein
comp1020217_c0_seq1	447	1	447	+	447	2e-66	ref|XP_003454660.1|	PREDICTED: microtubule-actin cross-linking factor 1-like	[Oreochromis niloticus]				dre:562044 similar to Microtubule-actin cross-linking factor 1	4e-46	sp|Q9UPN3|MACF1_HUMAN Microtubule-actin cross-linking factor 1, isoforms 1/2/3/5 OS=Homo sapiens GN=MACF1 PE=1 SV=3	1e-26
comp102022_c0_seq1	436	204	31	-	174			hypothetical protein
comp1020226_c0_seq1	282	218	54	-	165			hypothetical protein
comp102023_c0_seq1	425	31	213	+	183			hypothetical protein
comp102024_c0_seq1	342	138	341	+	204			hypothetical protein
comp102026_c0_seq1	807	807	1	-	807	4e-79	ref|XP_003441389.1|	PREDICTED: sulfite oxidase, mitochondrial-like	[Oreochromis niloticus]	KOG4576	Sulfite oxidase, heme-binding component	9e-32	dre:566675 suox; sulfite oxidase; K00387 sulfite oxidase [EC:1.8.3.1]	1e-48
comp102027_c0_seq1	334	63	266	+	204			hypothetical protein
comp102028_c0_seq1	505	288	1	-	288			hypothetical protein
comp102030_c0_seq1	477	279	1	-	279			hypothetical protein
comp1020307_c0_seq1	284	2	238	+	237			hypothetical protein
comp102031_c0_seq1	209	17	151	+	135			hypothetical protein
comp1020315_c0_seq1	210	2	106	+	105			hypothetical protein
comp102032_c0_seq1	222	221	3	-	219	4e-15	ref|XP_003439045.1|	PREDICTED: iroquois-class homeodomain protein IRX-1-like	[Oreochromis niloticus]	KOG0773	Transcription factor MEIS1 and related HOX domain proteins	3e-09	dre:140746 irx7; iroquois homeobox protein 7	3e-15	sp|Q9ER75|IRX6_MOUSE Iroquois-class homeodomain protein IRX-6 OS=Mus musculus GN=Irx6 PE=2 SV=1	1e-14
comp102032_c1_seq1	450	1	450	+	450	2e-48	ref|XP_003439045.1|	PREDICTED: iroquois-class homeodomain protein IRX-1-like	[Oreochromis niloticus]				dre:140746 irx7; iroquois homeobox protein 7	5e-37
comp102032_c2_seq1	598	1	348	+	348	9e-40	ref|XP_003439045.1|	PREDICTED: iroquois-class homeodomain protein IRX-1-like	[Oreochromis niloticus]				dre:140746 irx7; iroquois homeobox protein 7	3e-07
comp102033_c0_seq1	222	221	3	-	219			hypothetical protein
comp102034_c0_seq1	233	2	232	+	231			hypothetical protein
comp102034_c1_seq1	293	252	1	-	252			hypothetical protein
comp102035_c0_seq1	392	61	390	+	330			hypothetical protein
comp102036_c0_seq1	279	57	242	+	186			hypothetical protein
comp102036_c1_seq1	283	202	2	-	201			hypothetical protein
comp1020370_c0_seq1	262	55	237	+	183			hypothetical protein
comp102038_c0_seq1	250	239	120	-	120			hypothetical protein
comp102039_c0_seq1	665	417	76	-	342			hypothetical protein
comp102040_c0_seq1	420	96	398	+	303			hypothetical protein
comp102043_c0_seq1	302	3	170	+	168			hypothetical protein
comp102044_c0_seq1	265	1	264	+	264			hypothetical protein
comp102045_c0_seq1	234	31	189	+	159			hypothetical protein
comp102046_c0_seq1	562	561	1	-	561	1e-65	ref|XP_003437660.1|	PREDICTED: B(0,+)-type amino acid transporter 1	[Oreochromis niloticus]	KOG1287	Amino acid transporters	7e-40	dre:567117 slc7a9; solute carrier family 7 (cationic amino acid transporter, y+ system), member 9	3e-57	sp|Q9N1R6|BAT1_RABIT B(0,+)-type amino acid transporter 1 OS=Oryctolagus cuniculus GN=SLC7A9 PE=1 SV=1	7e-50
comp102048_c0_seq1	262	235	89	-	147			hypothetical protein
comp102048_c1_seq1	277	173	27	-	147			hypothetical protein
comp102051_c0_seq1	292	110	283	+	174			hypothetical protein
comp1020512_c0_seq1	217	160	62	-	99			hypothetical protein
comp102054_c0_seq1	321	3	218	+	216			hypothetical protein
comp102054_c1_seq1	213	205	2	-	204			hypothetical protein
comp102056_c0_seq1	230	2	220	+	219			hypothetical protein
comp102057_c0_seq1	244	3	227	+	225			hypothetical protein
comp102058_c0_seq1	356	68	211	+	144			hypothetical protein
comp102059_c1_seq1	256	17	226	+	210			hypothetical protein
comp102060_c0_seq1	310	264	112	-	153			hypothetical protein
comp1020606_c0_seq1	217	3	206	+	204	3e-07	gb|ADX77899.1|	gamma-glutamyl transferase-like 3b	[Oryzias latipes]	KOG2410	Gamma-glutamyltransferase	2e-15
comp102062_c0_seq1	341	339	1	-	339			hypothetical protein
comp102062_c1_seq1	326	2	325	+	324			hypothetical protein
comp102063_c0_seq1	307	2	145	+	144			hypothetical protein
comp102065_c0_seq1	291	93	1	-	93			hypothetical protein
comp102066_c0_seq1	282	3	236	+	234			hypothetical protein
comp102066_c1_seq1	768	767	3	-	765	1e-127	ref|XP_003968249.1|	PREDICTED: acetylcholine receptor subunit delta-like, partial	[Takifugu rubripes]	KOG3645	Acetylcholine receptor	6e-63	dre:404273 chrnd; cholinergic receptor, nicotinic, delta polypeptide; K04816 cholinergic receptor, nicotinic, delta	1e-114	sp|P25110|ACHD_RAT Acetylcholine receptor subunit delta OS=Rattus norvegicus GN=Chrnd PE=1 SV=1	1e-102
comp102069_c0_seq1	227	149	6	-	144			hypothetical protein
comp102069_c1_seq1	216	79	216	+	138			hypothetical protein
comp102071_c0_seq1	209	143	3	-	141			hypothetical protein
comp102072_c0_seq1	313	222	58	-	165			hypothetical protein
comp102073_c0_seq1	307	143	307	+	165			hypothetical protein
comp102075_c0_seq1	242	242	72	-	171			hypothetical protein
comp102076_c0_seq1	308	268	116	-	153			hypothetical protein
comp102076_c1_seq1	583	356	180	-	177			hypothetical protein
comp1020790_c0_seq1	223	2	223	+	222			hypothetical protein
comp102081_c0_seq1	218	215	45	-	171			hypothetical protein
comp102083_c1_seq1	234	2	163	+	162			hypothetical protein
comp102084_c1_seq1	531	468	301	-	168			hypothetical protein
comp102086_c0_seq1	237	213	16	-	198			hypothetical protein
comp102089_c0_seq1	653	359	60	-	300			hypothetical protein
comp102090_c0_seq1	238	197	21	-	177			hypothetical protein
comp1020901_c0_seq1	281	3	281	+	279	2e-20	ref|XP_003934469.1|	PREDICTED: uncharacterized protein LOC101039721	[Saimiri boliviensis boliviensis]
comp102091_c0_seq1	211	49	210	+	162	1e-18	ref|XP_003454226.1|	PREDICTED: reticulon-4 receptor-like	[Oreochromis niloticus]				dre:403306 rtn4r; reticulon 4 receptor	1e-14	sp|Q9BZR6|RTN4R_HUMAN Reticulon-4 receptor OS=Homo sapiens GN=RTN4R PE=1 SV=1	7e-06
comp102093_c0_seq1	717	717	1	-	717	3e-49	ref|XP_003449757.1|	PREDICTED: zinc finger protein 827-like	[Oreochromis niloticus]				dre:565077 si:ch211-215c3.2	5e-26
comp102094_c0_seq1	340	336	61	-	276			hypothetical protein
comp102095_c0_seq1	537	136	357	+	222			hypothetical protein
comp102097_c0_seq1	503	23	166	+	144			hypothetical protein
comp1020973_c0_seq1	256	144	1	-	144			hypothetical protein
comp102098_c0_seq1	315	156	4	-	153			hypothetical protein
comp102099_c0_seq1	267	94	243	+	150			hypothetical protein
comp102100_c0_seq1	484	3	170	+	168			hypothetical protein
comp102101_c0_seq1	471	245	463	+	219			hypothetical protein
comp102103_c0_seq1	399	168	1	-	168			hypothetical protein
comp102103_c1_seq1	365	112	354	+	243			hypothetical protein
comp102104_c1_seq1	222	1	117	+	117			hypothetical protein
comp102104_c2_seq1	260	128	232	+	105			hypothetical protein
comp102106_c0_seq1	209	208	2	-	207			hypothetical protein
comp102107_c0_seq1	293	21	155	+	135			hypothetical protein
comp102108_c0_seq1	470	17	352	+	336			hypothetical protein
comp102109_c0_seq1	239	2	151	+	150			hypothetical protein
comp102110_c0_seq1	214	1	141	+	141			hypothetical protein
comp102113_c0_seq1	241	62	241	+	180			hypothetical protein
comp102114_c0_seq1	279	237	118	-	120			hypothetical protein
comp102114_c1_seq1	252	115	23	-	93			hypothetical protein
comp102115_c0_seq1	721	721	2	-	720			hypothetical protein
comp102117_c0_seq1	659	491	177	-	315			hypothetical protein
comp102118_c0_seq1	790	510	193	-	318			hypothetical protein
comp102118_c1_seq1	377	66	224	+	159			hypothetical protein
comp102119_c0_seq1	351	285	58	-	228			hypothetical protein
comp102121_c0_seq1	584	231	446	+	216			hypothetical protein
comp102124_c0_seq1	211	210	61	-	150			hypothetical protein
comp102125_c0_seq1	366	316	143	-	174			hypothetical protein
comp102129_c0_seq1	253	2	253	+	252	2e-40	ref|XP_003455054.1|	PREDICTED: heat shock 70 kDa protein 12A-like	[Oreochromis niloticus]				tgu:100228214 similar to heat shock 70kDa protein 12A	5e-37	sp|Q8K0U4|HS12A_MOUSE Heat shock 70 kDa protein 12A OS=Mus musculus GN=Hspa12a PE=1 SV=1	1e-35
comp102129_c1_seq1	204	2	202	+	201			hypothetical protein
comp102130_c0_seq1	329	241	2	-	240			hypothetical protein
comp102130_c1_seq1	202	76	198	+	123			hypothetical protein
comp102133_c0_seq1	674	223	459	+	237			hypothetical protein
comp102133_c1_seq1	349	197	3	-	195			hypothetical protein
comp102134_c0_seq1	542	360	169	-	192			hypothetical protein
comp1021341_c0_seq1	268	2	268	+	267	7e-42	ref|XP_003447364.1|	PREDICTED: calcium-binding mitochondrial carrier protein Aralar1-like	[Oreochromis niloticus]	KOG0751	Mitochondrial aspartate/glutamate carrier protein Aralar/Citrin (contains EF-hand Ca2+-binding domains)	2e-30	oaa:100083944 similar to Solute carrier family 25 (mitochondrial carrier, Aralar), member 12	2e-38	sp|Q5RBC8|CMC1_PONAB Calcium-binding mitochondrial carrier protein Aralar1 OS=Pongo abelii GN=SLC25A12 PE=2 SV=1	2e-38
comp1021359_c0_seq1	217	205	2	-	204			hypothetical protein
comp102136_c0_seq1	1483	15	1481	+	1467	0	ref|XP_003977415.1|	PREDICTED: LOW QUALITY PROTEIN: canalicular multispecific organic anion transporter 2-like	[Takifugu rubripes]	KOG0054	Multidrug resistance-associated protein/mitoxantrone resistance protein, ABC superfamily	1e-154	xtr:100135090 abcc3; multidrug resistance-associated protein 3; K05667 ATP-binding cassette, subfamily C (CFTR/MRP), member 3	0	sp|O88563|MRP3_RAT Canalicular multispecific organic anion transporter 2 OS=Rattus norvegicus GN=Abcc3 PE=2 SV=1	1e-159
comp102136_c1_seq1	328	326	3	-	324	8e-44	gb|ACX85035.1|	multidrug resistance protein 3, partial	[Oncorhynchus mykiss]	KOG0054	Multidrug resistance-associated protein/mitoxantrone resistance protein, ABC superfamily	3e-27	xtr:100135090 abcc3; multidrug resistance-associated protein 3; K05667 ATP-binding cassette, subfamily C (CFTR/MRP), member 3	6e-37	sp|B2RX12|MRP3_MOUSE Canalicular multispecific organic anion transporter 2 OS=Mus musculus GN=Abcc3 PE=1 SV=1	6e-30
comp102137_c0_seq1	212	210	1	-	210			hypothetical protein
comp102138_c0_seq1	379	98	265	+	168			hypothetical protein
comp1021395_c0_seq1	204	165	40	-	126			hypothetical protein
comp102141_c0_seq1	223	222	31	-	192			hypothetical protein
comp102143_c0_seq1	209	209	18	-	192			hypothetical protein
comp102144_c0_seq1	305	72	221	+	150			hypothetical protein
comp1021447_c0_seq1	300	155	3	-	153			hypothetical protein
comp102149_c0_seq1	216	42	215	+	174			hypothetical protein
comp102151_c0_seq1	234	5	172	+	168			hypothetical protein
comp102152_c0_seq1	344	344	3	-	342			hypothetical protein
comp1021525_c0_seq1	307	98	268	+	171			hypothetical protein
comp102153_c0_seq1	279	3	152	+	150			hypothetical protein
comp102155_c0_seq1	352	140	352	+	213			hypothetical protein
comp102156_c0_seq1	320	60	302	+	243			hypothetical protein
comp102157_c0_seq1	653	26	382	+	357			hypothetical protein
comp102157_c1_seq1	249	187	2	-	186			hypothetical protein
comp102159_c0_seq1	376	160	375	+	216			hypothetical protein
comp102160_c0_seq1	358	358	191	-	168			hypothetical protein
comp102161_c0_seq1	253	7	234	+	228			hypothetical protein
comp102162_c0_seq1	239	239	3	-	237			hypothetical protein
comp102163_c0_seq1	246	219	64	-	156			hypothetical protein
comp102165_c0_seq1	320	121	318	+	198			hypothetical protein
comp102168_c0_seq1	443	48	287	+	240			hypothetical protein
comp102169_c0_seq1	442	278	90	-	189			hypothetical protein
comp102170_c0_seq1	241	158	3	-	156			hypothetical protein
comp102171_c1_seq1	254	129	254	+	126			hypothetical protein
comp102172_c0_seq1	601	599	381	-	219			hypothetical protein
comp102175_c0_seq1	297	1	297	+	297	3e-27	ref|XP_003449917.1|	PREDICTED: armadillo repeat-containing protein 2-like	[Oreochromis niloticus]				dre:555846 armc2; armadillo repeat containing 2	3e-24	sp|Q8NEN0|ARMC2_HUMAN Armadillo repeat-containing protein 2 OS=Homo sapiens GN=ARMC2 PE=1 SV=4	2e-17
comp102176_c0_seq1	245	243	1	-	243			hypothetical protein
comp102176_c1_seq1	298	297	1	-	297			hypothetical protein
comp1021765_c0_seq1	226	224	78	-	147			hypothetical protein
comp102177_c0_seq1	257	120	224	+	105			hypothetical protein
comp102178_c0_seq1	412	412	188	-	225			hypothetical protein
comp102179_c0_seq1	263	262	104	-	159			hypothetical protein
comp102179_c1_seq1	350	326	24	-	303			hypothetical protein
comp102180_c0_seq1	246	246	67	-	180			hypothetical protein
comp102180_c1_seq1	276	70	276	+	207			hypothetical protein
comp102181_c0_seq1	712	3	710	+	708	1e-96	ref|XP_003437682.1|	PREDICTED: myosin-Va	[Oreochromis niloticus]				dre:562188 myo5a; myosin VA (heavy polypeptide 12, myoxin); K10357 myosin V	7e-86	sp|Q02440|MYO5A_CHICK Myosin-Va OS=Gallus gallus GN=MYO5A PE=1 SV=1	3e-65
comp102182_c0_seq1	275	17	166	+	150			hypothetical protein
comp102183_c0_seq1	426	124	285	+	162			hypothetical protein
comp102184_c0_seq1	1476	1013	687	-	327			hypothetical protein
comp102184_c1_seq1	280	149	39	-	111			hypothetical protein
comp102185_c0_seq1	312	73	255	+	183			hypothetical protein
comp1021875_c0_seq1	341	290	3	-	288			hypothetical protein
comp102188_c0_seq1	336	270	1	-	270	8e-10	ref|XP_003438279.1|	PREDICTED: potassium voltage-gated channel subfamily KQT member 5-like	[Oreochromis niloticus]
comp102189_c0_seq1	253	251	3	-	249			hypothetical protein
comp102191_c0_seq1	415	413	246	-	168			hypothetical protein
comp102194_c0_seq1	510	2	508	+	507	6e-73	ref|XP_003443361.1|	PREDICTED: dynein heavy chain 7, axonemal	[Oreochromis niloticus]				dre:561639 dnah7; dynein, axonemal, heavy chain 7	4e-64	sp|Q8WXX0|DYH7_HUMAN Dynein heavy chain 7, axonemal OS=Homo sapiens GN=DNAH7 PE=1 SV=1	1e-57
comp1021941_c0_seq1	206	4	189	+	186			hypothetical protein
comp102195_c0_seq1	219	1	180	+	180			hypothetical protein
comp102196_c0_seq1	267	266	3	-	264			hypothetical protein
comp102197_c0_seq1	648	495	1	-	495	4e-71	ref|XP_003964117.1|	PREDICTED: Hermansky-Pudlak syndrome 1 protein homolog	[Takifugu rubripes]				dre:563067 hps1; Hermansky-Pudlak syndrome 1	3e-70	sp|Q92902|HPS1_HUMAN Hermansky-Pudlak syndrome 1 protein OS=Homo sapiens GN=HPS1 PE=1 SV=2	8e-47
comp102198_c0_seq1	458	3	185	+	183			hypothetical protein
comp102201_c0_seq1	228	216	52	-	165			hypothetical protein
comp102202_c0_seq1	291	182	3	-	180			hypothetical protein
comp102203_c0_seq1	208	197	3	-	195			hypothetical protein
comp102204_c0_seq1	246	245	3	-	243			hypothetical protein
comp102204_c1_seq1	317	150	317	+	168			hypothetical protein
comp102207_c0_seq1	293	247	80	-	168			hypothetical protein
comp1022070_c0_seq1	280	279	1	-	279	4e-47	ref|XP_003449863.1|	PREDICTED: roundabout homolog 2-like	[Oreochromis niloticus]	KOG4222	Axon guidance receptor Dscam	5e-22	dre:30770 robo3; roundabout homolog 3; K06755 roundabout, axon guidance receptor 3	5e-44	sp|Q96MS0|ROBO3_HUMAN Roundabout homolog 3 OS=Homo sapiens GN=ROBO3 PE=1 SV=2	7e-32
comp102208_c0_seq1	310	196	5	-	192			hypothetical protein
comp102208_c1_seq1	254	254	51	-	204			hypothetical protein
comp1022088_c0_seq1	213	213	1	-	213			hypothetical protein
comp102210_c0_seq1	280	278	54	-	225			hypothetical protein
comp102211_c0_seq1	590	254	433	+	180			hypothetical protein
comp102212_c0_seq1	272	132	1	-	132			hypothetical protein
comp102213_c0_seq1	281	265	2	-	264			hypothetical protein
comp1022133_c0_seq1	210	52	210	+	159			hypothetical protein
comp102214_c0_seq1	513	513	1	-	513	2e-54	ref|XP_003441146.1|	PREDICTED: WD repeat- and FYVE domain-containing protein 4	[Oreochromis niloticus]				dre:572477 si:dkey-70o15.2	2e-33
comp102214_c1_seq1	281	279	1	-	279	3e-36	ref|XP_003964189.1|	PREDICTED: WD repeat- and FYVE domain-containing protein 4-like	[Takifugu rubripes]				dre:572477 si:dkey-70o15.2	7e-26	sp|Q6ZS81|WDFY4_HUMAN Protein WDFY4 OS=Homo sapiens GN=WDFY4 PE=1 SV=3	1e-21
comp102215_c0_seq1	217	2	217	+	216	1e-36	gb|DAA21033.1|	REST corepressor 3	[Bos taurus]	KOG1194	Predicted DNA-binding protein, contains Myb-like, SANT and ELM2 domains	1e-27	oaa:100078332 similar to REST corepressor 3	3e-37	sp|Q9P2K3|RCOR3_HUMAN REST corepressor 3 OS=Homo sapiens GN=RCOR3 PE=1 SV=2	3e-37
comp102215_c1_seq1	466	1	465	+	465			hypothetical protein
comp102216_c0_seq1	252	250	95	-	156			hypothetical protein
comp102217_c0_seq1	598	1	597	+	597	1e-104	ref|XP_003443920.1|	PREDICTED: tyrosine-protein kinase CSK-like	[Oreochromis niloticus]	KOG0197	Tyrosine kinases	6e-63	dre:556454 csk; c-src tyrosine kinase (EC:2.7.10.1); K05728 c-src tyrosine kinase [EC:2.7.10.2]	1e-100	sp|P41239|CSK_CHICK Tyrosine-protein kinase CSK OS=Gallus gallus GN=CSK PE=2 SV=1	1e-96
comp102217_c1_seq1	248	248	3	-	246	7e-41	ref|XP_003201485.1|	PREDICTED: tyrosine-protein kinase CSK-like	[Danio rerio]	KOG0197	Tyrosine kinases	5e-31	dre:556454 csk; c-src tyrosine kinase (EC:2.7.10.1); K05728 c-src tyrosine kinase [EC:2.7.10.2]	1e-41	sp|P41241|CSK_MOUSE Tyrosine-protein kinase CSK OS=Mus musculus GN=Csk PE=1 SV=1	9e-41
comp102221_c0_seq1	258	38	190	+	153			hypothetical protein
comp102222_c0_seq1	235	220	68	-	153			hypothetical protein
comp102223_c0_seq1	288	58	216	+	159			hypothetical protein
comp102225_c0_seq1	210	209	24	-	186			hypothetical protein
comp102226_c0_seq1	625	434	234	-	201			hypothetical protein
comp102226_c1_seq1	770	27	353	+	327			hypothetical protein
comp102226_c2_seq1	430	102	350	+	249			hypothetical protein
comp102227_c0_seq1	337	283	41	-	243			hypothetical protein
comp102228_c0_seq1	274	2	142	+	141			hypothetical protein
comp102229_c0_seq1	234	233	3	-	231	3e-23	ref|XP_003457020.1|	PREDICTED: collagen alpha-1(XIV) chain-like	[Oreochromis niloticus]				tgu:100221912 similar to collagen, type XX, alpha 1	4e-08
comp102229_c1_seq1	220	219	1	-	219	2e-29	ref|XP_003457020.1|	PREDICTED: collagen alpha-1(XIV) chain-like	[Oreochromis niloticus]				mmu:73368 Col20a1; collagen, type XX, alpha 1	2e-08	sp|Q923P0|COKA1_MOUSE Collagen alpha-1(XX) chain OS=Mus musculus GN=Col20a1 PE=2 SV=3	5e-09
[truncated: 95,235 more rows]

## Sheet: KEGG pathway
Metabolism
01200 Carbon metabolism
comp92635_c0_seq1_16	ALDO; fructose-bisphosphate aldolase, class I [EC:4.1.2.13]
comp131136_c0_seq1_26	ALDO; fructose-bisphosphate aldolase, class I [EC:4.1.2.13]
comp135765_c2_seq1_7	ALDO; fructose-bisphosphate aldolase, class I [EC:4.1.2.13]
comp132481_c0_seq1_17	E2.2.1.1, tktA, tktB; transketolase [EC:2.2.1.1]
comp135122_c1_seq1_10	PGAM, gpmA; 2,3-bisphosphoglycerate-dependent phosphoglycerate mutase [EC:5.4.2.11]
comp126380_c1_seq1_19	gpmB; probable phosphoglycerate mutase [EC:5.4.2.12]
comp137350_c0_seq1_11	PGK, pgk; phosphoglycerate kinase [EC:2.7.2.3]
comp128591_c0_seq1_24	GAPDH, gapA; glyceraldehyde 3-phosphate dehydrogenase [EC:1.2.1.12]
comp135471_c0_seq1_26	FBP, fbp; fructose-1,6-bisphosphatase I [EC:3.1.3.11]
comp130199_c2_seq1_4	rpe, RPE; ribulose-phosphate 3-epimerase [EC:5.1.3.1]
comp119761_c0_seq1_9	pfkA, PFK; 6-phosphofructokinase 1 [EC:2.7.1.11]
comp138883_c0_seq1_28	pfkA, PFK; 6-phosphofructokinase 1 [EC:2.7.1.11]
comp133973_c0_seq1_32	HK; hexokinase [EC:2.7.1.1]
comp133973_c1_seq1_8	HK; hexokinase [EC:2.7.1.1]
comp135355_c1_seq1_11	HK; hexokinase [EC:2.7.1.1]
comp118067_c0_seq1_13	GPI, pgi; glucose-6-phosphate isomerase [EC:5.3.1.9]
comp137151_c0_seq1_15	G6PD, zwf; glucose-6-phosphate 1-dehydrogenase [EC:1.1.1.49]
comp139053_c4_seq1_28	PGLS, pgl, devB; 6-phosphogluconolactonase [EC:3.1.1.31]
comp129896_c0_seq1_11	PGD, gnd; 6-phosphogluconate dehydrogenase [EC:1.1.1.44]
comp122037_c0_seq1_14	rbcL; ribulose-bisphosphate carboxylase large chain [EC:4.1.1.39]
comp134122_c2_seq1_9	E2.2.1.2, talA, talB; transaldolase [EC:2.2.1.2]
comp90854_c0_seq1_3	ENO, eno; enolase [EC:4.2.1.11]
comp119168_c0_seq1_10	ENO, eno; enolase [EC:4.2.1.11]
comp124688_c0_seq1_9	ENO, eno; enolase [EC:4.2.1.11]
comp136001_c1_seq1_26	ENO, eno; enolase [EC:4.2.1.11]
comp134379_c0_seq1_16	PK, pyk; pyruvate kinase [EC:2.7.1.40]
comp133705_c0_seq1_10	PDHA, pdhA; pyruvate dehydrogenase E1 component subunit alpha [EC:1.2.4.1]
comp138555_c0_seq1_34	PDHA, pdhA; pyruvate dehydrogenase E1 component subunit alpha [EC:1.2.4.1]
comp132489_c1_seq1_9	PDHB, pdhB; pyruvate dehydrogenase E1 component subunit beta [EC:1.2.4.1]
comp134952_c1_seq1_13	DLAT, aceF, pdhC; pyruvate dehydrogenase E2 component (dihydrolipoamide acetyltransferase) [EC:2.3.1.12]
comp134386_c0_seq1_38	DLD, lpd, pdhD; dihydrolipoamide dehydrogenase [EC:1.8.1.4]
comp137849_c0_seq1_48	CS, gltA; citrate synthase [EC:2.3.3.1]
comp792789_c0_seq1_9	CS, gltA; citrate synthase [EC:2.3.3.1]
comp122724_c0_seq1_35	MDH1; malate dehydrogenase [EC:1.1.1.37]
comp128527_c0_seq1_26	MDH2; malate dehydrogenase [EC:1.1.1.37]
comp133799_c1_seq1_17	E4.2.1.2B, fumC; fumarate hydratase, class II [EC:4.2.1.2]
comp137848_c0_seq1_21	SDHA, SDH1; succinate dehydrogenase (ubiquinone) flavoprotein subunit [EC:1.3.5.1]
comp134032_c0_seq1_25	SDHB, SDH2; succinate dehydrogenase (ubiquinone) iron-sulfur subunit [EC:1.3.5.1]
comp134911_c0_seq1_21	SDHB, SDH2; succinate dehydrogenase (ubiquinone) iron-sulfur subunit [EC:1.3.5.1]
comp118169_c0_seq1_4	SDHC, SDH3; succinate dehydrogenase (ubiquinone) cytochrome b560 subunit
comp126611_c0_seq1_25	LSC1; succinyl-CoA synthetase alpha subunit [EC:6.2.1.4 6.2.1.5]
comp135444_c0_seq1_9	LSC2; succinyl-CoA synthetase beta subunit [EC:6.2.1.4 6.2.1.5]
comp137245_c1_seq1_9	LSC2; succinyl-CoA synthetase beta subunit [EC:6.2.1.4 6.2.1.5]
comp128564_c0_seq1_42	IDH1, IDH2, icd; isocitrate dehydrogenase [EC:1.1.1.42]
comp137563_c2_seq1_13	IDH1, IDH2, icd; isocitrate dehydrogenase [EC:1.1.1.42]
comp124098_c0_seq1_9	IDH3; isocitrate dehydrogenase (NAD+) [EC:1.1.1.41]
comp132816_c0_seq1_6	IDH3; isocitrate dehydrogenase (NAD+) [EC:1.1.1.41]
comp134176_c1_seq1_7	IDH3; isocitrate dehydrogenase (NAD+) [EC:1.1.1.41]
comp135381_c0_seq1_7	IDH3; isocitrate dehydrogenase (NAD+) [EC:1.1.1.41]
comp138653_c0_seq1_65	ACO, acnA; aconitate hydratase [EC:4.2.1.3]
comp138345_c0_seq1_16	PCCA, pccA; propionyl-CoA carboxylase alpha chain [EC:6.4.1.3]
comp134868_c0_seq1_12	PCCB, pccB; propionyl-CoA carboxylase beta chain [EC:6.4.1.3]
comp124109_c1_seq1_9	E2.3.1.9, atoB; acetyl-CoA C-acetyltransferase [EC:2.3.1.9]
comp133858_c0_seq1_10	E2.3.1.9, atoB; acetyl-CoA C-acetyltransferase [EC:2.3.1.9]
comp134684_c1_seq1_15	serA, PHGDH; D-3-phosphoglycerate dehydrogenase [EC:1.1.1.95]
comp98646_c0_seq1_12	serB, PSPH; phosphoserine phosphatase [EC:3.1.3.3]
comp125902_c0_seq1_6	serB, PSPH; phosphoserine phosphatase [EC:3.1.3.3]
comp135008_c0_seq1_12	glyA, SHMT; glycine hydroxymethyltransferase [EC:2.1.2.1]
comp136539_c0_seq1_12	glyA, SHMT; glycine hydroxymethyltransferase [EC:2.1.2.1]
comp136182_c4_seq1_12	metF, MTHFR; methylenetetrahydrofolate reductase (NADPH) [EC:1.5.1.20]
comp104440_c0_seq1_21	E4.1.3.1, aceA; isocitrate lyase [EC:4.1.3.1]
comp134244_c0_seq1_38	PRPS, prsA; ribose-phosphate pyrophosphokinase [EC:2.7.6.1]
comp78942_c0_seq1_4	E4.3.1.19, ilvA, tdcB; threonine dehydratase [EC:4.3.1.19]
comp136813_c0_seq1_69	GLDC, gcvP; glycine dehydrogenase [EC:1.4.4.2]
comp109153_c1_seq1_5	gcvT, AMT; aminomethyltransferase [EC:2.1.2.10]
comp132894_c0_seq1_11	frmA, ADH5, adhC; S-(hydroxymethyl)glutathione dehydrogenase / alcohol dehydrogenase [EC:1.1.1.284 1.1.1.1]
comp134194_c1_seq1_20	frmA, ADH5, adhC; S-(hydroxymethyl)glutathione dehydrogenase / alcohol dehydrogenase [EC:1.1.1.284 1.1.1.1]
comp131347_c0_seq1_32	frmB, ESD, fghA; S-formylglutathione hydrolase [EC:3.1.2.12]
comp123318_c1_seq1_7	E2.7.1.29, DAK1, DAK2; dihydroxyacetone kinase [EC:2.7.1.29]
comp123318_c2_seq1_5	E2.7.1.29, DAK1, DAK2; dihydroxyacetone kinase [EC:2.7.1.29]
comp135870_c0_seq1_45	ACSS, acs; acetyl-CoA synthetase [EC:6.2.1.1]
comp137131_c0_seq1_67	PC, pyc; pyruvate carboxylase [EC:6.4.1.1]
comp136390_c1_seq1_67	OGDH, sucA; 2-oxoglutarate dehydrogenase E1 component [EC:1.2.4.2]
comp130651_c0_seq1_11	DLST, sucB; 2-oxoglutarate dehydrogenase E2 component (dihydrolipoamide succinyltransferase) [EC:2.3.1.61]
comp136154_c0_seq1_29	DLST, sucB; 2-oxoglutarate dehydrogenase E2 component (dihydrolipoamide succinyltransferase) [EC:2.3.1.61]
comp803543_c0_seq1_5	E2.3.3.9, aceB, glcB; malate synthase [EC:2.3.3.9]
comp138255_c0_seq1_60	E1.1.1.38, sfcA, maeA; malate dehydrogenase (oxaloacetate-decarboxylating) [EC:1.1.1.38]
comp132973_c0_seq1_16	E1.1.1.40, maeB; malate dehydrogenase (oxaloacetate-decarboxylating)(NADP+) [EC:1.1.1.40]
comp134795_c2_seq1_13	E1.1.1.40, maeB; malate dehydrogenase (oxaloacetate-decarboxylating)(NADP+) [EC:1.1.1.40]
comp131112_c0_seq1_5	E3.1.1.17, gnl, RGN; gluconolactonase [EC:3.1.1.17]
comp129811_c1_seq1_7	E2.7.1.12, gntK, idnK; gluconokinase [EC:2.7.1.12]
01210 2-Oxocarboxylic acid metabolism
comp137849_c0_seq1_48	CS, gltA; citrate synthase [EC:2.3.3.1]
comp792789_c0_seq1_9	CS, gltA; citrate synthase [EC:2.3.3.1]
comp138653_c0_seq1_65	ACO, acnA; aconitate hydratase [EC:4.2.1.3]
comp128564_c0_seq1_42	IDH1, IDH2, icd; isocitrate dehydrogenase [EC:1.1.1.42]
comp137563_c2_seq1_13	IDH1, IDH2, icd; isocitrate dehydrogenase [EC:1.1.1.42]
comp124098_c0_seq1_9	IDH3; isocitrate dehydrogenase (NAD+) [EC:1.1.1.41]
comp132816_c0_seq1_6	IDH3; isocitrate dehydrogenase (NAD+) [EC:1.1.1.41]
comp134176_c1_seq1_7	IDH3; isocitrate dehydrogenase (NAD+) [EC:1.1.1.41]
comp135381_c0_seq1_7	IDH3; isocitrate dehydrogenase (NAD+) [EC:1.1.1.41]
comp137108_c8_seq1_39	GOT1; aspartate aminotransferase, cytoplasmic [EC:2.6.1.1]
comp136547_c0_seq1_36	GOT2; aspartate aminotransferase, mitochondrial [EC:2.6.1.1]
comp17719_c0_seq1_4	asd; aspartate-semialdehyde dehydrogenase [EC:1.2.1.11]
comp135142_c2_seq1_18	GPT, ALT; alanine transaminase [EC:2.6.1.2]
comp135441_c2_seq1_11	NAGS; N-acetylglutamate synthase [EC:2.3.1.1]
comp135163_c0_seq1_10	ACY1; aminoacylase [EC:3.5.1.14]
comp9317_c0_seq1_1	leuC; 3-isopropylmalate/(R)-2-methylmalate dehydratase large subunit [EC:4.2.1.33 4.2.1.35]
comp138582_c1_seq1_25	E2.6.1.42, ilvE; branched-chain amino acid aminotransferase [EC:2.6.1.42]
01212 Fatty acid metabolism
comp131664_c1_seq1_31	ACAC; acetyl-CoA carboxylase / biotin carboxylase [EC:6.4.1.2 6.3.4.14]
comp131664_c4_seq1_28	ACAC; acetyl-CoA carboxylase / biotin carboxylase [EC:6.4.1.2 6.3.4.14]
comp131664_c5_seq1_37	ACAC; acetyl-CoA carboxylase / biotin carboxylase [EC:6.4.1.2 6.3.4.14]
comp134661_c1_seq1_15	fabD; [acyl-carrier-protein] S-malonyltransferase [EC:2.3.1.39]
comp78863_c0_seq1_5	FASN; fatty acid synthase, animal type [EC:2.3.1.85]
comp770484_c0_seq1_8	FASN; fatty acid synthase, animal type [EC:2.3.1.85]
comp69008_c0_seq1_21	fabF; 3-oxoacyl-[acyl-carrier-protein] synthase II [EC:2.3.1.179]
comp117043_c0_seq1_5	E3.1.2.14; oleoyl-[acyl-carrier-protein] hydrolase [EC:3.1.2.14]
comp131427_c0_seq1_3	MECR, NRBF1; mitochondrial trans-2-enoyl-CoA reductase [EC:1.3.1.38]
comp126018_c0_seq1_20	PPT; palmitoyl-protein thioesterase [EC:3.1.2.22]
comp131943_c0_seq1_7	PPT; palmitoyl-protein thioesterase [EC:3.1.2.22]
comp124109_c1_seq1_9	E2.3.1.9, atoB; acetyl-CoA C-acetyltransferase [EC:2.3.1.9]
comp133858_c0_seq1_10	E2.3.1.9, atoB; acetyl-CoA C-acetyltransferase [EC:2.3.1.9]
comp357052_c0_seq1_8	ACAA1; acetyl-CoA acyltransferase 1 [EC:2.3.1.16]
comp136565_c0_seq1_9	ACAA2; acetyl-CoA acyltransferase 2 [EC:2.3.1.16]
comp135571_c0_seq1_35	HADHB; acetyl-CoA acyltransferase [EC:2.3.1.16]
comp119211_c0_seq1_8	HADH; 3-hydroxyacyl-CoA dehydrogenase [EC:1.1.1.35]
comp129901_c0_seq1_8	ysiB, fadB; enoyl-CoA hydratase [EC:4.2.1.17]
comp132678_c0_seq1_9	ECHS1; enoyl-CoA hydratase [EC:4.2.1.17]
comp136531_c0_seq1_48	HADHA; enoyl-CoA hydratase / long-chain 3-hydroxyacyl-CoA dehydrogenase [EC:4.2.1.17 1.1.1.211]
comp130197_c1_seq1_13	E1.3.3.6, ACOX1, ACOX3; acyl-CoA oxidase [EC:1.3.3.6]
comp135039_c2_seq1_5	E1.3.3.6, ACOX1, ACOX3; acyl-CoA oxidase [EC:1.3.3.6]
comp137402_c0_seq1_5	ACADS, bcd; butyryl-CoA dehydrogenase [EC:1.3.8.1]
comp138240_c2_seq1_23	ACADM, acd; acyl-CoA dehydrogenase [EC:1.3.8.7]
comp105741_c0_seq1_22	ACADL; long-chain-acyl-CoA dehydrogenase [EC:1.3.8.8]
comp135398_c0_seq1_11	ACADSB; short/branched chain acyl-CoA dehydrogenase [EC:1.3.99.12]
comp133480_c0_seq1_17	ACADVL; very long chain acyl-CoA dehydrogenase [EC:1.3.8.9]
comp104876_c0_seq1_23	ACSL, fadD; long-chain acyl-CoA synthetase [EC:6.2.1.3]
comp130129_c0_seq1_19	ACSL, fadD; long-chain acyl-CoA synthetase [EC:6.2.1.3]
comp136199_c1_seq1_19	ACSL, fadD; long-chain acyl-CoA synthetase [EC:6.2.1.3]
comp137260_c0_seq1_89	ACSL, fadD; long-chain acyl-CoA synthetase [EC:6.2.1.3]
comp138865_c1_seq1_43	ACSL, fadD; long-chain acyl-CoA synthetase [EC:6.2.1.3]
comp137298_c0_seq1_12	ACSBG; long-chain-fatty-acid--CoA ligase ACSBG [EC:6.2.1.3]
comp137778_c0_seq1_32	CPT2; carnitine O-palmitoyltransferase 2 [EC:2.3.1.21]
comp132271_c2_seq1_7	ELOVL6; elongation of very long chain fatty acids protein 6 [EC:2.3.1.199]
comp134625_c0_seq1_8	HSD17B12, KAR, IFA38; 17beta-estradiol 17-dehydrogenase / very-long-chain 3-oxoacyl-CoA reductase [EC:1.1.1.62 1.1.1.330]
comp136941_c1_seq1_7	HSD17B12, KAR, IFA38; 17beta-estradiol 17-dehydrogenase / very-long-chain 3-oxoacyl-CoA reductase [EC:1.1.1.62 1.1.1.330]
comp99972_c0_seq1_21	PHS1, PAS2; very-long-chain (3R)-3-hydroxyacyl-[acyl-carrier protein] dehydratase [EC:4.2.1.134]
comp132876_c0_seq1_8	TER, TSC13, CER10; very-long-chain enoyl-CoA reductase [EC:1.3.1.93]
comp136843_c0_seq1_7	PECR; peroxisomal trans-2-enoyl-CoA reductase [EC:1.3.1.38]
comp130151_c1_seq1_25	SCD, desC; stearoyl-CoA desaturase (delta-9 desaturase) [EC:1.14.19.1]
comp135985_c5_seq1_11	SCD, desC; stearoyl-CoA desaturase (delta-9 desaturase) [EC:1.14.19.1]
comp109013_c0_seq1_1	FADS2; fatty acid desaturase 2 (delta-6 desaturase) [EC:1.14.19.-]
01230 Biosynthesis of amino acids
comp128591_c0_seq1_24	GAPDH, gapA; glyceraldehyde 3-phosphate dehydrogenase [EC:1.2.1.12]
comp137350_c0_seq1_11	PGK, pgk; phosphoglycerate kinase [EC:2.7.2.3]
comp135122_c1_seq1_10	PGAM, gpmA; 2,3-bisphosphoglycerate-dependent phosphoglycerate mutase [EC:5.4.2.11]
comp126380_c1_seq1_19	gpmB; probable phosphoglycerate mutase [EC:5.4.2.12]
comp90854_c0_seq1_3	ENO, eno; enolase [EC:4.2.1.11]
comp119168_c0_seq1_10	ENO, eno; enolase [EC:4.2.1.11]
comp124688_c0_seq1_9	ENO, eno; enolase [EC:4.2.1.11]
comp136001_c1_seq1_26	ENO, eno; enolase [EC:4.2.1.11]
comp134379_c0_seq1_16	PK, pyk; pyruvate kinase [EC:2.7.1.40]
comp92635_c0_seq1_16	ALDO; fructose-bisphosphate aldolase, class I [EC:4.1.2.13]
comp131136_c0_seq1_26	ALDO; fructose-bisphosphate aldolase, class I [EC:4.1.2.13]
comp135765_c2_seq1_7	ALDO; fructose-bisphosphate aldolase, class I [EC:4.1.2.13]
comp119761_c0_seq1_9	pfkA, PFK; 6-phosphofructokinase 1 [EC:2.7.1.11]
comp138883_c0_seq1_28	pfkA, PFK; 6-phosphofructokinase 1 [EC:2.7.1.11]
comp132481_c0_seq1_17	E2.2.1.1, tktA, tktB; transketolase [EC:2.2.1.1]
comp134122_c2_seq1_9	E2.2.1.2, talA, talB; transaldolase [EC:2.2.1.2]
comp130199_c2_seq1_4	rpe, RPE; ribulose-phosphate 3-epimerase [EC:5.1.3.1]
comp134244_c0_seq1_38	PRPS, prsA; ribose-phosphate pyrophosphokinase [EC:2.7.6.1]
comp9317_c0_seq1_1	leuC; 3-isopropylmalate/(R)-2-methylmalate dehydratase large subunit [EC:4.2.1.33 4.2.1.35]
comp138582_c1_seq1_25	E2.6.1.42, ilvE; branched-chain amino acid aminotransferase [EC:2.6.1.42]
comp78942_c0_seq1_4	E4.3.1.19, ilvA, tdcB; threonine dehydratase [EC:4.3.1.19]
comp135008_c0_seq1_12	glyA, SHMT; glycine hydroxymethyltransferase [EC:2.1.2.1]
comp136539_c0_seq1_12	glyA, SHMT; glycine hydroxymethyltransferase [EC:2.1.2.1]
comp126620_c0_seq1_20	ltaE; threonine aldolase [EC:4.1.2.5]
comp134684_c1_seq1_15	serA, PHGDH; D-3-phosphoglycerate dehydrogenase [EC:1.1.1.95]
comp98646_c0_seq1_12	serB, PSPH; phosphoserine phosphatase [EC:3.1.3.3]
comp125902_c0_seq1_6	serB, PSPH; phosphoserine phosphatase [EC:3.1.3.3]
comp134419_c0_seq1_13	E4.2.1.22, CBS; cystathionine beta-synthase [EC:4.2.1.22]
comp136946_c2_seq1_23	E4.4.1.1; cystathionine gamma-lyase [EC:4.4.1.1]
comp17719_c0_seq1_4	asd; aspartate-semialdehyde dehydrogenase [EC:1.2.1.11]
comp135142_c2_seq1_18	GPT, ALT; alanine transaminase [EC:2.6.1.2]
comp137108_c8_seq1_39	GOT1; aspartate aminotransferase, cytoplasmic [EC:2.6.1.1]
comp136547_c0_seq1_36	GOT2; aspartate aminotransferase, mitochondrial [EC:2.6.1.1]
comp128429_c0_seq1_31	glnA; glutamine synthetase [EC:6.3.1.2]
comp130307_c0_seq1_7	glnA; glutamine synthetase [EC:6.3.1.2]
comp6251_c0_seq1_4	gltB; glutamate synthase (NADPH/NADH) large chain [EC:1.4.1.13 1.4.1.14]
comp129735_c3_seq1_4	gltD; glutamate synthase (NADPH/NADH) small chain [EC:1.4.1.13 1.4.1.14]
comp137967_c2_seq1_9	metH, MTR; 5-methyltetrahydrofolate--homocysteine methyltransferase [EC:2.1.1.13]
comp137967_c6_seq1_7	metH, MTR; 5-methyltetrahydrofolate--homocysteine methyltransferase [EC:2.1.1.13]
comp114925_c0_seq1_11	metE; 5-methyltetrahydropteroyltriglutamate--homocysteine methyltransferase [EC:2.1.1.14]
comp128805_c0_seq1_8	metK; S-adenosylmethionine synthetase [EC:2.5.1.6]
comp131144_c0_seq1_40	metK; S-adenosylmethionine synthetase [EC:2.5.1.6]
comp133458_c2_seq1_10	metK; S-adenosylmethionine synthetase [EC:2.5.1.6]
comp137131_c0_seq1_67	PC, pyc; pyruvate carboxylase [EC:6.4.1.1]
comp137849_c0_seq1_48	CS, gltA; citrate synthase [EC:2.3.3.1]
comp792789_c0_seq1_9	CS, gltA; citrate synthase [EC:2.3.3.1]
comp138653_c0_seq1_65	ACO, acnA; aconitate hydratase [EC:4.2.1.3]
comp128564_c0_seq1_42	IDH1, IDH2, icd; isocitrate dehydrogenase [EC:1.1.1.42]
comp137563_c2_seq1_13	IDH1, IDH2, icd; isocitrate dehydrogenase [EC:1.1.1.42]
comp124098_c0_seq1_9	IDH3; isocitrate dehydrogenase (NAD+) [EC:1.1.1.41]
comp132816_c0_seq1_6	IDH3; isocitrate dehydrogenase (NAD+) [EC:1.1.1.41]
comp134176_c1_seq1_7	IDH3; isocitrate dehydrogenase (NAD+) [EC:1.1.1.41]
comp135381_c0_seq1_7	IDH3; isocitrate dehydrogenase (NAD+) [EC:1.1.1.41]
comp137620_c3_seq1_45	ALDH7A1; aldehyde dehydrogenase family 7 member A1 [EC:1.2.1.31 1.2.1.8 1.2.1.3]
comp138863_c0_seq1_15	LYS1; saccharopine dehydrogenase (NAD+, L-lysine forming) [EC:1.5.1.7]
comp135441_c2_seq1_11	NAGS; N-acetylglutamate synthase [EC:2.3.1.1]
comp135163_c0_seq1_10	ACY1; aminoacylase [EC:3.5.1.14]
comp137799_c2_seq1_8	OTC, argF, argI; ornithine carbamoyltransferase [EC:2.1.3.3]
comp126934_c0_seq1_13	E6.3.4.5, argG; argininosuccinate synthase [EC:6.3.4.5]
comp134391_c0_seq1_35	argH, ASL; argininosuccinate lyase [EC:4.3.2.1]
comp134224_c0_seq1_6	E3.5.3.1, rocF, arg; arginase [EC:3.5.3.1]
comp135153_c0_seq1_21	ALDH18A1, P5CS; delta-1-pyrroline-5-carboxylate synthetase [EC:2.7.2.11 1.2.1.41]
comp134700_c3_seq1_10	E1.5.1.2, proC; pyrroline-5-carboxylate reductase [EC:1.5.1.2]
comp137959_c0_seq1_8	E1.5.1.2, proC; pyrroline-5-carboxylate reductase [EC:1.5.1.2]
comp124996_c0_seq1_8	TAT; tyrosine aminotransferase [EC:2.6.1.5]
01220 Degradation of aromatic compounds
comp131112_c0_seq1_5	E3.1.1.17, gnl, RGN; gluconolactonase [EC:3.1.1.17]
comp122396_c0_seq1_26	AKR1A1, adh; alcohol dehydrogenase (NADP+) [EC:1.1.1.2]
comp132894_c0_seq1_11	frmA, ADH5, adhC; S-(hydroxymethyl)glutathione dehydrogenase / alcohol dehydrogenase [EC:1.1.1.284 1.1.1.1]
comp134194_c1_seq1_20	frmA, ADH5, adhC; S-(hydroxymethyl)glutathione dehydrogenase / alcohol dehydrogenase [EC:1.1.1.284 1.1.1.1]
Carbohydrate metabolism
00010 Glycolysis / Gluconeogenesis
comp133973_c0_seq1_32	HK; hexokinase [EC:2.7.1.1]
comp133973_c1_seq1_8	HK; hexokinase [EC:2.7.1.1]
comp135355_c1_seq1_11	HK; hexokinase [EC:2.7.1.1]
comp118067_c0_seq1_13	GPI, pgi; glucose-6-phosphate isomerase [EC:5.3.1.9]
comp119761_c0_seq1_9	pfkA, PFK; 6-phosphofructokinase 1 [EC:2.7.1.11]
comp138883_c0_seq1_28	pfkA, PFK; 6-phosphofructokinase 1 [EC:2.7.1.11]
comp135471_c0_seq1_26	FBP, fbp; fructose-1,6-bisphosphatase I [EC:3.1.3.11]
comp92635_c0_seq1_16	ALDO; fructose-bisphosphate aldolase, class I [EC:4.1.2.13]
comp131136_c0_seq1_26	ALDO; fructose-bisphosphate aldolase, class I [EC:4.1.2.13]
comp135765_c2_seq1_7	ALDO; fructose-bisphosphate aldolase, class I [EC:4.1.2.13]
comp128591_c0_seq1_24	GAPDH, gapA; glyceraldehyde 3-phosphate dehydrogenase [EC:1.2.1.12]
comp137350_c0_seq1_11	PGK, pgk; phosphoglycerate kinase [EC:2.7.2.3]
comp135122_c1_seq1_10	PGAM, gpmA; 2,3-bisphosphoglycerate-dependent phosphoglycerate mutase [EC:5.4.2.11]
comp126380_c1_seq1_19	gpmB; probable phosphoglycerate mutase [EC:5.4.2.12]
comp90854_c0_seq1_3	ENO, eno; enolase [EC:4.2.1.11]
comp119168_c0_seq1_10	ENO, eno; enolase [EC:4.2.1.11]
comp124688_c0_seq1_9	ENO, eno; enolase [EC:4.2.1.11]
comp136001_c1_seq1_26	ENO, eno; enolase [EC:4.2.1.11]
comp134379_c0_seq1_16	PK, pyk; pyruvate kinase [EC:2.7.1.40]
comp133705_c0_seq1_10	PDHA, pdhA; pyruvate dehydrogenase E1 component subunit alpha [EC:1.2.4.1]
comp138555_c0_seq1_34	PDHA, pdhA; pyruvate dehydrogenase E1 component subunit alpha [EC:1.2.4.1]
comp132489_c1_seq1_9	PDHB, pdhB; pyruvate dehydrogenase E1 component subunit beta [EC:1.2.4.1]
comp134952_c1_seq1_13	DLAT, aceF, pdhC; pyruvate dehydrogenase E2 component (dihydrolipoamide acetyltransferase) [EC:2.3.1.12]
comp134386_c0_seq1_38	DLD, lpd, pdhD; dihydrolipoamide dehydrogenase [EC:1.8.1.4]
comp134789_c1_seq1_31	PDHX; dihydrolipoamide dehydrogenase-binding protein of pyruvate dehydrogenase complex
comp84597_c0_seq1_5	LDH, ldh; L-lactate dehydrogenase [EC:1.1.1.27]
comp132894_c0_seq1_11	frmA, ADH5, adhC; S-(hydroxymethyl)glutathione dehydrogenase / alcohol dehydrogenase [EC:1.1.1.284 1.1.1.1]
comp134194_c1_seq1_20	frmA, ADH5, adhC; S-(hydroxymethyl)glutathione dehydrogenase / alcohol dehydrogenase [EC:1.1.1.284 1.1.1.1]
comp122396_c0_seq1_26	AKR1A1, adh; alcohol dehydrogenase (NADP+) [EC:1.1.1.2]
comp132736_c0_seq1_35	E1.2.1.3; aldehyde dehydrogenase (NAD+) [EC:1.2.1.3]
comp133823_c2_seq1_10	E1.2.1.3; aldehyde dehydrogenase (NAD+) [EC:1.2.1.3]
comp137620_c3_seq1_45	ALDH7A1; aldehyde dehydrogenase family 7 member A1 [EC:1.2.1.31 1.2.1.8 1.2.1.3]
comp133767_c0_seq1_29	ALDH9A1; aldehyde dehydrogenase family 9 member A1 [EC:1.2.1.47 1.2.1.3]
comp135306_c0_seq1_12	E1.2.1.5; aldehyde dehydrogenase (NAD(P)+) [EC:1.2.1.5]
comp138822_c1_seq1_12	E1.2.1.5; aldehyde dehydrogenase (NAD(P)+) [EC:1.2.1.5]
comp135870_c0_seq1_45	ACSS, acs; acetyl-CoA synthetase [EC:6.2.1.1]
comp68581_c0_seq1_16	E5.1.3.3, galM; aldose 1-epimerase [EC:5.1.3.3]
comp136623_c0_seq1_13	pgm; phosphoglucomutase [EC:5.4.2.2]
comp137538_c2_seq1_40	PGM2; phosphoglucomutase / phosphopentomutase [EC:5.4.2.2 5.4.2.7]
comp135252_c0_seq1_8	G6PC; glucose-6-phosphatase [EC:3.1.3.9]
comp105256_c0_seq1_5	ADPGK; ADP-dependent glucokinase [EC:2.7.1.147]
comp135070_c0_seq1_28	ADPGK; ADP-dependent glucokinase [EC:2.7.1.147]
comp136073_c0_seq1_20	E4.1.1.32, pckA, PEPCK; phosphoenolpyruvate carboxykinase (GTP) [EC:4.1.1.32]
comp104615_c0_seq1_1	E3.2.1.86B, bglA; 6-phospho-beta-glucosidase [EC:3.2.1.86]
00020 Citrate cycle (TCA cycle)
comp137849_c0_seq1_48	CS, gltA; citrate synthase [EC:2.3.3.1]
comp792789_c0_seq1_9	CS, gltA; citrate synthase [EC:2.3.3.1]
comp131637_c0_seq1_6	ACLY; ATP citrate (pro-S)-lyase [EC:2.3.3.8]
comp131637_c1_seq1_21	ACLY; ATP citrate (pro-S)-lyase [EC:2.3.3.8]
comp138653_c0_seq1_65	ACO, acnA; aconitate hydratase [EC:4.2.1.3]
comp128564_c0_seq1_42	IDH1, IDH2, icd; isocitrate dehydrogenase [EC:1.1.1.42]
comp137563_c2_seq1_13	IDH1, IDH2, icd; isocitrate dehydrogenase [EC:1.1.1.42]
comp124098_c0_seq1_9	IDH3; isocitrate dehydrogenase (NAD+) [EC:1.1.1.41]
comp132816_c0_seq1_6	IDH3; isocitrate dehydrogenase (NAD+) [EC:1.1.1.41]
comp134176_c1_seq1_7	IDH3; isocitrate dehydrogenase (NAD+) [EC:1.1.1.41]
comp135381_c0_seq1_7	IDH3; isocitrate dehydrogenase (NAD+) [EC:1.1.1.41]
comp136390_c1_seq1_67	OGDH, sucA; 2-oxoglutarate dehydrogenase E1 component [EC:1.2.4.2]
comp130651_c0_seq1_11	DLST, sucB; 2-oxoglutarate dehydrogenase E2 component (dihydrolipoamide succinyltransferase) [EC:2.3.1.61]
comp136154_c0_seq1_29	DLST, sucB; 2-oxoglutarate dehydrogenase E2 component (dihydrolipoamide succinyltransferase) [EC:2.3.1.61]
comp134386_c0_seq1_38	DLD, lpd, pdhD; dihydrolipoamide dehydrogenase [EC:1.8.1.4]
comp126611_c0_seq1_25	LSC1; succinyl-CoA synthetase alpha subunit [EC:6.2.1.4 6.2.1.5]
comp135444_c0_seq1_9	LSC2; succinyl-CoA synthetase beta subunit [EC:6.2.1.4 6.2.1.5]
comp137245_c1_seq1_9	LSC2; succinyl-CoA synthetase beta subunit [EC:6.2.1.4 6.2.1.5]
comp137848_c0_seq1_21	SDHA, SDH1; succinate dehydrogenase (ubiquinone) flavoprotein subunit [EC:1.3.5.1]
comp134032_c0_seq1_25	SDHB, SDH2; succinate dehydrogenase (ubiquinone) iron-sulfur subunit [EC:1.3.5.1]
comp134911_c0_seq1_21	SDHB, SDH2; succinate dehydrogenase (ubiquinone) iron-sulfur subunit [EC:1.3.5.1]
comp118169_c0_seq1_4	SDHC, SDH3; succinate dehydrogenase (ubiquinone) cytochrome b560 subunit
comp133799_c1_seq1_17	E4.2.1.2B, fumC; fumarate hydratase, class II [EC:4.2.1.2]
comp122724_c0_seq1_35	MDH1; malate dehydrogenase [EC:1.1.1.37]
comp128527_c0_seq1_26	MDH2; malate dehydrogenase [EC:1.1.1.37]
comp137131_c0_seq1_67	PC, pyc; pyruvate carboxylase [EC:6.4.1.1]
comp136073_c0_seq1_20	E4.1.1.32, pckA, PEPCK; phosphoenolpyruvate carboxykinase (GTP) [EC:4.1.1.32]
comp133705_c0_seq1_10	PDHA, pdhA; pyruvate dehydrogenase E1 component subunit alpha [EC:1.2.4.1]
comp138555_c0_seq1_34	PDHA, pdhA; pyruvate dehydrogenase E1 component subunit alpha [EC:1.2.4.1]
comp132489_c1_seq1_9	PDHB, pdhB; pyruvate dehydrogenase E1 component subunit beta [EC:1.2.4.1]
comp134952_c1_seq1_13	DLAT, aceF, pdhC; pyruvate dehydrogenase E2 component (dihydrolipoamide acetyltransferase) [EC:2.3.1.12]
comp134789_c1_seq1_31	PDHX; dihydrolipoamide dehydrogenase-binding protein of pyruvate dehydrogenase complex
00030 Pentose phosphate pathway
comp118067_c0_seq1_13	GPI, pgi; glucose-6-phosphate isomerase [EC:5.3.1.9]
comp137151_c0_seq1_15	G6PD, zwf; glucose-6-phosphate 1-dehydrogenase [EC:1.1.1.49]
comp139053_c4_seq1_28	PGLS, pgl, devB; 6-phosphogluconolactonase [EC:3.1.1.31]
comp124943_c1_seq1_8	H6PD; hexose-6-phosphate dehydrogenase [EC:1.1.1.47 3.1.1.31]
comp129896_c0_seq1_11	PGD, gnd; 6-phosphogluconate dehydrogenase [EC:1.1.1.44]
comp130199_c2_seq1_4	rpe, RPE; ribulose-phosphate 3-epimerase [EC:5.1.3.1]
comp132481_c0_seq1_17	E2.2.1.1, tktA, tktB; transketolase [EC:2.2.1.1]
comp134122_c2_seq1_9	E2.2.1.2, talA, talB; transaldolase [EC:2.2.1.2]
comp133673_c0_seq1_7	deoC, DERA; deoxyribose-phosphate aldolase [EC:4.1.2.4]
comp129562_c1_seq1_9	rbsK, RBKS; ribokinase [EC:2.7.1.15]
comp136623_c0_seq1_13	pgm; phosphoglucomutase [EC:5.4.2.2]
comp137538_c2_seq1_40	PGM2; phosphoglucomutase / phosphopentomutase [EC:5.4.2.2 5.4.2.7]
comp134244_c0_seq1_38	PRPS, prsA; ribose-phosphate pyrophosphokinase [EC:2.7.6.1]
comp131112_c0_seq1_5	E3.1.1.17, gnl, RGN; gluconolactonase [EC:3.1.1.17]
comp129811_c1_seq1_7	E2.7.1.12, gntK, idnK; gluconokinase [EC:2.7.1.12]
comp92635_c0_seq1_16	ALDO; fructose-bisphosphate aldolase, class I [EC:4.1.2.13]
comp131136_c0_seq1_26	ALDO; fructose-bisphosphate aldolase, class I [EC:4.1.2.13]
comp135765_c2_seq1_7	ALDO; fructose-bisphosphate aldolase, class I [EC:4.1.2.13]
comp135471_c0_seq1_26	FBP, fbp; fructose-1,6-bisphosphatase I [EC:3.1.3.11]
comp119761_c0_seq1_9	pfkA, PFK; 6-phosphofructokinase 1 [EC:2.7.1.11]
comp138883_c0_seq1_28	pfkA, PFK; 6-phosphofructokinase 1 [EC:2.7.1.11]
00040 Pentose and glucuronate interconversions
comp138220_c0_seq1_45	uidA, GUSB; beta-glucuronidase [EC:3.2.1.31]
comp132737_c0_seq1_17	GLCAK; glucuronokinase [EC:2.7.1.43]
comp130018_c0_seq1_15	UGDH, ugd; UDPglucose 6-dehydrogenase [EC:1.1.1.22]
comp136414_c1_seq1_9	CRYL1; L-gulonate 3-dehydrogenase [EC:1.1.1.45]
comp130199_c2_seq1_4	rpe, RPE; ribulose-phosphate 3-epimerase [EC:5.1.3.1]
comp131552_c1_seq1_35	xylB, XYLB; xylulokinase [EC:2.7.1.17]
comp134262_c0_seq1_9	xylA; xylose isomerase [EC:5.3.1.5]
comp134059_c0_seq1_7	E1.1.1.21, AKR1; aldehyde reductase [EC:1.1.1.21]
comp133136_c0_seq1_21	DHDH; dihydrodiol dehydrogenase / D-xylose 1-dehydrogenase (NADP) [EC:1.3.1.20 1.1.1.179]
comp132736_c0_seq1_35	E1.2.1.3; aldehyde dehydrogenase (NAD+) [EC:1.2.1.3]
comp133823_c2_seq1_10	E1.2.1.3; aldehyde dehydrogenase (NAD+) [EC:1.2.1.3]
00051 Fructose and mannose metabolism
comp648641_c0_seq1_8	E5.3.1.8, manA; mannose-6-phosphate isomerase [EC:5.3.1.8]
comp137541_c2_seq1_12	PMM; phosphomannomutase [EC:5.4.2.8]
comp128127_c0_seq1_26	GMPP; mannose-1-phosphate guanylyltransferase [EC:2.7.7.13]
comp133212_c0_seq1_40	GMPP; mannose-1-phosphate guanylyltransferase [EC:2.7.7.13]
comp135971_c0_seq1_14	gmd, GMDS; GDPmannose 4,6-dehydratase [EC:4.2.1.47]
comp123308_c0_seq1_10	TSTA3, fcl; GDP-L-fucose synthase [EC:1.1.1.271]
comp136347_c3_seq1_25	FPGT; fucose-1-phosphate guanylyltransferase [EC:2.7.7.30]
comp304173_c0_seq1_4	FPGT; fucose-1-phosphate guanylyltransferase [EC:2.7.7.30]
comp121911_c1_seq1_9	FUK; fucokinase [EC:2.7.1.52]
comp136211_c0_seq1_6	FUK; fucokinase [EC:2.7.1.52]
comp133973_c0_seq1_32	HK; hexokinase [EC:2.7.1.1]
comp133973_c1_seq1_8	HK; hexokinase [EC:2.7.1.1]
comp135355_c1_seq1_11	HK; hexokinase [EC:2.7.1.1]
comp119761_c0_seq1_9	pfkA, PFK; 6-phosphofructokinase 1 [EC:2.7.1.11]
comp138883_c0_seq1_28	pfkA, PFK; 6-phosphofructokinase 1 [EC:2.7.1.11]
comp135471_c0_seq1_26	FBP, fbp; fructose-1,6-bisphosphatase I [EC:3.1.3.11]
comp132683_c0_seq1_12	PFKFB; 6-phosphofructo-2-kinase / fructose-2,6-bisphosphatase [EC:2.7.1.105 3.1.3.46]
comp134171_c0_seq1_14	PFKFB; 6-phosphofructo-2-kinase / fructose-2,6-bisphosphatase [EC:2.7.1.105 3.1.3.46]
comp138459_c1_seq1_12	PFKFB; 6-phosphofructo-2-kinase / fructose-2,6-bisphosphatase [EC:2.7.1.105 3.1.3.46]
comp101028_c0_seq1_4	TIGAR; fructose-2,6-bisphosphatase [EC:3.1.3.46]
comp133301_c0_seq1_9	TIGAR; fructose-2,6-bisphosphatase [EC:3.1.3.46]
comp137334_c1_seq1_20	E3.1.3.-; [EC:3.1.3.-]
comp138053_c1_seq1_17	E3.1.3.-; [EC:3.1.3.-]
comp137964_c4_seq1_30	KHK; ketohexokinase [EC:2.7.1.3]
comp128615_c0_seq1_11	SORD, gutB; L-iditol 2-dehydrogenase [EC:1.1.1.14]
comp134059_c0_seq1_7	E1.1.1.21, AKR1; aldehyde reductase [EC:1.1.1.21]
comp134262_c0_seq1_9	xylA; xylose isomerase [EC:5.3.1.5]
comp92635_c0_seq1_16	ALDO; fructose-bisphosphate aldolase, class I [EC:4.1.2.13]
comp131136_c0_seq1_26	ALDO; fructose-bisphosphate aldolase, class I [EC:4.1.2.13]
comp135765_c2_seq1_7	ALDO; fructose-bisphosphate aldolase, class I [EC:4.1.2.13]
00052 Galactose metabolism
comp137470_c0_seq1_32	galK; galactokinase [EC:2.7.1.6]
comp133976_c0_seq1_11	galE, GALE; UDP-glucose 4-epimerase [EC:5.1.3.2]
comp136623_c0_seq1_13	pgm; phosphoglucomutase [EC:5.4.2.2]
comp137538_c2_seq1_40	PGM2; phosphoglucomutase / phosphopentomutase [EC:5.4.2.2 5.4.2.7]
comp133973_c0_seq1_32	HK; hexokinase [EC:2.7.1.1]
comp133973_c1_seq1_8	HK; hexokinase [EC:2.7.1.1]
comp135355_c1_seq1_11	HK; hexokinase [EC:2.7.1.1]
comp135252_c0_seq1_8	G6PC; glucose-6-phosphatase [EC:3.1.3.9]
comp114978_c0_seq1_17	lacZ; beta-galactosidase [EC:3.2.1.23]
comp137743_c2_seq1_14	B4GALT1; beta-1,4-galactosyltransferase 1 [EC:2.4.1.22 2.4.1.90 2.4.1.38 2.4.1.-]
comp135731_c0_seq1_6	galT, GALT; UDPglucose--hexose-1-phosphate uridylyltransferase [EC:2.7.7.12]
comp135415_c0_seq1_10	GLA; alpha-galactosidase [EC:3.2.1.22]
comp135415_c1_seq1_21	GLA; alpha-galactosidase [EC:3.2.1.22]
comp134059_c0_seq1_7	E1.1.1.21, AKR1; aldehyde reductase [EC:1.1.1.21]
comp119761_c0_seq1_9	pfkA, PFK; 6-phosphofructokinase 1 [EC:2.7.1.11]
comp138883_c0_seq1_28	pfkA, PFK; 6-phosphofructokinase 1 [EC:2.7.1.11]
comp137631_c2_seq1_18	GAA; lysosomal alpha-glucosidase [EC:3.2.1.20]
00053 Ascorbate and aldarate metabolism
comp130018_c0_seq1_15	UGDH, ugd; UDPglucose 6-dehydrogenase [EC:1.1.1.22]
comp132737_c0_seq1_17	GLCAK; glucuronokinase [EC:2.7.1.43]
comp131112_c0_seq1_5	E3.1.1.17, gnl, RGN; gluconolactonase [EC:3.1.1.17]
comp132736_c0_seq1_35	E1.2.1.3; aldehyde dehydrogenase (NAD+) [EC:1.2.1.3]
comp133823_c2_seq1_10	E1.2.1.3; aldehyde dehydrogenase (NAD+) [EC:1.2.1.3]
comp137620_c3_seq1_45	ALDH7A1; aldehyde dehydrogenase family 7 member A1 [EC:1.2.1.31 1.2.1.8 1.2.1.3]
comp133767_c0_seq1_29	ALDH9A1; aldehyde dehydrogenase family 9 member A1 [EC:1.2.1.47 1.2.1.3]
00500 Starch and sucrose metabolism
comp137631_c2_seq1_18	GAA; lysosomal alpha-glucosidase [EC:3.2.1.20]
comp130181_c0_seq1_7	bglB; beta-glucosidase [EC:3.2.1.21]
comp130181_c1_seq1_17	bglB; beta-glucosidase [EC:3.2.1.21]
comp130018_c0_seq1_15	UGDH, ugd; UDPglucose 6-dehydrogenase [EC:1.1.1.22]
comp138220_c0_seq1_45	uidA, GUSB; beta-glucuronidase [EC:3.2.1.31]
comp136214_c1_seq1_40	UXS1; UDP-glucuronate decarboxylase [EC:4.1.1.35]
comp136623_c0_seq1_13	pgm; phosphoglucomutase [EC:5.4.2.2]
comp137538_c2_seq1_40	PGM2; phosphoglucomutase / phosphopentomutase [EC:5.4.2.2 5.4.2.7]
comp133973_c0_seq1_32	HK; hexokinase [EC:2.7.1.1]
comp133973_c1_seq1_8	HK; hexokinase [EC:2.7.1.1]
comp135355_c1_seq1_11	HK; hexokinase [EC:2.7.1.1]
comp135252_c0_seq1_8	G6PC; glucose-6-phosphatase [EC:3.1.3.9]
comp118067_c0_seq1_13	GPI, pgi; glucose-6-phosphate isomerase [EC:5.3.1.9]
comp133923_c0_seq1_50	glgB; 1,4-alpha-glucan branching enzyme [EC:2.4.1.18]
comp138683_c0_seq1_40	E2.4.1.1, glgP, PYG; starch phosphorylase [EC:2.4.1.1]
comp136033_c0_seq1_12	GYS; glycogen(starch) synthase [EC:2.4.1.11]
comp131532_c0_seq1_21	E3.2.1.1, amyA, malS; alpha-amylase [EC:3.2.1.1]
comp135315_c0_seq1_18	AGL; glycogen debranching enzyme [EC:2.4.1.25 3.2.1.33]
comp135315_c4_seq1_33	AGL; glycogen debranching enzyme [EC:2.4.1.25 3.2.1.33]
00520 Amino sugar and nucleotide sugar metabolism
comp133794_c2_seq1_14	HEXA_B; hexosaminidase [EC:3.2.1.52]
comp137668_c0_seq1_9	NAGK, nagK; N-acetylglucosamine kinase [EC:2.7.1.59]
comp135888_c0_seq1_39	E5.4.2.3; phosphoacetylglucosamine mutase [EC:5.4.2.3]
comp130048_c0_seq1_32	UAP1; UDP-N-acetylglucosamine pyrophosphorylase [EC:2.7.7.23]
comp134324_c0_seq1_15	UAP1; UDP-N-acetylglucosamine pyrophosphorylase [EC:2.7.7.23]
comp63964_c0_seq1_4	GNE; bifunctional UDP-N-acetylglucosamine 2-epimerase / N-acetylmannosamine kinase [EC:5.1.3.14 2.7.1.60]
comp138494_c0_seq1_13	RENBP; N-acylglucosamine 2-epimerase [EC:5.1.3.8]
comp135934_c0_seq1_9	NANS, SAS; sialic acid synthase [EC:2.5.1.56 2.5.1.57]
comp138932_c1_seq1_14	NANP; N-acylneuraminate-9-phosphatase [EC:3.1.3.29]
comp135748_c1_seq1_7	E4.1.3.3, nanA, NPL; N-acetylneuraminate lyase [EC:4.1.3.3]
comp138525_c0_seq1_13	E2.7.7.43, neuA, CMAS; N-acylneuraminate cytidylyltransferase [EC:2.7.7.43]
comp136227_c0_seq1_18	E1.6.2.2; cytochrome-b5 reductase [EC:1.6.2.2]
comp136518_c0_seq1_6	E1.6.2.2; cytochrome-b5 reductase [EC:1.6.2.2]
comp94690_c0_seq1_3	CHS1; chitin synthase [EC:2.4.1.16]
comp133973_c0_seq1_32	HK; hexokinase [EC:2.7.1.1]
comp133973_c1_seq1_8	HK; hexokinase [EC:2.7.1.1]
comp135355_c1_seq1_11	HK; hexokinase [EC:2.7.1.1]
comp136712_c1_seq1_24	E3.5.1.25, nagA, AMDHD2; N-acetylglucosamine-6-phosphate deacetylase [EC:3.5.1.25]
comp135843_c1_seq1_10	nagB, GNPDA; glucosamine-6-phosphate deaminase [EC:3.5.99.6]
comp87224_c0_seq1_6	E2.6.1.16, glmS; glucosamine--fructose-6-phosphate aminotransferase (isomerizing) [EC:2.6.1.16]
comp116137_c0_seq1_3	E2.6.1.16, glmS; glucosamine--fructose-6-phosphate aminotransferase (isomerizing) [EC:2.6.1.16]
comp122179_c0_seq1_6	E2.6.1.16, glmS; glucosamine--fructose-6-phosphate aminotransferase (isomerizing) [EC:2.6.1.16]
comp132737_c0_seq1_17	GLCAK; glucuronokinase [EC:2.7.1.43]
comp136214_c1_seq1_40	UXS1; UDP-glucuronate decarboxylase [EC:4.1.1.35]
comp118067_c0_seq1_13	GPI, pgi; glucose-6-phosphate isomerase [EC:5.3.1.9]
comp136623_c0_seq1_13	pgm; phosphoglucomutase [EC:5.4.2.2]
comp137538_c2_seq1_40	PGM2; phosphoglucomutase / phosphopentomutase [EC:5.4.2.2 5.4.2.7]
comp135731_c0_seq1_6	galT, GALT; UDPglucose--hexose-1-phosphate uridylyltransferase [EC:2.7.7.12]
comp130018_c0_seq1_15	UGDH, ugd; UDPglucose 6-dehydrogenase [EC:1.1.1.22]
comp137470_c0_seq1_32	galK; galactokinase [EC:2.7.1.6]
comp133976_c0_seq1_11	galE, GALE; UDP-glucose 4-epimerase [EC:5.1.3.2]
comp137541_c2_seq1_12	PMM; phosphomannomutase [EC:5.4.2.8]
comp128127_c0_seq1_26	GMPP; mannose-1-phosphate guanylyltransferase [EC:2.7.7.13]
comp133212_c0_seq1_40	GMPP; mannose-1-phosphate guanylyltransferase [EC:2.7.7.13]
comp135971_c0_seq1_14	gmd, GMDS; GDPmannose 4,6-dehydratase [EC:4.2.1.47]
comp648641_c0_seq1_8	E5.3.1.8, manA; mannose-6-phosphate isomerase [EC:5.3.1.8]
comp121911_c1_seq1_9	FUK; fucokinase [EC:2.7.1.52]
comp136211_c0_seq1_6	FUK; fucokinase [EC:2.7.1.52]
comp136347_c3_seq1_25	FPGT; fucose-1-phosphate guanylyltransferase [EC:2.7.7.30]
comp304173_c0_seq1_4	FPGT; fucose-1-phosphate guanylyltransferase [EC:2.7.7.30]
comp123308_c0_seq1_10	TSTA3, fcl; GDP-L-fucose synthase [EC:1.1.1.271]
00620 Pyruvate metabolism
comp135870_c0_seq1_45	ACSS, acs; acetyl-CoA synthetase [EC:6.2.1.1]
comp133705_c0_seq1_10	PDHA, pdhA; pyruvate dehydrogenase E1 component subunit alpha [EC:1.2.4.1]
comp138555_c0_seq1_34	PDHA, pdhA; pyruvate dehydrogenase E1 component subunit alpha [EC:1.2.4.1]
comp132489_c1_seq1_9	PDHB, pdhB; pyruvate dehydrogenase E1 component subunit beta [EC:1.2.4.1]
comp134952_c1_seq1_13	DLAT, aceF, pdhC; pyruvate dehydrogenase E2 component (dihydrolipoamide acetyltransferase) [EC:2.3.1.12]
comp134386_c0_seq1_38	DLD, lpd, pdhD; dihydrolipoamide dehydrogenase [EC:1.8.1.4]
comp134789_c1_seq1_31	PDHX; dihydrolipoamide dehydrogenase-binding protein of pyruvate dehydrogenase complex
comp134379_c0_seq1_16	PK, pyk; pyruvate kinase [EC:2.7.1.40]
comp131664_c1_seq1_31	ACAC; acetyl-CoA carboxylase / biotin carboxylase [EC:6.4.1.2 6.3.4.14]
comp131664_c4_seq1_28	ACAC; acetyl-CoA carboxylase / biotin carboxylase [EC:6.4.1.2 6.3.4.14]
comp131664_c5_seq1_37	ACAC; acetyl-CoA carboxylase / biotin carboxylase [EC:6.4.1.2 6.3.4.14]
comp115391_c1_seq1_4	acyP; acylphosphatase [EC:3.6.1.7]
comp132736_c0_seq1_35	E1.2.1.3; aldehyde dehydrogenase (NAD+) [EC:1.2.1.3]
comp133823_c2_seq1_10	E1.2.1.3; aldehyde dehydrogenase (NAD+) [EC:1.2.1.3]
comp137620_c3_seq1_45	ALDH7A1; aldehyde dehydrogenase family 7 member A1 [EC:1.2.1.31 1.2.1.8 1.2.1.3]
comp133767_c0_seq1_29	ALDH9A1; aldehyde dehydrogenase family 9 member A1 [EC:1.2.1.47 1.2.1.3]
comp84597_c0_seq1_5	LDH, ldh; L-lactate dehydrogenase [EC:1.1.1.27]
comp137830_c0_seq1_7	E1.1.2.4, dld; D-lactate dehydrogenase (cytochrome) [EC:1.1.2.4]
comp70772_c0_seq1_5	E4.4.1.5, GLO1, gloA; lactoylglutathione lyase [EC:4.4.1.5]
comp132177_c1_seq1_18	E4.4.1.5, GLO1, gloA; lactoylglutathione lyase [EC:4.4.1.5]
comp137430_c0_seq1_7	E3.1.2.6, gloB; hydroxyacylglutathione hydrolase [EC:3.1.2.6]
comp133001_c0_seq1_11	GRHPR; glyoxylate/hydroxypyruvate reductase [EC:1.1.1.79 1.1.1.81]
comp134059_c0_seq1_7	E1.1.1.21, AKR1; aldehyde reductase [EC:1.1.1.21]
comp138255_c0_seq1_60	E1.1.1.38, sfcA, maeA; malate dehydrogenase (oxaloacetate-decarboxylating) [EC:1.1.1.38]
comp132973_c0_seq1_16	E1.1.1.40, maeB; malate dehydrogenase (oxaloacetate-decarboxylating)(NADP+) [EC:1.1.1.40]
comp134795_c2_seq1_13	E1.1.1.40, maeB; malate dehydrogenase (oxaloacetate-decarboxylating)(NADP+) [EC:1.1.1.40]
comp137131_c0_seq1_67	PC, pyc; pyruvate carboxylase [EC:6.4.1.1]
comp122724_c0_seq1_35	MDH1; malate dehydrogenase [EC:1.1.1.37]
comp128527_c0_seq1_26	MDH2; malate dehydrogenase [EC:1.1.1.37]
comp136073_c0_seq1_20	E4.1.1.32, pckA, PEPCK; phosphoenolpyruvate carboxykinase (GTP) [EC:4.1.1.32]
comp803543_c0_seq1_5	E2.3.3.9, aceB, glcB; malate synthase [EC:2.3.3.9]
comp124109_c1_seq1_9	E2.3.1.9, atoB; acetyl-CoA C-acetyltransferase [EC:2.3.1.9]
comp133858_c0_seq1_10	E2.3.1.9, atoB; acetyl-CoA C-acetyltransferase [EC:2.3.1.9]
00630 Glyoxylate and dicarboxylate metabolism
comp104440_c0_seq1_21	E4.1.3.1, aceA; isocitrate lyase [EC:4.1.3.1]
comp803543_c0_seq1_5	E2.3.3.9, aceB, glcB; malate synthase [EC:2.3.3.9]
comp122724_c0_seq1_35	MDH1; malate dehydrogenase [EC:1.1.1.37]
comp128527_c0_seq1_26	MDH2; malate dehydrogenase [EC:1.1.1.37]
comp137849_c0_seq1_48	CS, gltA; citrate synthase [EC:2.3.3.1]
comp792789_c0_seq1_9	CS, gltA; citrate synthase [EC:2.3.3.1]
comp138653_c0_seq1_65	ACO, acnA; aconitate hydratase [EC:4.2.1.3]
comp124109_c1_seq1_9	E2.3.1.9, atoB; acetyl-CoA C-acetyltransferase [EC:2.3.1.9]
comp133858_c0_seq1_10	E2.3.1.9, atoB; acetyl-CoA C-acetyltransferase [EC:2.3.1.9]
comp138345_c0_seq1_16	PCCA, pccA; propionyl-CoA carboxylase alpha chain [EC:6.4.1.3]
comp134868_c0_seq1_12	PCCB, pccB; propionyl-CoA carboxylase beta chain [EC:6.4.1.3]
comp128325_c0_seq1_18	HAO; (S)-2-hydroxy-acid oxidase [EC:1.1.3.15]
comp128325_c1_seq1_16	HAO; (S)-2-hydroxy-acid oxidase [EC:1.1.3.15]
comp138469_c0_seq1_16	katE, CAT, catB, srpA; catalase [EC:1.11.1.6]
comp133001_c0_seq1_11	GRHPR; glyoxylate/hydroxypyruvate reductase [EC:1.1.1.79 1.1.1.81]
comp134264_c0_seq1_8	E3.1.3.18, gph; phosphoglycolate phosphatase [EC:3.1.3.18]
comp122037_c0_seq1_14	rbcL; ribulose-bisphosphate carboxylase large chain [EC:4.1.1.39]
comp128429_c0_seq1_31	glnA; glutamine synthetase [EC:6.3.1.2]
comp130307_c0_seq1_7	glnA; glutamine synthetase [EC:6.3.1.2]
comp135008_c0_seq1_12	glyA, SHMT; glycine hydroxymethyltransferase [EC:2.1.2.1]
comp136539_c0_seq1_12	glyA, SHMT; glycine hydroxymethyltransferase [EC:2.1.2.1]
comp131361_c0_seq1_6	gcvH, GCSH; glycine cleavage system H protein
comp137273_c1_seq1_16	gcvH, GCSH; glycine cleavage system H protein
comp129850_c0_seq1_7	E5.3.1.22, gip; hydroxypyruvate isomerase [EC:5.3.1.22]
comp64003_c0_seq1_20	GLYCTK; glycerate kinase [EC:2.7.1.31]
comp127280_c0_seq1_30	GLYCTK; glycerate kinase [EC:2.7.1.31]
comp135942_c0_seq1_9	AFMID; arylformamidase [EC:3.5.1.9]
00640 Propanoate metabolism
comp124109_c1_seq1_9	E2.3.1.9, atoB; acetyl-CoA C-acetyltransferase [EC:2.3.1.9]
comp133858_c0_seq1_10	E2.3.1.9, atoB; acetyl-CoA C-acetyltransferase [EC:2.3.1.9]
comp135870_c0_seq1_45	ACSS, acs; acetyl-CoA synthetase [EC:6.2.1.1]
comp138080_c1_seq1_41	E6.2.1.17, prpE; propionyl-CoA synthetase [EC:6.2.1.17]
comp138240_c2_seq1_23	ACADM, acd; acyl-CoA dehydrogenase [EC:1.3.8.7]
comp136531_c0_seq1_48	HADHA; enoyl-CoA hydratase / long-chain 3-hydroxyacyl-CoA dehydrogenase [EC:4.2.1.17 1.1.1.211]
comp132678_c0_seq1_9	ECHS1; enoyl-CoA hydratase [EC:4.2.1.17]
comp115070_c0_seq1_8	HIBCH; 3-hydroxyisobutyryl-CoA hydrolase [EC:3.1.2.4]
comp131664_c1_seq1_31	ACAC; acetyl-CoA carboxylase / biotin carboxylase [EC:6.4.1.2 6.3.4.14]
comp131664_c4_seq1_28	ACAC; acetyl-CoA carboxylase / biotin carboxylase [EC:6.4.1.2 6.3.4.14]
comp131664_c5_seq1_37	ACAC; acetyl-CoA carboxylase / biotin carboxylase [EC:6.4.1.2 6.3.4.14]
comp125965_c1_seq1_7	E4.1.1.9, MLYCD; malonyl-CoA decarboxylase [EC:4.1.1.9]
comp129057_c2_seq1_28	ABAT; 4-aminobutyrate aminotransferase / (S)-3-amino-2-methylpropionate transaminase [EC:2.6.1.19 2.6.1.22]
comp138345_c0_seq1_16	PCCA, pccA; propionyl-CoA carboxylase alpha chain [EC:6.4.1.3]
comp134868_c0_seq1_12	PCCB, pccB; propionyl-CoA carboxylase beta chain [EC:6.4.1.3]
comp126611_c0_seq1_25	LSC1; succinyl-CoA synthetase alpha subunit [EC:6.2.1.4 6.2.1.5]
comp135444_c0_seq1_9	LSC2; succinyl-CoA synthetase beta subunit [EC:6.2.1.4 6.2.1.5]
comp137245_c1_seq1_9	LSC2; succinyl-CoA synthetase beta subunit [EC:6.2.1.4 6.2.1.5]
comp137489_c0_seq1_16	mmsA, iolA, ALDH6A1; malonate-semialdehyde dehydrogenase (acetylating) / methylmalonate-semialdehyde dehydrogenase [EC:1.2.1.18 1.2.1.27]
comp132736_c0_seq1_35	E1.2.1.3; aldehyde dehydrogenase (NAD+) [EC:1.2.1.3]
comp133823_c2_seq1_10	E1.2.1.3; aldehyde dehydrogenase (NAD+) [EC:1.2.1.3]
comp137620_c3_seq1_45	ALDH7A1; aldehyde dehydrogenase family 7 member A1 [EC:1.2.1.31 1.2.1.8 1.2.1.3]
comp133767_c0_seq1_29	ALDH9A1; aldehyde dehydrogenase family 9 member A1 [EC:1.2.1.47 1.2.1.3]
comp84597_c0_seq1_5	LDH, ldh; L-lactate dehydrogenase [EC:1.1.1.27]
00650 Butanoate metabolism
comp124109_c1_seq1_9	E2.3.1.9, atoB; acetyl-CoA C-acetyltransferase [EC:2.3.1.9]
comp133858_c0_seq1_10	E2.3.1.9, atoB; acetyl-CoA C-acetyltransferase [EC:2.3.1.9]
comp119211_c0_seq1_8	HADH; 3-hydroxyacyl-CoA dehydrogenase [EC:1.1.1.35]
comp136531_c0_seq1_48	HADHA; enoyl-CoA hydratase / long-chain 3-hydroxyacyl-CoA dehydrogenase [EC:4.2.1.17 1.1.1.211]
comp132678_c0_seq1_9	ECHS1; enoyl-CoA hydratase [EC:4.2.1.17]
comp137402_c0_seq1_5	ACADS, bcd; butyryl-CoA dehydrogenase [EC:1.3.8.1]
comp115257_c1_seq1_2	ACSM; medium-chain acyl-CoA synthetase [EC:6.2.1.2]
comp138619_c0_seq1_13	E1.1.99.2; 2-hydroxyglutarate dehydrogenase [EC:1.1.99.2]
comp129057_c2_seq1_28	ABAT; 4-aminobutyrate aminotransferase / (S)-3-amino-2-methylpropionate transaminase [EC:2.6.1.19 2.6.1.22]
comp126100_c0_seq1_12	E2.3.3.10; hydroxymethylglutaryl-CoA synthase [EC:2.3.3.10]
comp129044_c0_seq1_8	E4.1.3.4, HMGCL, hmgL; hydroxymethylglutaryl-CoA lyase [EC:4.1.3.4]
comp138175_c1_seq1_24	OXCT; 3-oxoacid CoA-transferase [EC:2.8.3.5]
comp111495_c0_seq1_19	AACS, acsA; acetoacetyl-CoA synthetase [EC:6.2.1.16]
comp70221_c0_seq1_9	E1.1.1.30, bdh; 3-hydroxybutyrate dehydrogenase [EC:1.1.1.30]
comp129273_c1_seq1_9	E1.1.1.30, bdh; 3-hydroxybutyrate dehydrogenase [EC:1.1.1.30]
comp133705_c0_seq1_10	PDHA, pdhA; pyruvate dehydrogenase E1 component subunit alpha [EC:1.2.4.1]
comp138555_c0_seq1_34	PDHA, pdhA; pyruvate dehydrogenase E1 component subunit alpha [EC:1.2.4.1]
comp132489_c1_seq1_9	PDHB, pdhB; pyruvate dehydrogenase E1 component subunit beta [EC:1.2.4.1]
00660 C5-Branched dibasic acid metabolism
comp61648_c0_seq1_3	IRG1; aconitate decarboxylase [EC:4.1.1.6]
comp9317_c0_seq1_1	leuC; 3-isopropylmalate/(R)-2-methylmalate dehydratase large subunit [EC:4.2.1.33 4.2.1.35]
00562 Inositol phosphate metabolism
comp137505_c0_seq1_55	PIK3C3, VPS34; phosphatidylinositol 3-kinase [EC:2.7.1.137]
comp109745_c0_seq1_25	PI4K; phosphatidylinositol 4-kinase [EC:2.7.1.67]
comp125150_c0_seq1_8	PI4K; phosphatidylinositol 4-kinase [EC:2.7.1.67]
comp125150_c1_seq1_5	PI4K; phosphatidylinositol 4-kinase [EC:2.7.1.67]
comp125150_c2_seq1_10	PI4K; phosphatidylinositol 4-kinase [EC:2.7.1.67]
comp128072_c0_seq1_58	PI4K; phosphatidylinositol 4-kinase [EC:2.7.1.67]
comp134036_c1_seq1_9	PI4K2; phosphatidylinositol 4-kinase type 2 [EC:2.7.1.67]
comp134936_c0_seq1_9	PI4K2; phosphatidylinositol 4-kinase type 2 [EC:2.7.1.67]
comp126565_c1_seq1_30	E2.7.1.68, PIP5K; 1-phosphatidylinositol-4-phosphate 5-kinase [EC:2.7.1.68]
comp135997_c0_seq1_35	PIP5KL1; phosphatidylinositol-4-phosphate 5-kinase-like protein 1 [EC:2.7.1.68]
comp111115_c0_seq1_7	E3.1.3.36; phosphatidylinositol-bisphosphatase [EC:3.1.3.36]
comp133392_c0_seq1_47	E3.1.3.36; phosphatidylinositol-bisphosphatase [EC:3.1.3.36]
comp134225_c1_seq1_20	E3.1.3.36; phosphatidylinositol-bisphosphatase [EC:3.1.3.36]
comp134225_c2_seq1_12	E3.1.3.36; phosphatidylinositol-bisphosphatase [EC:3.1.3.36]
comp137000_c1_seq1_26	E3.1.3.36; phosphatidylinositol-bisphosphatase [EC:3.1.3.36]
comp1147108_c0_seq1_4	E3.1.3.36; phosphatidylinositol-bisphosphatase [EC:3.1.3.36]
comp136789_c1_seq1_30	PLCB; phosphatidylinositol phospholipase C, beta [EC:3.1.4.11]
comp124497_c0_seq1_10	PLCD; phosphatidylinositol phospholipase C, delta [EC:3.1.4.11]
comp136192_c0_seq1_28	PLCD; phosphatidylinositol phospholipase C, delta [EC:3.1.4.11]
comp138039_c1_seq1_4	PLCD; phosphatidylinositol phospholipase C, delta [EC:3.1.4.11]
comp73264_c0_seq1_18	PLCE; phosphatidylinositol phospholipase C, epsilon [EC:3.1.4.11]
comp106714_c1_seq1_12	PLCE; phosphatidylinositol phospholipase C, epsilon [EC:3.1.4.11]
comp114611_c1_seq1_49	PLCG1; phosphatidylinositol phospholipase C, gamma-1 [EC:3.1.4.11]
comp134886_c0_seq1_7	PIK3C; phosphatidylinositol-4,5-bisphosphate 3-kinase [EC:2.7.1.153]
comp137888_c1_seq1_27	PIK3C; phosphatidylinositol-4,5-bisphosphate 3-kinase [EC:2.7.1.153]
comp128492_c0_seq1_9	PTEN; phosphatidylinositol-3,4,5-trisphosphate 3-phosphatase and dual-specificity protein phosphatase PTEN [EC:3.1.3.16 3.1.3.48 3.1.3.67]
comp126489_c0_seq1_48	E2.7.1.149, PIP4K; 1-phosphatidylinositol-5-phosphate 4-kinase [EC:2.7.1.149]
comp138816_c0_seq1_14	E2.7.1.149, PIP4K; 1-phosphatidylinositol-5-phosphate 4-kinase [EC:2.7.1.149]
comp121042_c0_seq1_13	SHIP2, INPPL1; phosphatidylinositol-3,4,5-trisphosphate 5-phosphatase 2 [EC:3.1.3.86]
comp135914_c1_seq1_12	PIK3C2; phosphatidylinositol-4-phosphate 3-kinase [EC:2.7.1.154]
comp129159_c1_seq1_26	INPP4; inositol polyphosphate-4-phosphatase [EC:3.1.3.66]
comp137618_c1_seq1_31	INPP4; inositol polyphosphate-4-phosphatase [EC:3.1.3.66]
comp138411_c2_seq1_14	INPP4; inositol polyphosphate-4-phosphatase [EC:3.1.3.66]
comp128953_c1_seq1_34	PIKFYVE, FAB1; 1-phosphatidylinositol-3-phosphate 5-kinase [EC:2.7.1.150]
comp401152_c0_seq1_10	PIKFYVE, FAB1; 1-phosphatidylinositol-3-phosphate 5-kinase [EC:2.7.1.150]
comp127940_c0_seq1_6	E3.1.3.25, IMPA, suhB; myo-inositol-1(or 4)-monophosphatase [EC:3.1.3.25]
comp137024_c0_seq1_7	E3.1.3.25, IMPA, suhB; myo-inositol-1(or 4)-monophosphatase [EC:3.1.3.25]
comp136960_c2_seq1_7	IMPAD1, IMPA3; inositol monophosphatase 3 [EC:3.1.3.25 3.1.3.7]
comp138914_c0_seq1_4	CDIPT; CDP-diacylglycerol--inositol 3-phosphatidyltransferase [EC:2.7.8.11]
comp115458_c2_seq1_6	E5.5.1.4, INO1; myo-inositol-1-phosphate synthase [EC:5.5.1.4]
comp118029_c1_seq1_12	INPP1; inositol polyphosphate 1-phosphatase [EC:3.1.3.57]
comp120798_c2_seq1_19	E3.1.3.56; inositol-1,4,5-trisphosphate 5-phosphatase [EC:3.1.3.56]
comp122374_c0_seq1_36	E3.1.3.56; inositol-1,4,5-trisphosphate 5-phosphatase [EC:3.1.3.56]
comp130115_c0_seq1_16	E3.1.3.56; inositol-1,4,5-trisphosphate 5-phosphatase [EC:3.1.3.56]
comp137174_c3_seq1_10	E3.1.3.56; inositol-1,4,5-trisphosphate 5-phosphatase [EC:3.1.3.56]
comp130657_c0_seq1_37	MINPP1; multiple inositol-polyphosphate phosphatase [EC:3.1.3.62]
comp128378_c0_seq1_6	E2.7.1.127, ITPK; 1D-myo-inositol-triphosphate 3-kinase [EC:2.7.1.127]
comp125930_c0_seq1_15	ITPK1; inositol-1,3,4-trisphosphate 5/6-kinase / inositol-tetrakisphosphate 1-kinase [EC:2.7.1.159 2.7.1.134]
comp133706_c0_seq1_42	IPPK; inositol-pentakisphosphate 2-kinase [EC:2.7.1.158]
comp137489_c0_seq1_16	mmsA, iolA, ALDH6A1; malonate-semialdehyde dehydrogenase (acetylating) / methylmalonate-semialdehyde dehydrogenase [EC:1.2.1.18 1.2.1.27]
Energy metabolism
00190 Oxidative phosphorylation
comp133667_c2_seq1_58	nuoG; NADH-quinone oxidoreductase subunit G [EC:1.6.5.3]
comp44083_c0_seq1_3	nuoL; NADH-quinone oxidoreductase subunit L [EC:1.6.5.3]
comp117294_c0_seq1_3	ndhB; NAD(P)H-quinone oxidoreductase subunit 2 [EC:1.6.5.3]
comp133462_c0_seq1_11	ND1; NADH-ubiquinone oxidoreductase chain 1 [EC:1.6.5.3]
comp97315_c0_seq1_4	ND3; NADH-ubiquinone oxidoreductase chain 3 [EC:1.6.5.3]
comp70008_c0_seq1_8	ND4; NADH-ubiquinone oxidoreductase chain 4 [EC:1.6.5.3]
comp1127989_c0_seq1_6	ND5; NADH-ubiquinone oxidoreductase chain 5 [EC:1.6.5.3]
comp124291_c1_seq1_3	ND6; NADH-ubiquinone oxidoreductase chain 6 [EC:1.6.5.3]
comp124291_c3_seq1_11	ND6; NADH-ubiquinone oxidoreductase chain 6 [EC:1.6.5.3]
comp132372_c0_seq1_17	NDUFS1; NADH dehydrogenase (ubiquinone) Fe-S protein 1 [EC:1.6.5.3 1.6.99.3]
comp136989_c3_seq1_38	NDUFS2; NADH dehydrogenase (ubiquinone) Fe-S protein 2 [EC:1.6.5.3 1.6.99.3]
comp127181_c1_seq1_6	NDUFS4; NADH dehydrogenase (ubiquinone) Fe-S protein 4
comp70320_c0_seq1_10	NDUFS6; NADH dehydrogenase (ubiquinone) Fe-S protein 6
comp96079_c0_seq1_6	NDUFS7; NADH dehydrogenase (ubiquinone) Fe-S protein 7 [EC:1.6.5.3 1.6.99.3]
comp118751_c0_seq1_7	NDUFS8; NADH dehydrogenase (ubiquinone) Fe-S protein 8 [EC:1.6.5.3 1.6.99.3]
comp133479_c0_seq1_12	NDUFV1; NADH dehydrogenase (ubiquinone) flavoprotein 1 [EC:1.6.5.3 1.6.99.3]
comp127021_c0_seq1_7	NDUFV2; NADH dehydrogenase (ubiquinone) flavoprotein 2 [EC:1.6.5.3 1.6.99.3]
comp115609_c0_seq1_3	NDUFA3; NADH dehydrogenase (ubiquinone) 1 alpha subcomplex subunit 3
comp125989_c1_seq1_2	NDUFA4; NADH dehydrogenase (ubiquinone) 1 alpha subcomplex subunit 4
comp70695_c0_seq1_11	NDUFA5; NADH dehydrogenase (ubiquinone) 1 alpha subcomplex subunit 5
comp99185_c1_seq1_3	NDUFA6; NADH dehydrogenase (ubiquinone) 1 alpha subcomplex subunit 6
comp130321_c0_seq1_4	NDUFA7; NADH dehydrogenase (ubiquinone) 1 alpha subcomplex subunit 7
comp133812_c0_seq1_11	NDUFA9; NADH dehydrogenase (ubiquinone) 1 alpha subcomplex subunit 9
comp128722_c0_seq1_12	NDUFA10; NADH dehydrogenase (ubiquinone) 1 alpha subcomplex subunit 10
comp97001_c0_seq1_15	NDUFAB1; NADH dehydrogenase (ubiquinone) 1 alpha/beta subcomplex 1
comp97231_c1_seq1_13	NDUFA11; NADH dehydrogenase (ubiquinone) 1 alpha subcomplex subunit 11
comp125854_c0_seq1_4	NDUFA13; NADH dehydrogenase (ubiquinone) 1 alpha subcomplex subunit 13
comp127944_c0_seq1_5	NDUFB2; NADH dehydrogenase (ubiquinone) 1 beta subcomplex subunit 2
comp97729_c0_seq1_4	NDUFB4; NADH dehydrogenase (ubiquinone) 1 beta subcomplex subunit 4
comp97325_c0_seq1_8	NDUFB5; NADH dehydrogenase (ubiquinone) 1 beta subcomplex subunit 5
comp142226_c0_seq1_5	NDUFB6; NADH dehydrogenase (ubiquinone) 1 beta subcomplex subunit 6
comp115650_c0_seq1_11	NDUFB8; NADH dehydrogenase (ubiquinone) 1 beta subcomplex subunit 8
comp118677_c0_seq1_6	NDUFB10; NADH dehydrogenase (ubiquinone) 1 beta subcomplex subunit 10
comp127436_c0_seq1_6	NDUFB11; NADH dehydrogenase (ubiquinone) 1 beta subcomplex subunit 11
comp128877_c0_seq1_12	NDUFC2; NADH dehydrogenase (ubiquinone) 1 subunit C2
comp118169_c0_seq1_4	SDHC, SDH3; succinate dehydrogenase (ubiquinone) cytochrome b560 subunit
comp137848_c0_seq1_21	SDHA, SDH1; succinate dehydrogenase (ubiquinone) flavoprotein subunit [EC:1.3.5.1]
comp134032_c0_seq1_25	SDHB, SDH2; succinate dehydrogenase (ubiquinone) iron-sulfur subunit [EC:1.3.5.1]
comp134911_c0_seq1_21	SDHB, SDH2; succinate dehydrogenase (ubiquinone) iron-sulfur subunit [EC:1.3.5.1]
comp143594_c0_seq1_8	UQCRFS1, RIP1, petA; ubiquinol-cytochrome c reductase iron-sulfur subunit [EC:1.10.2.2]
comp96614_c0_seq1_3	CYTB, petB; ubiquinol-cytochrome c reductase cytochrome b subunit
comp132464_c0_seq1_9	CYC1, CYT1, petC; ubiquinol-cytochrome c reductase cytochrome c1 subunit
comp127255_c0_seq1_10	QCR1, UQCRC1; ubiquinol-cytochrome c reductase core subunit 1
comp131107_c0_seq1_10	QCR2, UQCRC2; ubiquinol-cytochrome c reductase core subunit 2
comp136504_c1_seq1_11	QCR2, UQCRC2; ubiquinol-cytochrome c reductase core subunit 2
comp97491_c0_seq1_2	QCR7, UQCRB; ubiquinol-cytochrome c reductase subunit 7
comp128206_c0_seq1_4	QCR10, UQCR; ubiquinol-cytochrome c reductase subunit 10
comp136607_c0_seq1_10	COX10; protoheme IX farnesyltransferase [EC:2.5.1.-]
comp70594_c0_seq1_13	COX3; cytochrome c oxidase subunit 3
comp99989_c1_seq1_1	COX1; cytochrome c oxidase subunit 1 [EC:1.9.3.1]
comp99087_c0_seq1_5	COX2; cytochrome c oxidase subunit 2
comp125369_c0_seq1_2	COX2; cytochrome c oxidase subunit 2
comp96650_c0_seq1_7	COX4; cytochrome c oxidase subunit 4
comp133501_c1_seq1_6	COX4; cytochrome c oxidase subunit 4
comp125248_c0_seq1_6	COX5A; cytochrome c oxidase subunit 5a
comp126225_c0_seq1_6	COX5A; cytochrome c oxidase subunit 5a
comp127756_c0_seq1_4	COX5B; cytochrome c oxidase subunit 5b
comp116393_c0_seq1_4	COX6A; cytochrome c oxidase subunit 6a
comp125471_c0_seq1_6	COX6A; cytochrome c oxidase subunit 6a
comp129237_c0_seq1_18	COX6B; cytochrome c oxidase subunit 6b
comp116762_c0_seq1_5	COX7A; cytochrome c oxidase subunit 7a
comp125408_c1_seq1_14	COX7A; cytochrome c oxidase subunit 7a
comp96592_c0_seq1_5	COX7B; cytochrome c oxidase subunit 7b
comp130066_c1_seq1_33	COX15; cytochrome c oxidase assembly protein subunit 15
comp128504_c0_seq1_9	COX17; cytochrome c oxidase assembly protein subunit 17
comp1220010_c0_seq1_2	ATPF1E, atpC; F-type H+-transporting ATPase subunit epsilon [EC:3.6.3.14]
comp1299714_c0_seq1_3	ATPF0A, atpB; F-type H+-transporting ATPase subunit a [EC:3.6.3.14]
comp127729_c0_seq1_17	ATPeF1D, ATP5D; F-type H+-transporting ATPase subunit delta [EC:3.6.3.14]
comp131635_c0_seq1_11	ATPeF1B, ATP5B; F-type H+-transporting ATPase subunit beta [EC:3.6.3.14]
comp125829_c0_seq1_18	ATPeF1G, ATP5C1; F-type H+-transporting ATPase subunit gamma [EC:3.6.3.14]
comp134038_c0_seq1_13	ATPeF1A, ATP5A1; F-type H+-transporting ATPase subunit alpha [EC:3.6.3.14]
comp126677_c0_seq1_5	ATPeF1O, ATP5O; F-type H+-transporting ATPase oligomycin sensitivity conferral protein [EC:3.6.3.14]
comp70234_c0_seq1_6	ATPeF0C, ATP5G; F-type H+-transporting ATPase subunit c [EC:3.6.3.14]
comp119980_c1_seq1_4	ATPeF0A, MTATP6; F-type H+-transporting ATPase subunit a [EC:3.6.3.14]
comp133728_c0_seq1_8	ATPeF0A, MTATP6; F-type H+-transporting ATPase subunit a [EC:3.6.3.14]
comp347896_c0_seq1_8	ATPeF0A, MTATP6; F-type H+-transporting ATPase subunit a [EC:3.6.3.14]
comp70193_c0_seq1_7	ATPeF0B, ATP5F1; F-type H+-transporting ATPase subunit b [EC:3.6.3.14]
comp125148_c0_seq1_2	ATPeF0E, ATP5I; F-type H+-transporting ATPase subunit e [EC:3.6.3.14]
comp138898_c0_seq1_3	ATPeF0E, ATP5I; F-type H+-transporting ATPase subunit e [EC:3.6.3.14]
comp70388_c0_seq1_11	ATPeF0F6, ATP5J; F-type H+-transporting ATPase subunit 6 [EC:3.6.3.14]
comp993628_c0_seq1_2	ATPeF0F6, ATP5J; F-type H+-transporting ATPase subunit 6 [EC:3.6.3.14]
comp139793_c0_seq1_11	ATPeF0F, ATP5J2; F-type H+-transporting ATPase subunit f [EC:3.6.3.14]
comp140036_c0_seq1_4	ATPeFD, ATP5H; F-type H+-transporting ATPase subunit d [EC:3.6.3.14]
comp70199_c0_seq1_5	ATPeFG, ATP5L; F-type H+-transporting ATPase subunit g [EC:3.6.3.14]
comp138325_c4_seq1_30	ATPeVAC39, ATP6D; V-type H+-transporting ATPase subunit AC39 [EC:3.6.3.14]
comp131982_c0_seq1_31	ATPeVC, ATP6C; V-type H+-transporting ATPase subunit C [EC:3.6.3.14]
comp134861_c0_seq1_38	ATPeVC, ATP6C; V-type H+-transporting ATPase subunit C [EC:3.6.3.14]
comp134861_c1_seq1_11	ATPeVC, ATP6C; V-type H+-transporting ATPase subunit C [EC:3.6.3.14]
comp127977_c0_seq1_16	ATPeVA, ATP6A1; V-type H+-transporting ATPase subunit A [EC:3.6.3.14]
comp136796_c0_seq1_44	ATPeVA, ATP6A1; V-type H+-transporting ATPase subunit A [EC:3.6.3.14]
comp138105_c1_seq1_15	ATPeVB, ATP6B1; V-type H+-transporting ATPase subunit B [EC:3.6.3.14]
comp118710_c1_seq1_6	ATPeVE, ATP6E; V-type H+-transporting ATPase subunit E [EC:3.6.3.14]
comp136510_c0_seq1_29	ATPeVE, ATP6E; V-type H+-transporting ATPase subunit E [EC:3.6.3.14]
comp129981_c0_seq1_10	ATPeVPL, ATP6L; V-type H+-transporting ATPase 16kDa proteolipid subunit [EC:3.6.3.14]
comp134736_c0_seq1_9	ATPeVPF, ATP6F; V-type H+-transporting ATPase 21kDa proteolipid subunit [EC:3.6.3.14]
comp119313_c0_seq1_25	ATPeVI, ATP6N1A; V-type H+-transporting ATPase subunit I [EC:3.6.3.14]
comp138614_c0_seq1_15	ATPeVI, ATP6N1A; V-type H+-transporting ATPase subunit I [EC:3.6.3.14]
comp130473_c0_seq1_22	ATPeVG, ATP6G1; V-type H+-transporting ATPase subunit G [EC:3.6.3.14]
comp131233_c0_seq1_14	ATPeV54kD; V-type H+-transporting ATPase 54 kD subunit [EC:3.6.3.14]
comp138537_c0_seq1_12	ATPeVS1, ATP6S1; V-type H+-transporting ATPase S1 subunit [EC:3.6.3.14]
comp129982_c0_seq1_8	ppa; inorganic pyrophosphatase [EC:3.6.1.1]
comp130653_c0_seq1_23	ppa; inorganic pyrophosphatase [EC:3.6.1.1]
comp130372_c0_seq1_5	LHPP; phospholysine phosphohistidine inorganic pyrophosphate phosphatase [EC:3.6.1.1 3.1.3.-]
00195 Photosynthesis
comp125649_c1_seq1_14	psbA; photosystem II P680 reaction center D1 protein
comp105302_c0_seq1_4	psaA; photosystem I P700 chlorophyll a apoprotein A1
comp1220010_c0_seq1_2	ATPF1E, atpC; F-type H+-transporting ATPase subunit epsilon [EC:3.6.3.14]
comp1299714_c0_seq1_3	ATPF0A, atpB; F-type H+-transporting ATPase subunit a [EC:3.6.3.14]
00196 Photosynthesis - antenna proteins
00710 Carbon fixation in photosynthetic organisms
comp122037_c0_seq1_14	rbcL; ribulose-bisphosphate carboxylase large chain [EC:4.1.1.39]
comp137350_c0_seq1_11	PGK, pgk; phosphoglycerate kinase [EC:2.7.2.3]
comp128591_c0_seq1_24	GAPDH, gapA; glyceraldehyde 3-phosphate dehydrogenase [EC:1.2.1.12]
comp92635_c0_seq1_16	ALDO; fructose-bisphosphate aldolase, class I [EC:4.1.2.13]
comp131136_c0_seq1_26	ALDO; fructose-bisphosphate aldolase, class I [EC:4.1.2.13]
comp135765_c2_seq1_7	ALDO; fructose-bisphosphate aldolase, class I [EC:4.1.2.13]
comp135471_c0_seq1_26	FBP, fbp; fructose-1,6-bisphosphatase I [EC:3.1.3.11]
comp132481_c0_seq1_17	E2.2.1.1, tktA, tktB; transketolase [EC:2.2.1.1]
comp130199_c2_seq1_4	rpe, RPE; ribulose-phosphate 3-epimerase [EC:5.1.3.1]
comp137108_c8_seq1_39	GOT1; aspartate aminotransferase, cytoplasmic [EC:2.6.1.1]
comp135142_c2_seq1_18	GPT, ALT; alanine transaminase [EC:2.6.1.2]
comp132973_c0_seq1_16	E1.1.1.40, maeB; malate dehydrogenase (oxaloacetate-decarboxylating)(NADP+) [EC:1.1.1.40]
comp134795_c2_seq1_13	E1.1.1.40, maeB; malate dehydrogenase (oxaloacetate-decarboxylating)(NADP+) [EC:1.1.1.40]
comp136547_c0_seq1_36	GOT2; aspartate aminotransferase, mitochondrial [EC:2.6.1.1]
comp122724_c0_seq1_35	MDH1; malate dehydrogenase [EC:1.1.1.37]
comp128527_c0_seq1_26	MDH2; malate dehydrogenase [EC:1.1.1.37]
00720 Carbon fixation pathways in prokaryotes
comp137131_c0_seq1_67	PC, pyc; pyruvate carboxylase [EC:6.4.1.1]
comp133799_c1_seq1_17	E4.2.1.2B, fumC; fumarate hydratase, class II [EC:4.2.1.2]
comp124109_c1_seq1_9	E2.3.1.9, atoB; acetyl-CoA C-acetyltransferase [EC:2.3.1.9]
comp133858_c0_seq1_10	E2.3.1.9, atoB; acetyl-CoA C-acetyltransferase [EC:2.3.1.9]
comp128564_c0_seq1_42	IDH1, IDH2, icd; isocitrate dehydrogenase [EC:1.1.1.42]
comp137563_c2_seq1_13	IDH1, IDH2, icd; isocitrate dehydrogenase [EC:1.1.1.42]
comp138653_c0_seq1_65	ACO, acnA; aconitate hydratase [EC:4.2.1.3]
comp131637_c0_seq1_6	ACLY; ATP citrate (pro-S)-lyase [EC:2.3.3.8]
comp131637_c1_seq1_21	ACLY; ATP citrate (pro-S)-lyase [EC:2.3.3.8]
comp138345_c0_seq1_16	PCCA, pccA; propionyl-CoA carboxylase alpha chain [EC:6.4.1.3]
comp134868_c0_seq1_12	PCCB, pccB; propionyl-CoA carboxylase beta chain [EC:6.4.1.3]
comp136182_c4_seq1_12	metF, MTHFR; methylenetetrahydrofolate reductase (NADPH) [EC:1.5.1.20]
comp135870_c0_seq1_45	ACSS, acs; acetyl-CoA synthetase [EC:6.2.1.1]
00680 Methane metabolism
comp132894_c0_seq1_11	frmA, ADH5, adhC; S-(hydroxymethyl)glutathione dehydrogenase / alcohol dehydrogenase [EC:1.1.1.284 1.1.1.1]
comp134194_c1_seq1_20	frmA, ADH5, adhC; S-(hydroxymethyl)glutathione dehydrogenase / alcohol dehydrogenase [EC:1.1.1.284 1.1.1.1]
comp131347_c0_seq1_32	frmB, ESD, fghA; S-formylglutathione hydrolase [EC:3.1.2.12]
comp135008_c0_seq1_12	glyA, SHMT; glycine hydroxymethyltransferase [EC:2.1.2.1]
comp136539_c0_seq1_12	glyA, SHMT; glycine hydroxymethyltransferase [EC:2.1.2.1]
comp90854_c0_seq1_3	ENO, eno; enolase [EC:4.2.1.11]
comp119168_c0_seq1_10	ENO, eno; enolase [EC:4.2.1.11]
comp124688_c0_seq1_9	ENO, eno; enolase [EC:4.2.1.11]
comp136001_c1_seq1_26	ENO, eno; enolase [EC:4.2.1.11]
comp123318_c1_seq1_7	E2.7.1.29, DAK1, DAK2; dihydroxyacetone kinase [EC:2.7.1.29]
comp123318_c2_seq1_5	E2.7.1.29, DAK1, DAK2; dihydroxyacetone kinase [EC:2.7.1.29]
comp92635_c0_seq1_16	ALDO; fructose-bisphosphate aldolase, class I [EC:4.1.2.13]
comp131136_c0_seq1_26	ALDO; fructose-bisphosphate aldolase, class I [EC:4.1.2.13]
comp135765_c2_seq1_7	ALDO; fructose-bisphosphate aldolase, class I [EC:4.1.2.13]
comp135471_c0_seq1_26	FBP, fbp; fructose-1,6-bisphosphatase I [EC:3.1.3.11]
comp119761_c0_seq1_9	pfkA, PFK; 6-phosphofructokinase 1 [EC:2.7.1.11]
comp138883_c0_seq1_28	pfkA, PFK; 6-phosphofructokinase 1 [EC:2.7.1.11]
comp129217_c0_seq1_40	FMO; dimethylaniline monooxygenase (N-oxide forming) [EC:1.14.13.8]
comp135870_c0_seq1_45	ACSS, acs; acetyl-CoA synthetase [EC:6.2.1.1]
comp135122_c1_seq1_10	PGAM, gpmA; 2,3-bisphosphoglycerate-dependent phosphoglycerate mutase [EC:5.4.2.11]
comp126380_c1_seq1_19	gpmB; probable phosphoglycerate mutase [EC:5.4.2.12]
comp134684_c1_seq1_15	serA, PHGDH; D-3-phosphoglycerate dehydrogenase [EC:1.1.1.95]
comp98646_c0_seq1_12	serB, PSPH; phosphoserine phosphatase [EC:3.1.3.3]
comp125902_c0_seq1_6	serB, PSPH; phosphoserine phosphatase [EC:3.1.3.3]
00910 Nitrogen metabolism
comp133138_c0_seq1_17	GLUD1_2, gdhA; glutamate dehydrogenase (NAD(P)+) [EC:1.4.1.3]
comp128429_c0_seq1_31	glnA; glutamine synthetase [EC:6.3.1.2]
comp130307_c0_seq1_7	glnA; glutamine synthetase [EC:6.3.1.2]
comp6251_c0_seq1_4	gltB; glutamate synthase (NADPH/NADH) large chain [EC:1.4.1.13 1.4.1.14]
comp129735_c3_seq1_4	gltD; glutamate synthase (NADPH/NADH) small chain [EC:1.4.1.13 1.4.1.14]
comp94899_c0_seq1_11	E4.2.1.1; carbonic anhydrase [EC:4.2.1.1]
comp121089_c0_seq1_10	E4.2.1.1; carbonic anhydrase [EC:4.2.1.1]
comp129608_c0_seq1_8	E4.2.1.1; carbonic anhydrase [EC:4.2.1.1]
comp130318_c3_seq1_18	E4.2.1.1; carbonic anhydrase [EC:4.2.1.1]
comp136611_c0_seq1_31	E4.2.1.1; carbonic anhydrase [EC:4.2.1.1]
00920 Sulfur metabolism
comp137920_c0_seq1_40	PAPSS; 3'-phosphoadenosine 5'-phosphosulfate synthase [EC:2.7.7.4 2.7.1.25]
comp138636_c0_seq1_9	E3.1.3.7, cysQ, MET22, BPNT1; 3'(2'), 5'-bisphosphate nucleotidase [EC:3.1.3.7]
comp136960_c2_seq1_7	IMPAD1, IMPA3; inositol monophosphatase 3 [EC:3.1.3.25 3.1.3.7]
comp101487_c1_seq1_10	SUOX; sulfite oxidase [EC:1.8.3.1]
comp134410_c0_seq1_6	CYC; cytochrome c
comp137637_c0_seq1_29	ETHE1; sulfur dioxygenase [EC:1.13.11.18]
comp132033_c1_seq1_8	TST, MPST, sseA; thiosulfate/3-mercaptopyruvate sulfurtransferase [EC:2.8.1.1 2.8.1.2]
comp129779_c0_seq1_27	sqr; sulfide:quinone oxidoreductase [EC:1.8.5.-]
Lipid metabolism
00061 Fatty acid biosynthesis
comp131664_c1_seq1_31	ACAC; acetyl-CoA carboxylase / biotin carboxylase [EC:6.4.1.2 6.3.4.14]
comp131664_c4_seq1_28	ACAC; acetyl-CoA carboxylase / biotin carboxylase [EC:6.4.1.2 6.3.4.14]
comp131664_c5_seq1_37	ACAC; acetyl-CoA carboxylase / biotin carboxylase [EC:6.4.1.2 6.3.4.14]
comp134661_c1_seq1_15	fabD; [acyl-carrier-protein] S-malonyltransferase [EC:2.3.1.39]
comp78863_c0_seq1_5	FASN; fatty acid synthase, animal type [EC:2.3.1.85]
comp770484_c0_seq1_8	FASN; fatty acid synthase, animal type [EC:2.3.1.85]
comp69008_c0_seq1_21	fabF; 3-oxoacyl-[acyl-carrier-protein] synthase II [EC:2.3.1.179]
comp117043_c0_seq1_5	E3.1.2.14; oleoyl-[acyl-carrier-protein] hydrolase [EC:3.1.2.14]
00062 Fatty acid elongation
comp136565_c0_seq1_9	ACAA2; acetyl-CoA acyltransferase 2 [EC:2.3.1.16]
comp135571_c0_seq1_35	HADHB; acetyl-CoA acyltransferase [EC:2.3.1.16]
comp119211_c0_seq1_8	HADH; 3-hydroxyacyl-CoA dehydrogenase [EC:1.1.1.35]
comp136531_c0_seq1_48	HADHA; enoyl-CoA hydratase / long-chain 3-hydroxyacyl-CoA dehydrogenase [EC:4.2.1.17 1.1.1.211]
comp132678_c0_seq1_9	ECHS1; enoyl-CoA hydratase [EC:4.2.1.17]
comp131427_c0_seq1_3	MECR, NRBF1; mitochondrial trans-2-enoyl-CoA reductase [EC:1.3.1.38]
comp126018_c0_seq1_20	PPT; palmitoyl-protein thioesterase [EC:3.1.2.22]
comp131943_c0_seq1_7	PPT; palmitoyl-protein thioesterase [EC:3.1.2.22]
comp136126_c1_seq1_23	ELOVL1; elongation of very long chain fatty acids protein 1 [EC:2.3.1.199]
comp136163_c1_seq1_5	ELOVL4; elongation of very long chain fatty acids protein 4 [EC:2.3.1.199]
comp132271_c2_seq1_7	ELOVL6; elongation of very long chain fatty acids protein 6 [EC:2.3.1.199]
comp124839_c0_seq1_7	ELOVL7; elongation of very long chain fatty acids protein 7 [EC:2.3.1.199]
comp134625_c0_seq1_8	HSD17B12, KAR, IFA38; 17beta-estradiol 17-dehydrogenase / very-long-chain 3-oxoacyl-CoA reductase [EC:1.1.1.62 1.1.1.330]
comp136941_c1_seq1_7	HSD17B12, KAR, IFA38; 17beta-estradiol 17-dehydrogenase / very-long-chain 3-oxoacyl-CoA reductase [EC:1.1.1.62 1.1.1.330]
comp99972_c0_seq1_21	PHS1, PAS2; very-long-chain (3R)-3-hydroxyacyl-[acyl-carrier protein] dehydratase [EC:4.2.1.134]
comp132876_c0_seq1_8	TER, TSC13, CER10; very-long-chain enoyl-CoA reductase [EC:1.3.1.93]
comp136942_c0_seq1_40	ACOT1_2_4; acyl-coenzyme A thioesterase 1/2/4 [EC:3.1.2.2]
comp113359_c1_seq1_5	ACOT7; acyl-coenzyme A thioesterase 7 [EC:3.1.2.2]
00071 Fatty acid degradation
comp124109_c1_seq1_9	E2.3.1.9, atoB; acetyl-CoA C-acetyltransferase [EC:2.3.1.9]
comp133858_c0_seq1_10	E2.3.1.9, atoB; acetyl-CoA C-acetyltransferase [EC:2.3.1.9]
comp357052_c0_seq1_8	ACAA1; acetyl-CoA acyltransferase 1 [EC:2.3.1.16]
comp136565_c0_seq1_9	ACAA2; acetyl-CoA acyltransferase 2 [EC:2.3.1.16]
comp135571_c0_seq1_35	HADHB; acetyl-CoA acyltransferase [EC:2.3.1.16]
comp119211_c0_seq1_8	HADH; 3-hydroxyacyl-CoA dehydrogenase [EC:1.1.1.35]
comp136531_c0_seq1_48	HADHA; enoyl-CoA hydratase / long-chain 3-hydroxyacyl-CoA dehydrogenase [EC:4.2.1.17 1.1.1.211]
comp132678_c0_seq1_9	ECHS1; enoyl-CoA hydratase [EC:4.2.1.17]
comp129901_c0_seq1_8	ysiB, fadB; enoyl-CoA hydratase [EC:4.2.1.17]
comp130197_c1_seq1_13	E1.3.3.6, ACOX1, ACOX3; acyl-CoA oxidase [EC:1.3.3.6]
comp135039_c2_seq1_5	E1.3.3.6, ACOX1, ACOX3; acyl-CoA oxidase [EC:1.3.3.6]
comp137402_c0_seq1_5	ACADS, bcd; butyryl-CoA dehydrogenase [EC:1.3.8.1]
comp138240_c2_seq1_23	ACADM, acd; acyl-CoA dehydrogenase [EC:1.3.8.7]
comp105741_c0_seq1_22	ACADL; long-chain-acyl-CoA dehydrogenase [EC:1.3.8.8]
comp135398_c0_seq1_11	ACADSB; short/branched chain acyl-CoA dehydrogenase [EC:1.3.99.12]
comp133480_c0_seq1_17	ACADVL; very long chain acyl-CoA dehydrogenase [EC:1.3.8.9]
comp138213_c0_seq1_34	GCDH, gcdH; glutaryl-CoA dehydrogenase [EC:1.3.8.6]
comp138343_c1_seq1_33	GCDH, gcdH; glutaryl-CoA dehydrogenase [EC:1.3.8.6]
comp104876_c0_seq1_23	ACSL, fadD; long-chain acyl-CoA synthetase [EC:6.2.1.3]
comp130129_c0_seq1_19	ACSL, fadD; long-chain acyl-CoA synthetase [EC:6.2.1.3]
comp136199_c1_seq1_19	ACSL, fadD; long-chain acyl-CoA synthetase [EC:6.2.1.3]
comp137260_c0_seq1_89	ACSL, fadD; long-chain acyl-CoA synthetase [EC:6.2.1.3]
comp138865_c1_seq1_43	ACSL, fadD; long-chain acyl-CoA synthetase [EC:6.2.1.3]
comp137298_c0_seq1_12	ACSBG; long-chain-fatty-acid--CoA ligase ACSBG [EC:6.2.1.3]
comp137778_c0_seq1_32	CPT2; carnitine O-palmitoyltransferase 2 [EC:2.3.1.21]
comp128963_c0_seq1_9	DCI; 3,2-trans-enoyl-CoA isomerase, mitochondrial [EC:5.3.3.8]
comp135649_c0_seq1_32	PECI; peroxisomal 3,2-trans-enoyl-CoA isomerase [EC:5.3.3.8]
comp132894_c0_seq1_11	frmA, ADH5, adhC; S-(hydroxymethyl)glutathione dehydrogenase / alcohol dehydrogenase [EC:1.1.1.284 1.1.1.1]
comp134194_c1_seq1_20	frmA, ADH5, adhC; S-(hydroxymethyl)glutathione dehydrogenase / alcohol dehydrogenase [EC:1.1.1.284 1.1.1.1]
comp132736_c0_seq1_35	E1.2.1.3; aldehyde dehydrogenase (NAD+) [EC:1.2.1.3]
comp133823_c2_seq1_10	E1.2.1.3; aldehyde dehydrogenase (NAD+) [EC:1.2.1.3]
comp137620_c3_seq1_45	ALDH7A1; aldehyde dehydrogenase family 7 member A1 [EC:1.2.1.31 1.2.1.8 1.2.1.3]
comp133767_c0_seq1_29	ALDH9A1; aldehyde dehydrogenase family 9 member A1 [EC:1.2.1.47 1.2.1.3]
00072 Synthesis and degradation of ketone bodies
comp126100_c0_seq1_12	E2.3.3.10; hydroxymethylglutaryl-CoA synthase [EC:2.3.3.10]
comp129044_c0_seq1_8	E4.1.3.4, HMGCL, hmgL; hydroxymethylglutaryl-CoA lyase [EC:4.1.3.4]
comp138175_c1_seq1_24	OXCT; 3-oxoacid CoA-transferase [EC:2.8.3.5]
comp124109_c1_seq1_9	E2.3.1.9, atoB; acetyl-CoA C-acetyltransferase [EC:2.3.1.9]
comp133858_c0_seq1_10	E2.3.1.9, atoB; acetyl-CoA C-acetyltransferase [EC:2.3.1.9]
comp70221_c0_seq1_9	E1.1.1.30, bdh; 3-hydroxybutyrate dehydrogenase [EC:1.1.1.30]
comp129273_c1_seq1_9	E1.1.1.30, bdh; 3-hydroxybutyrate dehydrogenase [EC:1.1.1.30]
00073 Cutin, suberine and wax biosynthesis
comp27519_c0_seq1_3	K15404, CER1; aldehyde decarbonylase [EC:4.1.99.5]
comp138228_c1_seq1_26	FAR; fatty acyl-CoA reductase [EC:1.2.1.-]
00100 Steroid biosynthesis
comp135768_c0_seq1_30	E5.4.99.7, LSS, ERG7; lanosterol synthase [EC:5.4.99.7]
comp138409_c1_seq1_41	CYP51; cytochrome P450, family 51 (sterol 14-demethylase) [EC:1.14.13.70]
comp108620_c0_seq1_5	E1.14.13.72, SC4MOL, ERG25; methylsterol monooxygenase [EC:1.14.13.72]
comp129284_c0_seq1_6	E1.14.13.72, SC4MOL, ERG25; methylsterol monooxygenase [EC:1.14.13.72]
comp132409_c0_seq1_35	E1.1.1.170, NSDHL, ERG26; sterol-4alpha-carboxylate 3-dehydrogenase (decarboxylating) [EC:1.1.1.170]
comp128270_c0_seq1_11	HSD17B7; 17beta-estradiol 17-dehydrogenase / 3beta-hydroxysteroid 3-dehydrogenase [EC:1.1.1.62 1.1.1.270]
comp116860_c0_seq1_5	EBP; cholestenol delta-isomerase [EC:5.3.3.5]
comp90300_c0_seq1_6	DHCR24; delta24-sterol reductase [EC:1.3.1.72]
comp90300_c1_seq1_15	DHCR24; delta24-sterol reductase [EC:1.3.1.72]
comp133748_c0_seq1_6	SC5DL, ERG3; lathosterol oxidase [EC:1.14.21.6]
comp135890_c1_seq1_7	DHCR7; 7-dehydrocholesterol reductase [EC:1.3.1.21]
comp135890_c2_seq1_5	DHCR7; 7-dehydrocholesterol reductase [EC:1.3.1.21]
comp131663_c0_seq1_12	LIPA; lysosomal acid lipase/cholesteryl ester hydrolase [EC:3.1.1.13]
comp65576_c0_seq1_1	CEL; bile salt-stimulated lipase [EC:3.1.1.3 3.1.1.13]
comp133425_c0_seq1_31	E2.3.1.26, SOAT; sterol O-acyltransferase [EC:2.3.1.26]
00120 Primary bile acid biosynthesis
comp133180_c0_seq1_9	CYP46A1; cytochrome P450, family 46, subfamily A, polypeptide 1 (cholesterol 24(S)-hydroxylase) [EC:1.14.13.98]
comp133180_c1_seq1_26	CYP46A1; cytochrome P450, family 46, subfamily A, polypeptide 1 (cholesterol 24(S)-hydroxylase) [EC:1.14.13.98]
comp123514_c0_seq1_17	HSD3B7; cholest-5-ene-3beta,7alpha-diol 3beta-dehydrogenase [EC:1.1.1.181]
comp121394_c0_seq1_7	CH25H; cholesterol 25-hydroxylase [EC:1.14.99.38]
comp130757_c1_seq1_18	CH25H; cholesterol 25-hydroxylase [EC:1.14.99.38]
comp117570_c0_seq1_8	CYP8B; cytochrome P450, family 8, subfamily B (sterol 12-alpha-hydroxylase) [EC:1.14.13.95]
comp132506_c0_seq1_15	AKR1D1; 3-oxo-5-beta-steroid 4-dehydrogenase [EC:1.3.1.3]
comp128867_c0_seq1_30	E5.1.99.4, AMACR, mcr; alpha-methylacyl-CoA racemase [EC:5.1.99.4]
comp137491_c0_seq1_19	HSD17B4; 3-hydroxyacyl-CoA dehydrogenase / 3a,7a,12a-trihydroxy-5b-cholest-24-enoyl-CoA hydratase [EC:1.1.1.35 4.2.1.107]
comp136914_c0_seq1_11	SCP2, SCPX; sterol carrier protein 2 [EC:2.3.1.176]
comp136558_c0_seq1_29	ACOT8, PTE; acyl-CoA thioesterase 8 [EC:3.1.2.27]
00121 Secondary bile acid biosynthesis
00140 Steroid hormone biosynthesis
comp137329_c0_seq1_8	CYP21A; cytochrome P450, family 21, subfamily A (steroid 21-monooxygenase) [EC:1.14.99.10]
comp110353_c0_seq1_5	HSD3B; 3beta-hydroxy-delta5-steroid dehydrogenase / steroid delta-isomerase [EC:1.1.1.145 5.3.3.1]
comp80891_c0_seq1_7	SRD5A1; 3-oxo-5-alpha-steroid 4-dehydrogenase 1 [EC:1.3.1.22]
comp132442_c1_seq1_8	SRD5A3; 3-oxo-5-alpha-steroid 4-dehydrogenase 3 [EC:1.3.1.22 1.3.1.94]
comp132506_c0_seq1_15	AKR1D1; 3-oxo-5-beta-steroid 4-dehydrogenase [EC:1.3.1.3]
comp86835_c0_seq1_5	HSD11B2; corticosteroid 11-beta-dehydrogenase isozyme 2 [EC:1.1.1.-]
comp130477_c0_seq1_4	HSD17B1; 17beta-estradiol 17-dehydrogenase [EC:1.1.1.62]
comp128270_c0_seq1_11	HSD17B7; 17beta-estradiol 17-dehydrogenase / 3beta-hydroxysteroid 3-dehydrogenase [EC:1.1.1.62 1.1.1.270]
comp134625_c0_seq1_8	HSD17B12, KAR, IFA38; 17beta-estradiol 17-dehydrogenase / very-long-chain 3-oxoacyl-CoA reductase [EC:1.1.1.62 1.1.1.330]
comp136941_c1_seq1_7	HSD17B12, KAR, IFA38; 17beta-estradiol 17-dehydrogenase / very-long-chain 3-oxoacyl-CoA reductase [EC:1.1.1.62 1.1.1.330]
comp123774_c0_seq1_8	CYP1A1; cytochrome P450, family 1, subfamily A, polypeptide 1 [EC:1.14.14.1]
comp134314_c0_seq1_39	CYP19A; cytochrome P450, family 19, subfamily A [EC:1.14.14.1]
comp126639_c0_seq1_5	COMT; catechol O-methyltransferase [EC:2.1.1.6]
00561 Glycerolipid metabolism
comp64003_c0_seq1_20	GLYCTK; glycerate kinase [EC:2.7.1.31]
comp127280_c0_seq1_30	GLYCTK; glycerate kinase [EC:2.7.1.31]
comp132736_c0_seq1_35	E1.2.1.3; aldehyde dehydrogenase (NAD+) [EC:1.2.1.3]
comp133823_c2_seq1_10	E1.2.1.3; aldehyde dehydrogenase (NAD+) [EC:1.2.1.3]
comp137620_c3_seq1_45	ALDH7A1; aldehyde dehydrogenase family 7 member A1 [EC:1.2.1.31 1.2.1.8 1.2.1.3]
comp133767_c0_seq1_29	ALDH9A1; aldehyde dehydrogenase family 9 member A1 [EC:1.2.1.47 1.2.1.3]
comp134059_c0_seq1_7	E1.1.1.21, AKR1; aldehyde reductase [EC:1.1.1.21]
comp122396_c0_seq1_26	AKR1A1, adh; alcohol dehydrogenase (NADP+) [EC:1.1.1.2]
comp123318_c1_seq1_7	E2.7.1.29, DAK1, DAK2; dihydroxyacetone kinase [EC:2.7.1.29]
comp123318_c2_seq1_5	E2.7.1.29, DAK1, DAK2; dihydroxyacetone kinase [EC:2.7.1.29]
comp134762_c0_seq1_17	E2.7.1.30, glpK; glycerol kinase [EC:2.7.1.30]
comp66376_c0_seq1_6	GPAT1_2; glycerol-3-phosphate O-acyltransferase 1/2 [EC:2.3.1.15]
comp135327_c0_seq1_53	GPAT1_2; glycerol-3-phosphate O-acyltransferase 1/2 [EC:2.3.1.15]
comp132104_c1_seq1_9	GPAT3_4, AGPAT9, AGPAT6; glycerol-3-phosphate O-acyltransferase 3/4 [EC:2.3.1.15]
comp134988_c1_seq1_7	LPAAT, AGPAT1, AGPAT2; lysophosphatidate acyltransferase [EC:2.3.1.51]
comp103869_c0_seq1_13	LCLAT1, AGPAT8; lysocardiolipin and lysophospholipid acyltransferase [EC:2.3.1.- 2.3.1.51]
comp134793_c2_seq1_14	MBOAT1_2; lysophospholipid acyltransferase 1/2 [EC:2.3.1.51 2.3.1.-]
comp137918_c0_seq1_64	AGPAT3_4; lysophosphatidic acid acyltransferase / lysophosphatidylinositol acyltransferase [EC:2.3.1.51 2.3.1.-]
comp109832_c1_seq1_8	PPAP2; phosphatidate phosphatase [EC:3.1.3.4]
comp133901_c7_seq1_7	PPAP2; phosphatidate phosphatase [EC:3.1.3.4]
comp137162_c2_seq1_11	PPAP2; phosphatidate phosphatase [EC:3.1.3.4]
comp139006_c2_seq1_28	PPAP2; phosphatidate phosphatase [EC:3.1.3.4]
comp129213_c1_seq1_6	LPIN; phosphatidate phosphatase LPIN [EC:3.1.3.4]
comp137174_c5_seq1_10	LPIN; phosphatidate phosphatase LPIN [EC:3.1.3.4]
comp98998_c0_seq1_9	E2.7.1.107, DGK, dgkA; diacylglycerol kinase (ATP dependent) [EC:2.7.1.107]
comp107710_c0_seq1_17	E2.7.1.107, DGK, dgkA; diacylglycerol kinase (ATP dependent) [EC:2.7.1.107]
comp119251_c3_seq1_4	E2.7.1.107, DGK, dgkA; diacylglycerol kinase (ATP dependent) [EC:2.7.1.107]
comp128175_c1_seq1_21	E2.7.1.107, DGK, dgkA; diacylglycerol kinase (ATP dependent) [EC:2.7.1.107]
comp136376_c1_seq1_22	E2.7.1.107, DGK, dgkA; diacylglycerol kinase (ATP dependent) [EC:2.7.1.107]
comp138084_c0_seq1_5	E2.7.1.107, DGK, dgkA; diacylglycerol kinase (ATP dependent) [EC:2.7.1.107]
comp624888_c0_seq1_17	E2.7.1.107, DGK, dgkA; diacylglycerol kinase (ATP dependent) [EC:2.7.1.107]
comp749050_c0_seq1_10	E2.7.1.107, DGK, dgkA; diacylglycerol kinase (ATP dependent) [EC:2.7.1.107]
comp134094_c0_seq1_40	DGAT1; diacylglycerol O-acyltransferase 1 [EC:2.3.1.20 2.3.1.75 2.3.1.76]
comp133952_c1_seq1_49	DGAT2; diacylglycerol O-acyltransferase 2 [EC:2.3.1.20 2.3.1.75]
comp134917_c0_seq1_16	E3.1.1.3; triacylglycerol lipase [EC:3.1.1.3]
comp65576_c0_seq1_1	CEL; bile salt-stimulated lipase [EC:3.1.1.3 3.1.1.13]
comp97480_c0_seq1_8	PNPLA2, ATGL; patatin-like phospholipase domain-containing protein 2 [EC:3.1.1.3]
comp107489_c0_seq1_7	PNPLA2, ATGL; patatin-like phospholipase domain-containing protein 2 [EC:3.1.1.3]
comp132346_c0_seq1_15	PNPLA2, ATGL; patatin-like phospholipase domain-containing protein 2 [EC:3.1.1.3]
comp132721_c0_seq1_14	E2.7.1.94, AGK; acylglycerol kinase [EC:2.7.1.94]
comp135415_c0_seq1_10	GLA; alpha-galactosidase [EC:3.2.1.22]
comp135415_c1_seq1_21	GLA; alpha-galactosidase [EC:3.2.1.22]
00564 Glycerophospholipid metabolism
comp130681_c0_seq1_7	GPD1; glycerol-3-phosphate dehydrogenase (NAD+) [EC:1.1.1.8]
comp134612_c1_seq1_3	gpsA; glycerol-3-phosphate dehydrogenase (NAD(P)+) [EC:1.1.1.94]
comp134855_c0_seq1_25	glpA, glpD; glycerol-3-phosphate dehydrogenase [EC:1.1.5.3]
comp66376_c0_seq1_6	GPAT1_2; glycerol-3-phosphate O-acyltransferase 1/2 [EC:2.3.1.15]
comp135327_c0_seq1_53	GPAT1_2; glycerol-3-phosphate O-acyltransferase 1/2 [EC:2.3.1.15]
comp132104_c1_seq1_9	GPAT3_4, AGPAT9, AGPAT6; glycerol-3-phosphate O-acyltransferase 3/4 [EC:2.3.1.15]
comp134988_c1_seq1_7	LPAAT, AGPAT1, AGPAT2; lysophosphatidate acyltransferase [EC:2.3.1.51]
comp103869_c0_seq1_13	LCLAT1, AGPAT8; lysocardiolipin and lysophospholipid acyltransferase [EC:2.3.1.- 2.3.1.51]
comp134793_c2_seq1_14	MBOAT1_2; lysophospholipid acyltransferase 1/2 [EC:2.3.1.51 2.3.1.-]
comp137918_c0_seq1_64	AGPAT3_4; lysophosphatidic acid acyltransferase / lysophosphatidylinositol acyltransferase [EC:2.3.1.51 2.3.1.-]
comp134600_c1_seq1_49	GNPAT; glyceronephosphate O-acyltransferase [EC:2.3.1.42]
comp134113_c0_seq1_9	ADPRM; manganese-dependent ADP-ribose/CDP-alcohol diphosphatase [EC:3.6.1.13 3.6.1.16 3.6.1.53]
comp109832_c1_seq1_8	PPAP2; phosphatidate phosphatase [EC:3.1.3.4]
comp133901_c7_seq1_7	PPAP2; phosphatidate phosphatase [EC:3.1.3.4]
comp137162_c2_seq1_11	PPAP2; phosphatidate phosphatase [EC:3.1.3.4]
comp139006_c2_seq1_28	PPAP2; phosphatidate phosphatase [EC:3.1.3.4]
comp129213_c1_seq1_6	LPIN; phosphatidate phosphatase LPIN [EC:3.1.3.4]
comp137174_c5_seq1_10	LPIN; phosphatidate phosphatase LPIN [EC:3.1.3.4]
comp98998_c0_seq1_9	E2.7.1.107, DGK, dgkA; diacylglycerol kinase (ATP dependent) [EC:2.7.1.107]
comp107710_c0_seq1_17	E2.7.1.107, DGK, dgkA; diacylglycerol kinase (ATP dependent) [EC:2.7.1.107]
comp119251_c3_seq1_4	E2.7.1.107, DGK, dgkA; diacylglycerol kinase (ATP dependent) [EC:2.7.1.107]
comp128175_c1_seq1_21	E2.7.1.107, DGK, dgkA; diacylglycerol kinase (ATP dependent) [EC:2.7.1.107]
comp136376_c1_seq1_22	E2.7.1.107, DGK, dgkA; diacylglycerol kinase (ATP dependent) [EC:2.7.1.107]
comp138084_c0_seq1_5	E2.7.1.107, DGK, dgkA; diacylglycerol kinase (ATP dependent) [EC:2.7.1.107]
comp624888_c0_seq1_17	E2.7.1.107, DGK, dgkA; diacylglycerol kinase (ATP dependent) [EC:2.7.1.107]
comp749050_c0_seq1_10	E2.7.1.107, DGK, dgkA; diacylglycerol kinase (ATP dependent) [EC:2.7.1.107]
comp137579_c0_seq1_13	CEPT1; choline/ethanolamine phosphotransferase [EC:2.7.8.1 2.7.8.2]
comp344708_c0_seq1_10	PLD1_2; phospholipase D1/2 [EC:3.1.4.4]
comp639134_c0_seq1_5	PLD1_2; phospholipase D1/2 [EC:3.1.4.4]
comp137521_c4_seq1_23	PLD3_4; phospholipase D3/4 [EC:3.1.4.4]
comp136377_c0_seq1_3	PLA2G, SPLA2; secretory phospholipase A2 [EC:3.1.1.4]
comp108770_c0_seq1_11	PLA2G4, CPLA2; cytosolic phospholipase A2 [EC:3.1.1.4]
comp127090_c0_seq1_6	PLA2G4, CPLA2; cytosolic phospholipase A2 [EC:3.1.1.4]
comp137530_c0_seq1_12	PLA2G4, CPLA2; cytosolic phospholipase A2 [EC:3.1.1.4]
comp507499_c0_seq1_9	PLA2G4, CPLA2; cytosolic phospholipase A2 [EC:3.1.1.4]
comp137016_c0_seq1_62	PLA2G6, IPLA2; calcium-independent phospholipase A2 [EC:3.1.1.4]
comp133638_c0_seq1_4	PLA2G16; HRAS-like suppressor 3 [EC:3.1.1.32 3.1.1.4]
comp126002_c0_seq1_20	LPCAT1_2; lysophosphatidylcholine acyltransferase / lyso-PAF acetyltransferase [EC:2.3.1.23 2.3.1.67]
comp132437_c2_seq1_27	LPCAT1_2; lysophosphatidylcholine acyltransferase / lyso-PAF acetyltransferase [EC:2.3.1.23 2.3.1.67]
comp130833_c0_seq1_14	LPCAT4, AGPAT7; lysophospholipid acyltransferase [EC:2.3.1.23 2.3.1.-]
comp132058_c0_seq1_12	LPCAT3, MBOAT5; lysophospholipid acyltransferase 5 [EC:2.3.1.23 2.3.1.-]
comp135873_c0_seq1_13	LYPLA1; lysophospholipase I [EC:3.1.1.5]
comp138923_c5_seq1_33	LYPLA3; lysophospholipase III [EC:3.1.1.5]
comp138426_c0_seq1_36	LYPLA2; lysophospholipase II [EC:3.1.1.5]
comp115682_c0_seq1_10	NTE, NRE; lysophospholipid hydrolase [EC:3.1.1.5]
comp134142_c4_seq1_4	NTE, NRE; lysophospholipid hydrolase [EC:3.1.1.5]
comp433915_c0_seq1_7	NTE, NRE; lysophospholipid hydrolase [EC:3.1.1.5]
comp598380_c0_seq1_9	NTE, NRE; lysophospholipid hydrolase [EC:3.1.1.5]
comp109411_c0_seq1_7	ACHE; acetylcholinesterase [EC:3.1.1.7]
comp514318_c0_seq1_12	ACHE; acetylcholinesterase [EC:3.1.1.7]
comp138183_c0_seq1_15	CHK; choline/ethanolamine kinase [EC:2.7.1.32 2.7.1.82]
comp137502_c2_seq1_7	PHOSPHO1; phosphoethanolamine/phosphocholine phosphatase [EC:3.1.3.75]
comp133642_c0_seq1_11	PCYT1; choline-phosphate cytidylyltransferase [EC:2.7.7.15]
comp64189_c0_seq1_8	EPT1; ethanolaminephosphotransferase [EC:2.7.8.1]
comp129308_c1_seq1_8	ETNK, EKI; ethanolamine kinase [EC:2.7.1.82]
comp136888_c1_seq1_7	ETNK, EKI; ethanolamine kinase [EC:2.7.1.82]
comp131260_c0_seq1_34	PCYT2; ethanolamine-phosphate cytidylyltransferase [EC:2.7.7.14]
comp124496_c0_seq1_14	E2.1.1.103, NMT; phosphoethanolamine N-methyltransferase [EC:2.1.1.103]
comp68316_c0_seq1_7	PEMT; phosphatidylethanolamine N-methyltransferase [EC:2.1.1.17]
comp135582_c0_seq1_20	E2.7.7.41, CDS1, CDS2, cdsA; phosphatidate cytidylyltransferase [EC:2.7.7.41]
comp136795_c3_seq1_42	PTDSS1; phosphatidylserine synthase 1 [EC:2.7.8.-]
comp130152_c1_seq1_46	PTDSS2; phosphatidylserine synthase 2 [EC:2.7.8.29]
comp132122_c0_seq1_23	psd, PISD; phosphatidylserine decarboxylase [EC:4.1.1.65]
comp136302_c0_seq1_12	E2.7.8.5, pgsA, PGS1; CDP-diacylglycerol--glycerol-3-phosphate 3-phosphatidyltransferase [EC:2.7.8.5]
comp134838_c0_seq1_11	CRLS; cardiolipin synthase [EC:2.7.8.-]
comp125871_c0_seq1_22	TAZ; monolysocardiolipin acyltransferase [EC:2.3.1.-]
comp116212_c0_seq1_2	LPGAT1; lysophosphatidylglycerol acyltransferase 1 [EC:2.3.1.-]
comp138914_c0_seq1_4	CDIPT; CDP-diacylglycerol--inositol 3-phosphatidyltransferase [EC:2.7.8.11]
comp114970_c1_seq1_3	MBOAT7; lysophospholipid acyltransferase 7 [EC:2.3.1.-]
00565 Ether lipid metabolism
comp138716_c3_seq1_42	E2.5.1.26, AGPS; alkyldihydroxyacetonephosphate synthase [EC:2.5.1.26]
comp109832_c1_seq1_8	PPAP2; phosphatidate phosphatase [EC:3.1.3.4]
comp133901_c7_seq1_7	PPAP2; phosphatidate phosphatase [EC:3.1.3.4]
comp137162_c2_seq1_11	PPAP2; phosphatidate phosphatase [EC:3.1.3.4]
comp139006_c2_seq1_28	PPAP2; phosphatidate phosphatase [EC:3.1.3.4]
comp64189_c0_seq1_8	EPT1; ethanolaminephosphotransferase [EC:2.7.8.1]
comp137579_c0_seq1_13	CEPT1; choline/ethanolamine phosphotransferase [EC:2.7.8.1 2.7.8.2]
comp136377_c0_seq1_3	PLA2G, SPLA2; secretory phospholipase A2 [EC:3.1.1.4]
comp108770_c0_seq1_11	PLA2G4, CPLA2; cytosolic phospholipase A2 [EC:3.1.1.4]
comp127090_c0_seq1_6	PLA2G4, CPLA2; cytosolic phospholipase A2 [EC:3.1.1.4]
comp137530_c0_seq1_12	PLA2G4, CPLA2; cytosolic phospholipase A2 [EC:3.1.1.4]
comp507499_c0_seq1_9	PLA2G4, CPLA2; cytosolic phospholipase A2 [EC:3.1.1.4]
comp137016_c0_seq1_62	PLA2G6, IPLA2; calcium-independent phospholipase A2 [EC:3.1.1.4]
comp133638_c0_seq1_4	PLA2G16; HRAS-like suppressor 3 [EC:3.1.1.32 3.1.1.4]
comp130833_c0_seq1_14	LPCAT4, AGPAT7; lysophospholipid acyltransferase [EC:2.3.1.23 2.3.1.-]
comp123255_c1_seq1_47	ENPP2; ectonucleotide pyrophosphatase/phosphodiesterase family member 2 [EC:3.1.4.39]
comp344708_c0_seq1_10	PLD1_2; phospholipase D1/2 [EC:3.1.4.4]
comp639134_c0_seq1_5	PLD1_2; phospholipase D1/2 [EC:3.1.4.4]
comp137521_c4_seq1_23	PLD3_4; phospholipase D3/4 [EC:3.1.4.4]
comp126002_c0_seq1_20	LPCAT1_2; lysophosphatidylcholine acyltransferase / lyso-PAF acetyltransferase [EC:2.3.1.23 2.3.1.67]
comp132437_c2_seq1_27	LPCAT1_2; lysophosphatidylcholine acyltransferase / lyso-PAF acetyltransferase [EC:2.3.1.23 2.3.1.67]
comp133335_c0_seq1_51	PAFAH1B1, LIS1; platelet-activating factor acetylhydrolase IB subunit alpha
comp132008_c0_seq1_8	PAFAH1B2_3; platelet-activating factor acetylhydrolase IB subunit beta/gamma [EC:3.1.1.47]
comp133995_c0_seq1_12	PAFAH; platelet-activating factor acetylhydrolase [EC:3.1.1.47]
00600 Sphingolipid metabolism
comp127589_c0_seq1_12	E2.3.1.50; serine palmitoyltransferase [EC:2.3.1.50]
comp128112_c0_seq1_36	E2.3.1.50; serine palmitoyltransferase [EC:2.3.1.50]
comp138572_c0_seq1_11	E2.3.1.50; serine palmitoyltransferase [EC:2.3.1.50]
comp136631_c3_seq1_12	E1.1.1.102; 3-dehydrosphinganine reductase [EC:1.1.1.102]
comp120560_c0_seq1_11	CERS; ceramide synthetase [EC:2.3.1.24]
comp126325_c1_seq1_5	CERS; ceramide synthetase [EC:2.3.1.24]
comp132243_c1_seq1_10	CERS; ceramide synthetase [EC:2.3.1.24]
comp135228_c0_seq1_9	ASAH1; acid ceramidase [EC:3.5.1.23]
comp115125_c2_seq1_5	ACER, ASAH3; alkaline ceramidase [EC:3.5.1.23]
comp78578_c0_seq1_10	YDC1; dihydroceramidase [EC:3.5.1.-]
comp128623_c0_seq1_10	DEGS; sphingolipid delta-4 desaturase [EC:1.14.-.-]
comp134093_c0_seq1_22	DEGS; sphingolipid delta-4 desaturase [EC:1.14.-.-]
comp135060_c1_seq1_54	SGMS; shingomyelin synthase [EC:2.7.8.27]
comp138532_c0_seq1_9	SGMS; shingomyelin synthase [EC:2.7.8.27]
comp137677_c0_seq1_22	SMPD1, ASM; sphingomyelin phosphodiesterase [EC:3.1.4.12]
comp137677_c1_seq1_7	SMPD1, ASM; sphingomyelin phosphodiesterase [EC:3.1.4.12]
comp136552_c0_seq1_32	SMPD2; sphingomyelin phosphodiesterase 2 [EC:3.1.4.12]
comp129591_c1_seq1_14	SMPD3; sphingomyelin phosphodiesterase 3 [EC:3.1.4.12]
comp133883_c0_seq1_51	SMPD4; sphingomyelin phosphodiesterase 4 [EC:3.1.4.12]
comp134179_c3_seq1_6	E2.7.1.138, CERK; ceramide kinase [EC:2.7.1.138]
comp109832_c1_seq1_8	PPAP2; phosphatidate phosphatase [EC:3.1.3.4]
comp133901_c7_seq1_7	PPAP2; phosphatidate phosphatase [EC:3.1.3.4]
comp137162_c2_seq1_11	PPAP2; phosphatidate phosphatase [EC:3.1.3.4]
comp139006_c2_seq1_28	PPAP2; phosphatidate phosphatase [EC:3.1.3.4]
comp137989_c1_seq1_20	SGPP1; sphingosine-1-phosphate phosphatase 1 [EC:3.1.3.-]
comp132360_c0_seq1_10	SPHK; sphingosine kinase [EC:2.7.1.91]
comp138993_c2_seq1_12	E4.1.2.27; sphinganine-1-phosphate aldolase [EC:4.1.2.27]
comp136419_c8_seq1_46	UGCG; ceramide glucosyltransferase [EC:2.4.1.80]
comp126411_c0_seq1_30	GBA, srfJ; glucosylceramidase [EC:3.2.1.45]
comp134624_c0_seq1_41	GBA2; non-lysosomal glucosylceramidase [EC:3.2.1.45]
comp114978_c0_seq1_17	lacZ; beta-galactosidase [EC:3.2.1.23]
comp123114_c1_seq1_28	CGT, UGT8; 2-hydroxyacylsphingosine 1-beta-galactosyltransferase [EC:2.4.1.45]
comp137026_c0_seq1_38	GALC; galactosylceramidase [EC:3.2.1.46]
comp137299_c0_seq1_12	ARSA; arylsulfatase A [EC:3.1.6.8]
comp136429_c4_seq1_14	NEU1; sialidase-1 [EC:3.2.1.18]
comp135171_c0_seq1_16	NEU2_3_4; sialidase-2/3/4 [EC:3.2.1.18]
comp135415_c0_seq1_10	GLA; alpha-galactosidase [EC:3.2.1.22]
comp135415_c1_seq1_21	GLA; alpha-galactosidase [EC:3.2.1.22]
00590 Arachidonic acid metabolism
comp136377_c0_seq1_3	PLA2G, SPLA2; secretory phospholipase A2 [EC:3.1.1.4]
comp108770_c0_seq1_11	PLA2G4, CPLA2; cytosolic phospholipase A2 [EC:3.1.1.4]
comp127090_c0_seq1_6	PLA2G4, CPLA2; cytosolic phospholipase A2 [EC:3.1.1.4]
comp137530_c0_seq1_12	PLA2G4, CPLA2; cytosolic phospholipase A2 [EC:3.1.1.4]
comp507499_c0_seq1_9	PLA2G4, CPLA2; cytosolic phospholipase A2 [EC:3.1.1.4]
comp137016_c0_seq1_62	PLA2G6, IPLA2; calcium-independent phospholipase A2 [EC:3.1.1.4]
comp133638_c0_seq1_4	PLA2G16; HRAS-like suppressor 3 [EC:3.1.1.32 3.1.1.4]
comp70406_c0_seq1_18	PTGS2, COX2; prostaglandin-endoperoxide synthase 2 [EC:1.14.99.1]
comp66259_c0_seq1_7	PTGES; microsomal prostaglandin-E synthase 1 [EC:5.3.99.3]
comp129836_c1_seq1_7	PTGES3; cytosolic prostaglandin-E synthase [EC:5.3.99.3]
comp138163_c8_seq1_8	CBR1; carbonyl reductase 1 [EC:1.1.1.184 1.1.1.189 1.1.1.197]
comp129619_c0_seq1_6	K15717; prostamide/prostaglandin F2alpha synthase [EC:1.11.1.20]
comp64437_c0_seq1_8	TBXAS1, CYP5A; cytochrome P450, family 5, subfamily A (thromboxane-A synthase) [EC:5.3.99.5]
comp100358_c0_seq1_14	E5.3.99.2, PTGDS; prostaglandin-H2 D-isomerase [EC:5.3.99.2]
comp96313_c0_seq1_35	LTA4H; leukotriene-A4 hydrolase [EC:3.3.2.6]
comp113559_c0_seq1_10	ggt; gamma-glutamyltranspeptidase [EC:2.3.2.2]
comp128350_c3_seq1_5	ggt; gamma-glutamyltranspeptidase [EC:2.3.2.2]
comp135119_c3_seq1_5	ggt; gamma-glutamyltranspeptidase [EC:2.3.2.2]
comp97549_c0_seq1_16	E1.11.1.9; glutathione peroxidase [EC:1.11.1.9]
comp126947_c0_seq1_6	E1.11.1.9; glutathione peroxidase [EC:1.11.1.9]
comp132437_c1_seq1_9	E1.11.1.9; glutathione peroxidase [EC:1.11.1.9]
comp66934_c0_seq1_3	ALOX12; arachidonate 12-lipoxygenase [EC:1.13.11.31]
00591 Linoleic acid metabolism
comp136377_c0_seq1_3	PLA2G, SPLA2; secretory phospholipase A2 [EC:3.1.1.4]
comp108770_c0_seq1_11	PLA2G4, CPLA2; cytosolic phospholipase A2 [EC:3.1.1.4]
comp127090_c0_seq1_6	PLA2G4, CPLA2; cytosolic phospholipase A2 [EC:3.1.1.4]
comp137530_c0_seq1_12	PLA2G4, CPLA2; cytosolic phospholipase A2 [EC:3.1.1.4]
comp507499_c0_seq1_9	PLA2G4, CPLA2; cytosolic phospholipase A2 [EC:3.1.1.4]
comp137016_c0_seq1_62	PLA2G6, IPLA2; calcium-independent phospholipase A2 [EC:3.1.1.4]
comp133638_c0_seq1_4	PLA2G16; HRAS-like suppressor 3 [EC:3.1.1.32 3.1.1.4]
00592 alpha-Linolenic acid metabolism
comp136377_c0_seq1_3	PLA2G, SPLA2; secretory phospholipase A2 [EC:3.1.1.4]
comp108770_c0_seq1_11	PLA2G4, CPLA2; cytosolic phospholipase A2 [EC:3.1.1.4]
comp127090_c0_seq1_6	PLA2G4, CPLA2; cytosolic phospholipase A2 [EC:3.1.1.4]
comp137530_c0_seq1_12	PLA2G4, CPLA2; cytosolic phospholipase A2 [EC:3.1.1.4]
comp507499_c0_seq1_9	PLA2G4, CPLA2; cytosolic phospholipase A2 [EC:3.1.1.4]
comp137016_c0_seq1_62	PLA2G6, IPLA2; calcium-independent phospholipase A2 [EC:3.1.1.4]
comp133638_c0_seq1_4	PLA2G16; HRAS-like suppressor 3 [EC:3.1.1.32 3.1.1.4]
comp109013_c0_seq1_1	FADS2; fatty acid desaturase 2 (delta-6 desaturase) [EC:1.14.19.-]
comp130197_c1_seq1_13	E1.3.3.6, ACOX1, ACOX3; acyl-CoA oxidase [EC:1.3.3.6]
comp135039_c2_seq1_5	E1.3.3.6, ACOX1, ACOX3; acyl-CoA oxidase [EC:1.3.3.6]
comp357052_c0_seq1_8	ACAA1; acetyl-CoA acyltransferase 1 [EC:2.3.1.16]
01040 Biosynthesis of unsaturated fatty acids
comp132271_c2_seq1_7	ELOVL6; elongation of very long chain fatty acids protein 6 [EC:2.3.1.199]
comp134625_c0_seq1_8	HSD17B12, KAR, IFA38; 17beta-estradiol 17-dehydrogenase / very-long-chain 3-oxoacyl-CoA reductase [EC:1.1.1.62 1.1.1.330]
comp136941_c1_seq1_7	HSD17B12, KAR, IFA38; 17beta-estradiol 17-dehydrogenase / very-long-chain 3-oxoacyl-CoA reductase [EC:1.1.1.62 1.1.1.330]
comp99972_c0_seq1_21	PHS1, PAS2; very-long-chain (3R)-3-hydroxyacyl-[acyl-carrier protein] dehydratase [EC:4.2.1.134]
comp132876_c0_seq1_8	TER, TSC13, CER10; very-long-chain enoyl-CoA reductase [EC:1.3.1.93]
comp136843_c0_seq1_7	PECR; peroxisomal trans-2-enoyl-CoA reductase [EC:1.3.1.38]
comp130151_c1_seq1_25	SCD, desC; stearoyl-CoA desaturase (delta-9 desaturase) [EC:1.14.19.1]
comp135985_c5_seq1_11	SCD, desC; stearoyl-CoA desaturase (delta-9 desaturase) [EC:1.14.19.1]
comp109013_c0_seq1_1	FADS2; fatty acid desaturase 2 (delta-6 desaturase) [EC:1.14.19.-]
comp130197_c1_seq1_13	E1.3.3.6, ACOX1, ACOX3; acyl-CoA oxidase [EC:1.3.3.6]
comp135039_c2_seq1_5	E1.3.3.6, ACOX1, ACOX3; acyl-CoA oxidase [EC:1.3.3.6]
comp136531_c0_seq1_48	HADHA; enoyl-CoA hydratase / long-chain 3-hydroxyacyl-CoA dehydrogenase [EC:4.2.1.17 1.1.1.211]
comp357052_c0_seq1_8	ACAA1; acetyl-CoA acyltransferase 1 [EC:2.3.1.16]
comp136942_c0_seq1_40	ACOT1_2_4; acyl-coenzyme A thioesterase 1/2/4 [EC:3.1.2.2]
comp113359_c1_seq1_5	ACOT7; acyl-coenzyme A thioesterase 7 [EC:3.1.2.2]
Nucleotide metabolism
00230 Purine metabolism
comp138434_c6_seq1_11	NUDT9; ADP-ribose pyrophosphatase [EC:3.6.1.13]
comp1187100_c0_seq1_1	nudF; ADP-ribose pyrophosphatase [EC:3.6.1.13]
comp134113_c0_seq1_9	ADPRM; manganese-dependent ADP-ribose/CDP-alcohol diphosphatase [EC:3.6.1.13 3.6.1.16 3.6.1.53]
comp137736_c0_seq1_5	NUDT5; ADP-sugar pyrophosphatase / 8-oxo-dGDP phosphatase [EC:3.6.1.13 3.6.1.58 3.6.1.-]
comp136623_c0_seq1_13	pgm; phosphoglucomutase [EC:5.4.2.2]
comp137538_c2_seq1_40	PGM2; phosphoglucomutase / phosphopentomutase [EC:5.4.2.2 5.4.2.7]
comp134244_c0_seq1_38	PRPS, prsA; ribose-phosphate pyrophosphokinase [EC:2.7.6.1]
comp139051_c1_seq1_25	GART; phosphoribosylamine--glycine ligase / phosphoribosylglycinamide formyltransferase / phosphoribosylformylglycinamidine cyclo-ligase [EC:6.3.4.13 2.1.2.2 6.3.3.1]
comp138520_c1_seq1_40	purL, PFAS; phosphoribosylformylglycinamidine synthase [EC:6.3.5.3]
comp135970_c3_seq1_33	purH; phosphoribosylaminoimidazolecarboxamide formyltransferase / IMP cyclohydrolase [EC:2.1.2.3 3.5.4.10]
comp136245_c0_seq1_5	E2.4.2.7, apt; adenine phosphoribosyltransferase [EC:2.4.2.7]
comp116446_c0_seq1_9	E3.1.3.5; 5'-nucleotidase [EC:3.1.3.5]
comp132344_c1_seq1_9	E3.1.3.5; 5'-nucleotidase [EC:3.1.3.5]
comp134822_c0_seq1_35	E3.1.3.5; 5'-nucleotidase [EC:3.1.3.5]
comp136687_c0_seq1_11	E3.1.3.5; 5'-nucleotidase [EC:3.1.3.5]
comp137398_c0_seq1_25	E3.1.3.5; 5'-nucleotidase [EC:3.1.3.5]
comp136984_c1_seq1_10	punA; purine-nucleoside phosphorylase [EC:2.4.2.1]
comp134374_c0_seq1_4	iunH; purine nucleosidase [EC:3.2.2.1]
comp133294_c0_seq1_16	hprT, hpt, HPRT1; hypoxanthine phosphoribosyltransferase [EC:2.4.2.8]
comp136470_c0_seq1_14	guaB; IMP dehydrogenase [EC:1.1.1.205]
comp137701_c1_seq1_14	guaB; IMP dehydrogenase [EC:1.1.1.205]
comp124723_c0_seq1_5	E2.7.4.6, ndk; nucleoside-diphosphate kinase [EC:2.7.4.6]
comp130552_c0_seq1_14	E2.7.4.6, ndk; nucleoside-diphosphate kinase [EC:2.7.4.6]
comp131996_c0_seq1_9	E2.7.4.6, ndk; nucleoside-diphosphate kinase [EC:2.7.4.6]
comp134352_c0_seq1_11	E2.7.4.6, ndk; nucleoside-diphosphate kinase [EC:2.7.4.6]
comp135968_c2_seq1_11	CANT1; soluble calcium-activated nucleotidase 1 [EC:3.6.1.6]
comp136303_c0_seq1_24	ENTPD4, LALP70; ectonucleoside triphosphate diphosphohydrolase 4 [EC:3.6.1.6]
comp135212_c0_seq1_13	ENTPD5_6; ectonucleoside triphosphate diphosphohydrolase 5/6 [EC:3.6.1.6]
comp138288_c2_seq1_12	ENTPD5_6; ectonucleoside triphosphate diphosphohydrolase 5/6 [EC:3.6.1.6]
comp132940_c0_seq1_16	NUDT16; U8 snoRNA-decapping enzyme [EC:3.6.1.62 3.6.1.64]
comp138471_c2_seq1_19	guaA, GMPS; GMP synthase (glutamine-hydrolysing) [EC:6.3.5.2]
comp137775_c4_seq1_2	E1.7.1.7, guaC; GMP reductase [EC:1.7.1.7]
comp64823_c0_seq1_2	E3.5.4.3, guaD; guanine deaminase [EC:3.5.4.3]
comp119252_c2_seq1_9	E2.7.4.8, gmk; guanylate kinase [EC:2.7.4.8]
comp134379_c0_seq1_16	PK, pyk; pyruvate kinase [EC:2.7.1.40]
comp136937_c0_seq1_42	RRM1; ribonucleoside-diphosphate reductase subunit M1 [EC:1.17.4.1]
comp132789_c0_seq1_9	RRM2; ribonucleoside-diphosphate reductase subunit M2 [EC:1.17.4.1]
comp136215_c1_seq1_26	RRM2; ribonucleoside-diphosphate reductase subunit M2 [EC:1.17.4.1]
comp138584_c4_seq1_6	DGUOK; deoxyguanosine kinase [EC:2.7.1.113]
comp55462_c0_seq1_3	rpoB; DNA-directed RNA polymerase subunit beta [EC:2.7.7.6]
comp382566_c0_seq1_4	rpoZ; DNA-directed RNA polymerase subunit omega [EC:2.7.7.6]
comp138146_c0_seq1_94	RPA1, POLR1A; DNA-directed RNA polymerase I subunit RPA1 [EC:2.7.7.6]
comp138932_c0_seq1_81	RPA2, POLR1B; DNA-directed RNA polymerase I subunit RPA2 [EC:2.7.7.6]
comp70228_c0_seq1_15	RPA12, ZNRD1; DNA-directed RNA polymerase I subunit RPA12
comp126702_c0_seq1_12	RPA43; DNA-directed RNA polymerase I subunit RPA43
comp135188_c0_seq1_82	RPB1, POLR2A; DNA-directed RNA polymerase II subunit RPB1 [EC:2.7.7.6]
comp129443_c1_seq1_28	RPB2, POLR2B; DNA-directed RNA polymerase II subunit RPB2 [EC:2.7.7.6]
comp131319_c0_seq1_6	RPB3, POLR2C; DNA-directed RNA polymerase II subunit RPB3
comp130526_c0_seq1_14	RPB5, POLR2E; DNA-directed RNA polymerases I, II, and III subunit RPABC1
comp127248_c0_seq1_18	RPB7, POLR2G; DNA-directed RNA polymerase II subunit RPB7
comp141039_c0_seq1_8	RPB8, POLR2H; DNA-directed RNA polymerases I, II, and III subunit RPABC3
comp70115_c0_seq1_9	RPB9, POLR2I; DNA-directed RNA polymerase II subunit RPB9
comp97742_c0_seq1_6	RPB10, POLR2L; DNA-directed RNA polymerases I, II, and III subunit RPABC5
comp135069_c0_seq1_63	RPC1, POLR3A; DNA-directed RNA polymerase III subunit RPC1 [EC:2.7.7.6]
comp136993_c0_seq1_29	RPC2, POLR3B; DNA-directed RNA polymerase III subunit RPC2 [EC:2.7.7.6]
comp132977_c0_seq1_16	RPC82, POLR3C; DNA-directed RNA polymerase III subunit RPC3
comp97432_c0_seq1_10	RPC53, POLR3D; DNA-directed RNA polymerase III subunit RPC4
comp133278_c0_seq1_22	RPC37, POLR3E; DNA-directed RNA polymerase III subunit RPC5
comp134186_c0_seq1_9	RPC40, POLR1C; DNA-directed RNA polymerases I and III subunit RPAC1
comp116009_c0_seq1_4	RPC11, POLR3K; DNA-directed RNA polymerase III subunit RPC10
comp137232_c1_seq1_24	RPC25, POLR3H; DNA-directed RNA polymerase III subunit RPC8
comp137896_c0_seq1_17	RPC31, POLR3G; DNA-directed RNA polymerase III subunit RPC7
comp137987_c5_seq1_26	RPC31, POLR3G; DNA-directed RNA polymerase III subunit RPC7
comp120881_c0_seq1_6	RPC34, POLR3F; DNA-directed RNA polymerase III subunit RPC6
comp77770_c0_seq1_3	DPO1, polA; DNA polymerase I [EC:2.7.7.7]
comp912878_c0_seq1_2	DPO1, polA; DNA polymerase I [EC:2.7.7.7]
comp136147_c3_seq1_86	POLA1; DNA polymerase alpha subunit A [EC:2.7.7.7]
comp136588_c0_seq1_12	POLA2; DNA polymerase alpha subunit B
comp134823_c0_seq1_36	PRI1; DNA primase small subunit [EC:2.7.7.-]
comp130570_c0_seq1_14	PRI2; DNA primase large subunit [EC:2.7.7.-]
comp137092_c0_seq1_68	POLD1; DNA polymerase delta subunit 1 [EC:2.7.7.7]
comp136225_c0_seq1_10	POLD3; DNA polymerase delta subunit 3
comp110104_c3_seq1_15	POLE1; DNA polymerase epsilon subunit 1 [EC:2.7.7.7]
comp132341_c0_seq1_80	POLE1; DNA polymerase epsilon subunit 1 [EC:2.7.7.7]
comp135711_c0_seq1_7	POLE2; DNA polymerase epsilon subunit 2 [EC:2.7.7.7]
comp96457_c0_seq1_7	POLE4; DNA polymerase epsilon subunit 4 [EC:2.7.7.7]
comp70223_c0_seq1_4	spoT, HDDC3; guanosine-3',5'-bis(diphosphate) 3'-pyrophosphohydrolase [EC:3.1.7.2]
comp134907_c0_seq1_8	PPX1; exopolyphosphatase [EC:3.6.1.11]
comp130882_c0_seq1_6	E4.6.1.1; adenylate cyclase [EC:4.6.1.1]
comp135006_c0_seq1_6	ADCY2; adenylate cyclase 2 [EC:4.6.1.1]
comp102768_c0_seq1_11	ADCY3; adenylate cyclase 3 [EC:4.6.1.1]
comp120244_c1_seq1_14	ADCY5; adenylate cyclase 5 [EC:4.6.1.1]
comp134112_c0_seq1_36	ADCY7; adenylate cyclase 7 [EC:4.6.1.1]
comp129344_c0_seq1_8	ADCY9; adenylate cyclase 9 [EC:4.6.1.1]
comp129344_c8_seq1_45	ADCY9; adenylate cyclase 9 [EC:4.6.1.1]
comp118357_c2_seq1_7	GUCY1B; guanylate cyclase soluble subunit beta [EC:4.6.1.2]
comp359805_c0_seq1_5	GUCY1B; guanylate cyclase soluble subunit beta [EC:4.6.1.2]
comp129129_c1_seq1_23	GUCY2C; heat-stable enterotoxin receptor [EC:4.6.1.2]
comp117859_c3_seq1_6	PDE; 3',5'-cyclic-nucleotide phosphodiesterase [EC:3.1.4.17]
comp132501_c2_seq1_97	PDE; 3',5'-cyclic-nucleotide phosphodiesterase [EC:3.1.4.17]
comp137427_c2_seq1_40	PDE; 3',5'-cyclic-nucleotide phosphodiesterase [EC:3.1.4.17]
comp741445_c0_seq1_2	PDE; 3',5'-cyclic-nucleotide phosphodiesterase [EC:3.1.4.17]
comp132517_c1_seq1_5	PDE3; cGMP-inhibited 3',5'-cyclic phosphodiesterase [EC:3.1.4.17]
comp123293_c0_seq1_3	PDE5; cGMP-specific 3',5'-cyclic phosphodiesterase [EC:3.1.4.35]
comp123293_c1_seq1_3	PDE5; cGMP-specific 3',5'-cyclic phosphodiesterase [EC:3.1.4.35]
comp1241363_c0_seq1_3	PDE5; cGMP-specific 3',5'-cyclic phosphodiesterase [EC:3.1.4.35]
comp108083_c2_seq1_6	PDE6B; rod cGMP-specific 3',5'-cyclic phosphodiesterase subunit beta [EC:3.1.4.35]
comp134128_c0_seq1_4	PDE6D; retinal rod rhodopsin-sensitive cGMP 3',5'-cyclic phosphodiesterase subunit delta
comp112727_c1_seq1_4	PDE6G; retinal rod rhodopsin-sensitive cGMP 3',5'-cyclic phosphodiesterase subunit gamma
comp136553_c0_seq1_13	E6.3.4.4, purA; adenylosuccinate synthase [EC:6.3.4.4]
comp123158_c0_seq1_8	E3.5.4.6, AMPD; AMP deaminase [EC:3.5.4.6]
comp132715_c0_seq1_10	E2.7.1.20, ADK; adenosine kinase [EC:2.7.1.20]
comp134924_c0_seq1_25	E2.7.1.20, ADK; adenosine kinase [EC:2.7.1.20]
comp128233_c0_seq1_10	DCK; deoxycitidine kinase [EC:2.7.1.74]
comp646808_c0_seq1_4	E3.5.4.4, ADA, add; adenosine deaminase [EC:3.5.4.4]
comp21727_c0_seq1_7	E2.7.4.3, adk; adenylate kinase [EC:2.7.4.3]
comp87621_c0_seq1_7	E2.7.4.3, adk; adenylate kinase [EC:2.7.4.3]
comp116273_c0_seq1_8	E2.7.4.3, adk; adenylate kinase [EC:2.7.4.3]
comp131074_c0_seq1_11	E2.7.4.3, adk; adenylate kinase [EC:2.7.4.3]
comp133406_c1_seq1_11	E2.7.4.3, adk; adenylate kinase [EC:2.7.4.3]
comp137270_c1_seq1_12	E2.7.4.3, adk; adenylate kinase [EC:2.7.4.3]
comp131442_c0_seq1_8	E3.6.1.3; adenosinetriphosphatase [EC:3.6.1.3]
comp129778_c1_seq1_5	K06928; nucleoside-triphosphatase THEP1 [EC:3.6.1.15]
comp137940_c0_seq1_51	pnp, PNPT1; polyribonucleotide nucleotidyltransferase [EC:2.7.7.8]
comp137920_c0_seq1_40	PAPSS; 3'-phosphoadenosine 5'-phosphosulfate synthase [EC:2.7.7.4 2.7.1.25]
comp49374_c0_seq1_4	uraH, pucM, hiuH; 5-hydroxyisourate hydrolase [EC:3.5.2.17]
comp134260_c2_seq1_10	PRHOXNB, URAD; 2-oxo-4-hydroxy-4-carboxy-5-ureidoimidazoline decarboxylase [EC:4.1.1.-]
comp137359_c0_seq1_53	allB; allantoinase [EC:3.5.2.5]
00240 Pyrimidine metabolism
comp138964_c0_seq1_27	CAD; carbamoyl-phosphate synthase / aspartate carbamoyltransferase / dihydroorotase [EC:6.3.5.5 2.1.3.2 3.5.2.3]
comp135378_c0_seq1_30	DHODH; dihydroorotate dehydrogenase [EC:1.3.5.2]
comp137115_c0_seq1_9	UMPS; uridine monophosphate synthetase [EC:2.4.2.10 4.1.1.23]
comp131264_c0_seq1_8	CMPK1, UMPK; UMP-CMP kinase [EC:2.7.4.- 2.7.4.14]
comp129124_c1_seq1_20	E2.7.4.10; nucleoside-triphosphate--adenylate kinase [EC:2.7.4.10]
comp124723_c0_seq1_5	E2.7.4.6, ndk; nucleoside-diphosphate kinase [EC:2.7.4.6]
comp130552_c0_seq1_14	E2.7.4.6, ndk; nucleoside-diphosphate kinase [EC:2.7.4.6]
comp131996_c0_seq1_9	E2.7.4.6, ndk; nucleoside-diphosphate kinase [EC:2.7.4.6]
comp134352_c0_seq1_11	E2.7.4.6, ndk; nucleoside-diphosphate kinase [EC:2.7.4.6]
comp137940_c0_seq1_51	pnp, PNPT1; polyribonucleotide nucleotidyltransferase [EC:2.7.7.8]
comp135968_c2_seq1_11	CANT1; soluble calcium-activated nucleotidase 1 [EC:3.6.1.6]
comp136303_c0_seq1_24	ENTPD4, LALP70; ectonucleoside triphosphate diphosphohydrolase 4 [EC:3.6.1.6]
comp135212_c0_seq1_13	ENTPD5_6; ectonucleoside triphosphate diphosphohydrolase 5/6 [EC:3.6.1.6]
comp138288_c2_seq1_12	ENTPD5_6; ectonucleoside triphosphate diphosphohydrolase 5/6 [EC:3.6.1.6]
comp135620_c0_seq1_18	E6.3.4.2, pyrG; CTP synthase [EC:6.3.4.2]
comp136406_c0_seq1_16	E6.3.4.2, pyrG; CTP synthase [EC:6.3.4.2]
comp55462_c0_seq1_3	rpoB; DNA-directed RNA polymerase subunit beta [EC:2.7.7.6]
comp382566_c0_seq1_4	rpoZ; DNA-directed RNA polymerase subunit omega [EC:2.7.7.6]
comp138146_c0_seq1_94	RPA1, POLR1A; DNA-directed RNA polymerase I subunit RPA1 [EC:2.7.7.6]
comp138932_c0_seq1_81	RPA2, POLR1B; DNA-directed RNA polymerase I subunit RPA2 [EC:2.7.7.6]
comp70228_c0_seq1_15	RPA12, ZNRD1; DNA-directed RNA polymerase I subunit RPA12
comp126702_c0_seq1_12	RPA43; DNA-directed RNA polymerase I subunit RPA43
comp135188_c0_seq1_82	RPB1, POLR2A; DNA-directed RNA polymerase II subunit RPB1 [EC:2.7.7.6]
comp129443_c1_seq1_28	RPB2, POLR2B; DNA-directed RNA polymerase II subunit RPB2 [EC:2.7.7.6]
comp131319_c0_seq1_6	RPB3, POLR2C; DNA-directed RNA polymerase II subunit RPB3
comp130526_c0_seq1_14	RPB5, POLR2E; DNA-directed RNA polymerases I, II, and III subunit RPABC1
comp127248_c0_seq1_18	RPB7, POLR2G; DNA-directed RNA polymerase II subunit RPB7
comp141039_c0_seq1_8	RPB8, POLR2H; DNA-directed RNA polymerases I, II, and III subunit RPABC3
comp70115_c0_seq1_9	RPB9, POLR2I; DNA-directed RNA polymerase II subunit RPB9
comp97742_c0_seq1_6	RPB10, POLR2L; DNA-directed RNA polymerases I, II, and III subunit RPABC5
comp135069_c0_seq1_63	RPC1, POLR3A; DNA-directed RNA polymerase III subunit RPC1 [EC:2.7.7.6]
comp136993_c0_seq1_29	RPC2, POLR3B; DNA-directed RNA polymerase III subunit RPC2 [EC:2.7.7.6]
comp132977_c0_seq1_16	RPC82, POLR3C; DNA-directed RNA polymerase III subunit RPC3
comp97432_c0_seq1_10	RPC53, POLR3D; DNA-directed RNA polymerase III subunit RPC4
comp133278_c0_seq1_22	RPC37, POLR3E; DNA-directed RNA polymerase III subunit RPC5
comp134186_c0_seq1_9	RPC40, POLR1C; DNA-directed RNA polymerases I and III subunit RPAC1
comp116009_c0_seq1_4	RPC11, POLR3K; DNA-directed RNA polymerase III subunit RPC10
comp137232_c1_seq1_24	RPC25, POLR3H; DNA-directed RNA polymerase III subunit RPC8
comp137896_c0_seq1_17	RPC31, POLR3G; DNA-directed RNA polymerase III subunit RPC7
comp137987_c5_seq1_26	RPC31, POLR3G; DNA-directed RNA polymerase III subunit RPC7
comp120881_c0_seq1_6	RPC34, POLR3F; DNA-directed RNA polymerase III subunit RPC6
comp77770_c0_seq1_3	DPO1, polA; DNA polymerase I [EC:2.7.7.7]
comp912878_c0_seq1_2	DPO1, polA; DNA polymerase I [EC:2.7.7.7]
comp136147_c3_seq1_86	POLA1; DNA polymerase alpha subunit A [EC:2.7.7.7]
comp136588_c0_seq1_12	POLA2; DNA polymerase alpha subunit B
comp134823_c0_seq1_36	PRI1; DNA primase small subunit [EC:2.7.7.-]
comp130570_c0_seq1_14	PRI2; DNA primase large subunit [EC:2.7.7.-]
comp137092_c0_seq1_68	POLD1; DNA polymerase delta subunit 1 [EC:2.7.7.7]
comp136225_c0_seq1_10	POLD3; DNA polymerase delta subunit 3
comp110104_c3_seq1_15	POLE1; DNA polymerase epsilon subunit 1 [EC:2.7.7.7]
comp132341_c0_seq1_80	POLE1; DNA polymerase epsilon subunit 1 [EC:2.7.7.7]
comp135711_c0_seq1_7	POLE2; DNA polymerase epsilon subunit 2 [EC:2.7.7.7]
comp96457_c0_seq1_7	POLE4; DNA polymerase epsilon subunit 4 [EC:2.7.7.7]
comp96387_c0_seq1_28	udk, UCK; uridine kinase [EC:2.7.1.48]
comp134588_c0_seq1_21	udk, UCK; uridine kinase [EC:2.7.1.48]
comp136986_c0_seq1_6	udk, UCK; uridine kinase [EC:2.7.1.48]
comp138111_c0_seq1_42	udk, UCK; uridine kinase [EC:2.7.1.48]
comp138977_c0_seq1_43	udk, UCK; uridine kinase [EC:2.7.1.48]
comp116446_c0_seq1_9	E3.1.3.5; 5'-nucleotidase [EC:3.1.3.5]
comp132344_c1_seq1_9	E3.1.3.5; 5'-nucleotidase [EC:3.1.3.5]
comp134822_c0_seq1_35	E3.1.3.5; 5'-nucleotidase [EC:3.1.3.5]
comp136687_c0_seq1_11	E3.1.3.5; 5'-nucleotidase [EC:3.1.3.5]
comp137398_c0_seq1_25	E3.1.3.5; 5'-nucleotidase [EC:3.1.3.5]
comp135230_c0_seq1_7	udp, UPP; uridine phosphorylase [EC:2.4.2.3]
comp129735_c2_seq1_27	DPYD; dihydropyrimidine dehydrogenase (NADP+) [EC:1.3.1.2]
comp122173_c0_seq1_22	DPYS, dht, hydA; dihydropyrimidinase [EC:3.5.2.2]
comp133310_c0_seq1_11	UPB1; beta-ureidopropionase [EC:3.5.1.6]
comp136857_c0_seq1_18	E1.8.1.9, trxB; thioredoxin reductase (NADPH) [EC:1.8.1.9]
comp136937_c0_seq1_42	RRM1; ribonucleoside-diphosphate reductase subunit M1 [EC:1.17.4.1]
comp132789_c0_seq1_9	RRM2; ribonucleoside-diphosphate reductase subunit M2 [EC:1.17.4.1]
comp136215_c1_seq1_26	RRM2; ribonucleoside-diphosphate reductase subunit M2 [EC:1.17.4.1]
comp116412_c1_seq1_14	dut, DUT; dUTP pyrophosphatase [EC:3.6.1.23]
comp133830_c0_seq1_13	thyA, TYMS; thymidylate synthase [EC:2.1.1.45]
comp69924_c0_seq1_5	cdd, CDA; cytidine deaminase [EC:3.5.4.5]
comp132118_c0_seq1_4	deoA, TYMP; thymidine phosphorylase [EC:2.4.2.4]
comp663019_c0_seq1_2	deoA, TYMP; thymidine phosphorylase [EC:2.4.2.4]
comp136984_c1_seq1_10	punA; purine-nucleoside phosphorylase [EC:2.4.2.1]
comp128233_c0_seq1_10	DCK; deoxycitidine kinase [EC:2.7.1.74]
comp135832_c0_seq1_23	comEB; dCMP deaminase [EC:3.5.4.12]
comp135885_c0_seq1_6	tdk, TK; thymidine kinase [EC:2.7.1.21]
comp138514_c1_seq1_16	tdk, TK; thymidine kinase [EC:2.7.1.21]
comp112919_c0_seq1_11	K16330; pseudouridine-5'-phosphate glycosidase / pseudouridine kinase [EC:3.2.-.- 2.7.1.83]
Amino acid metabolism
00250 Alanine, aspartate and glutamate metabolism
comp137108_c8_seq1_39	GOT1; aspartate aminotransferase, cytoplasmic [EC:2.6.1.1]
comp136547_c0_seq1_36	GOT2; aspartate aminotransferase, mitochondrial [EC:2.6.1.1]
comp111136_c0_seq1_10	DDO; D-aspartate oxidase [EC:1.4.3.1]
comp134958_c1_seq1_20	asnB, ASNS; asparagine synthase (glutamine-hydrolysing) [EC:6.3.5.4]
comp134958_c5_seq1_19	asnB, ASNS; asparagine synthase (glutamine-hydrolysing) [EC:6.3.5.4]
comp135142_c2_seq1_18	GPT, ALT; alanine transaminase [EC:2.6.1.2]
comp136642_c5_seq1_6	AGXT2; alanine-glyoxylate transaminase / (R)-3-amino-2-methylpropionate-pyruvate transaminase [EC:2.6.1.44 2.6.1.40]
comp126934_c0_seq1_13	E6.3.4.5, argG; argininosuccinate synthase [EC:6.3.4.5]
comp134391_c0_seq1_35	argH, ASL; argininosuccinate lyase [EC:4.3.2.1]
comp136553_c0_seq1_13	E6.3.4.4, purA; adenylosuccinate synthase [EC:6.3.4.4]
comp77971_c0_seq1_3	ASPA, aspA; aspartoacylase [EC:3.5.1.15]
comp129057_c2_seq1_28	ABAT; 4-aminobutyrate aminotransferase / (S)-3-amino-2-methylpropionate transaminase [EC:2.6.1.19 2.6.1.22]
comp6251_c0_seq1_4	gltB; glutamate synthase (NADPH/NADH) large chain [EC:1.4.1.13 1.4.1.14]
comp129735_c3_seq1_4	gltD; glutamate synthase (NADPH/NADH) small chain [EC:1.4.1.13 1.4.1.14]
comp133138_c0_seq1_17	GLUD1_2, gdhA; glutamate dehydrogenase (NAD(P)+) [EC:1.4.1.3]
comp136500_c0_seq1_18	E1.2.1.88; 1-pyrroline-5-carboxylate dehydrogenase [EC:1.2.1.88]
comp128429_c0_seq1_31	glnA; glutamine synthetase [EC:6.3.1.2]
comp130307_c0_seq1_7	glnA; glutamine synthetase [EC:6.3.1.2]
comp138964_c0_seq1_27	CAD; carbamoyl-phosphate synthase / aspartate carbamoyltransferase / dihydroorotase [EC:6.3.5.5 2.1.3.2 3.5.2.3]
comp103424_c0_seq1_24	glsA, GLS; glutaminase [EC:3.5.1.2]
comp138783_c5_seq1_18	glsA, GLS; glutaminase [EC:3.5.1.2]
comp87224_c0_seq1_6	E2.6.1.16, glmS; glucosamine--fructose-6-phosphate aminotransferase (isomerizing) [EC:2.6.1.16]
comp116137_c0_seq1_3	E2.6.1.16, glmS; glucosamine--fructose-6-phosphate aminotransferase (isomerizing) [EC:2.6.1.16]
comp122179_c0_seq1_6	E2.6.1.16, glmS; glucosamine--fructose-6-phosphate aminotransferase (isomerizing) [EC:2.6.1.16]
00260 Glycine, serine and threonine metabolism
comp17719_c0_seq1_4	asd; aspartate-semialdehyde dehydrogenase [EC:1.2.1.11]
comp126620_c0_seq1_20	ltaE; threonine aldolase [EC:4.1.2.5]
comp135008_c0_seq1_12	glyA, SHMT; glycine hydroxymethyltransferase [EC:2.1.2.1]
comp136539_c0_seq1_12	glyA, SHMT; glycine hydroxymethyltransferase [EC:2.1.2.1]
comp98646_c0_seq1_12	serB, PSPH; phosphoserine phosphatase [EC:3.1.3.3]
comp125902_c0_seq1_6	serB, PSPH; phosphoserine phosphatase [EC:3.1.3.3]
comp134684_c1_seq1_15	serA, PHGDH; D-3-phosphoglycerate dehydrogenase [EC:1.1.1.95]
comp64003_c0_seq1_20	GLYCTK; glycerate kinase [EC:2.7.1.31]
comp127280_c0_seq1_30	GLYCTK; glycerate kinase [EC:2.7.1.31]
comp135122_c1_seq1_10	PGAM, gpmA; 2,3-bisphosphoglycerate-dependent phosphoglycerate mutase [EC:5.4.2.11]
comp126380_c1_seq1_19	gpmB; probable phosphoglycerate mutase [EC:5.4.2.12]
comp133001_c0_seq1_11	GRHPR; glyoxylate/hydroxypyruvate reductase [EC:1.1.1.79 1.1.1.81]
comp137379_c0_seq1_12	kbl, GCAT; glycine C-acetyltransferase [EC:2.3.1.29]
comp126514_c0_seq1_34	TDH; threonine 3-dehydrogenase [EC:1.1.1.103]
comp133649_c0_seq1_20	E2.3.1.37, ALAS; 5-aminolevulinate synthase [EC:2.3.1.37]
comp136712_c0_seq1_4	MAO, aofH; monoamine oxidase [EC:1.4.3.4]
comp5347_c0_seq1_3	E1.4.3.21, AOC2, AOC3, tynA; primary-amine oxidase [EC:1.4.3.21]
comp136813_c0_seq1_69	GLDC, gcvP; glycine dehydrogenase [EC:1.4.4.2]
comp109153_c1_seq1_5	gcvT, AMT; aminomethyltransferase [EC:2.1.2.10]
comp134386_c0_seq1_38	DLD, lpd, pdhD; dihydrolipoamide dehydrogenase [EC:1.8.1.4]
comp127150_c0_seq1_4	E1.4.3.3, DAO; D-amino-acid oxidase [EC:1.4.3.3]
comp136642_c5_seq1_6	AGXT2; alanine-glyoxylate transaminase / (R)-3-amino-2-methylpropionate-pyruvate transaminase [EC:2.6.1.44 2.6.1.40]
comp99064_c0_seq1_15	GAMT; guanidinoacetate N-methyltransferase [EC:2.1.1.2]
comp137620_c3_seq1_45	ALDH7A1; aldehyde dehydrogenase family 7 member A1 [EC:1.2.1.31 1.2.1.8 1.2.1.3]
comp130981_c0_seq1_31	BHMT; betaine-homocysteine S-methyltransferase [EC:2.1.1.5]
comp120906_c2_seq1_5	DMGDH; dimethylglycine dehydrogenase [EC:1.5.8.4]
comp130540_c0_seq1_14	DMGDH; dimethylglycine dehydrogenase [EC:1.5.8.4]
comp136632_c0_seq1_23	PIPOX; sarcosine oxidase / L-pipecolate oxidase [EC:1.5.3.1 1.5.3.7]
comp1266202_c0_seq1_6	SARDH; sarcosine dehydrogenase [EC:1.5.8.3]
comp119648_c0_seq1_6	GNMT; glycine N-methyltransferase [EC:2.1.1.20]
comp134419_c0_seq1_13	E4.2.1.22, CBS; cystathionine beta-synthase [EC:4.2.1.22]
comp136946_c2_seq1_23	E4.4.1.1; cystathionine gamma-lyase [EC:4.4.1.1]
comp78942_c0_seq1_4	E4.3.1.19, ilvA, tdcB; threonine dehydratase [EC:4.3.1.19]
00270 Cysteine and methionine metabolism
comp136946_c2_seq1_23	E4.4.1.1; cystathionine gamma-lyase [EC:4.4.1.1]
comp134419_c0_seq1_13	E4.2.1.22, CBS; cystathionine beta-synthase [EC:4.2.1.22]
comp130981_c0_seq1_31	BHMT; betaine-homocysteine S-methyltransferase [EC:2.1.1.5]
comp137967_c2_seq1_9	metH, MTR; 5-methyltetrahydrofolate--homocysteine methyltransferase [EC:2.1.1.13]
comp137967_c6_seq1_7	metH, MTR; 5-methyltetrahydrofolate--homocysteine methyltransferase [EC:2.1.1.13]
comp114925_c0_seq1_11	metE; 5-methyltetrahydropteroyltriglutamate--homocysteine methyltransferase [EC:2.1.1.14]
comp128805_c0_seq1_8	metK; S-adenosylmethionine synthetase [EC:2.5.1.6]
comp131144_c0_seq1_40	metK; S-adenosylmethionine synthetase [EC:2.5.1.6]
comp133458_c2_seq1_10	metK; S-adenosylmethionine synthetase [EC:2.5.1.6]
comp137503_c0_seq1_7	speE, SRM; spermidine synthase [EC:2.5.1.16]
comp131988_c1_seq1_11	SMS; spermine synthase [EC:2.5.1.22]
comp124559_c0_seq1_7	E2.4.2.28, mtaP; 5'-methylthioadenosine phosphorylase [EC:2.4.2.28]
comp128662_c1_seq1_11	mtnA; methylthioribose-1-phosphate isomerase [EC:5.3.1.23]
comp137909_c3_seq1_25	mtnB; methylthioribulose-1-phosphate dehydratase [EC:4.2.1.109]
comp132854_c1_seq1_10	mtnC, ENOPH1; enolase-phosphatase E1 [EC:3.1.3.77]
comp124996_c0_seq1_8	TAT; tyrosine aminotransferase [EC:2.6.1.5]
comp134135_c1_seq1_33	DNMT1, dcm; DNA (cytosine-5)-methyltransferase 1 [EC:2.1.1.37]
comp137971_c7_seq1_11	DNMT3A; DNA (cytosine-5)-methyltransferase 3A [EC:2.1.1.37]
comp136608_c1_seq1_24	DNMT3B; DNA (cytosine-5)-methyltransferase 3B [EC:2.1.1.37]
comp134076_c0_seq1_51	E3.3.1.1, ahcY; adenosylhomocysteinase [EC:3.3.1.1]
comp138969_c0_seq1_12	E3.3.1.1, ahcY; adenosylhomocysteinase [EC:3.3.1.1]
comp17719_c0_seq1_4	asd; aspartate-semialdehyde dehydrogenase [EC:1.2.1.11]
comp137108_c8_seq1_39	GOT1; aspartate aminotransferase, cytoplasmic [EC:2.6.1.1]
comp136547_c0_seq1_36	GOT2; aspartate aminotransferase, mitochondrial [EC:2.6.1.1]
comp132033_c1_seq1_8	TST, MPST, sseA; thiosulfate/3-mercaptopyruvate sulfurtransferase [EC:2.8.1.1 2.8.1.2]
comp84597_c0_seq1_5	LDH, ldh; L-lactate dehydrogenase [EC:1.1.1.27]
00280 Valine, leucine and isoleucine degradation
comp138582_c1_seq1_25	E2.6.1.42, ilvE; branched-chain amino acid aminotransferase [EC:2.6.1.42]
comp132571_c2_seq1_16	BCKDHA, bkdA1; 2-oxoisovalerate dehydrogenase E1 component, alpha subunit [EC:1.2.4.4]
comp128539_c0_seq1_11	E1.2.4.4B, bkdA2; 2-oxoisovalerate dehydrogenase E1 component, beta subunit [EC:1.2.4.4]
comp135330_c0_seq1_15	E2.3.1.168, bkdB; 2-oxoisovalerate dehydrogenase E2 component (dihydrolipoyl transacylase) [EC:2.3.1.168]
comp134386_c0_seq1_38	DLD, lpd, pdhD; dihydrolipoamide dehydrogenase [EC:1.8.1.4]
comp137402_c0_seq1_5	ACADS, bcd; butyryl-CoA dehydrogenase [EC:1.3.8.1]
comp138240_c2_seq1_23	ACADM, acd; acyl-CoA dehydrogenase [EC:1.3.8.7]
comp136098_c2_seq1_36	IVD, ivd; isovaleryl-CoA dehydrogenase [EC:1.3.8.4]
comp135398_c0_seq1_11	ACADSB; short/branched chain acyl-CoA dehydrogenase [EC:1.3.99.12]
comp134344_c0_seq1_9	ACAD8; isobutyryl-CoA dehydrogenase [EC:1.3.99.-]
comp136531_c0_seq1_48	HADHA; enoyl-CoA hydratase / long-chain 3-hydroxyacyl-CoA dehydrogenase [EC:4.2.1.17 1.1.1.211]
comp132678_c0_seq1_9	ECHS1; enoyl-CoA hydratase [EC:4.2.1.17]
comp119211_c0_seq1_8	HADH; 3-hydroxyacyl-CoA dehydrogenase [EC:1.1.1.35]
comp357052_c0_seq1_8	ACAA1; acetyl-CoA acyltransferase 1 [EC:2.3.1.16]
comp136565_c0_seq1_9	ACAA2; acetyl-CoA acyltransferase 2 [EC:2.3.1.16]
comp135571_c0_seq1_35	HADHB; acetyl-CoA acyltransferase [EC:2.3.1.16]
comp138345_c0_seq1_16	PCCA, pccA; propionyl-CoA carboxylase alpha chain [EC:6.4.1.3]
comp134868_c0_seq1_12	PCCB, pccB; propionyl-CoA carboxylase beta chain [EC:6.4.1.3]
comp115070_c0_seq1_8	HIBCH; 3-hydroxyisobutyryl-CoA hydrolase [EC:3.1.2.4]
comp132635_c0_seq1_9	E1.1.1.31, mmsB; 3-hydroxyisobutyrate dehydrogenase [EC:1.1.1.31]
comp137386_c0_seq1_11	E1.1.1.31, mmsB; 3-hydroxyisobutyrate dehydrogenase [EC:1.1.1.31]
comp137489_c0_seq1_16	mmsA, iolA, ALDH6A1; malonate-semialdehyde dehydrogenase (acetylating) / methylmalonate-semialdehyde dehydrogenase [EC:1.2.1.18 1.2.1.27]
comp132736_c0_seq1_35	E1.2.1.3; aldehyde dehydrogenase (NAD+) [EC:1.2.1.3]
comp133823_c2_seq1_10	E1.2.1.3; aldehyde dehydrogenase (NAD+) [EC:1.2.1.3]
comp137620_c3_seq1_45	ALDH7A1; aldehyde dehydrogenase family 7 member A1 [EC:1.2.1.31 1.2.1.8 1.2.1.3]
comp133767_c0_seq1_29	ALDH9A1; aldehyde dehydrogenase family 9 member A1 [EC:1.2.1.47 1.2.1.3]
comp115914_c0_seq1_7	AOX; aldehyde oxidase [EC:1.2.3.1]
comp129057_c2_seq1_28	ABAT; 4-aminobutyrate aminotransferase / (S)-3-amino-2-methylpropionate transaminase [EC:2.6.1.19 2.6.1.22]
comp138371_c0_seq1_15	E6.4.1.4A; 3-methylcrotonyl-CoA carboxylase alpha subunit [EC:6.4.1.4]
comp134815_c0_seq1_18	E6.4.1.4B; 3-methylcrotonyl-CoA carboxylase beta subunit [EC:6.4.1.4]
comp138003_c0_seq1_27	AUH; methylglutaconyl-CoA hydratase [EC:4.2.1.18]
comp129044_c0_seq1_8	E4.1.3.4, HMGCL, hmgL; hydroxymethylglutaryl-CoA lyase [EC:4.1.3.4]
comp138175_c1_seq1_24	OXCT; 3-oxoacid CoA-transferase [EC:2.8.3.5]
comp124109_c1_seq1_9	E2.3.1.9, atoB; acetyl-CoA C-acetyltransferase [EC:2.3.1.9]
comp133858_c0_seq1_10	E2.3.1.9, atoB; acetyl-CoA C-acetyltransferase [EC:2.3.1.9]
comp126100_c0_seq1_12	E2.3.3.10; hydroxymethylglutaryl-CoA synthase [EC:2.3.3.10]
00290 Valine, leucine and isoleucine biosynthesis
comp78942_c0_seq1_4	E4.3.1.19, ilvA, tdcB; threonine dehydratase [EC:4.3.1.19]
comp9317_c0_seq1_1	leuC; 3-isopropylmalate/(R)-2-methylmalate dehydratase large subunit [EC:4.2.1.33 4.2.1.35]
comp138582_c1_seq1_25	E2.6.1.42, ilvE; branched-chain amino acid aminotransferase [EC:2.6.1.42]
00300 Lysine biosynthesis
comp17719_c0_seq1_4	asd; aspartate-semialdehyde dehydrogenase [EC:1.2.1.11]
comp137620_c3_seq1_45	ALDH7A1; aldehyde dehydrogenase family 7 member A1 [EC:1.2.1.31 1.2.1.8 1.2.1.3]
comp138863_c0_seq1_15	LYS1; saccharopine dehydrogenase (NAD+, L-lysine forming) [EC:1.5.1.7]
00310 Lysine degradation
comp138863_c0_seq1_15	LYS1; saccharopine dehydrogenase (NAD+, L-lysine forming) [EC:1.5.1.7]
comp138863_c1_seq1_50	AASS; alpha-aminoadipic semialdehyde synthase [EC:1.5.1.8 1.5.1.9]
comp137620_c3_seq1_45	ALDH7A1; aldehyde dehydrogenase family 7 member A1 [EC:1.2.1.31 1.2.1.8 1.2.1.3]
comp136390_c1_seq1_67	OGDH, sucA; 2-oxoglutarate dehydrogenase E1 component [EC:1.2.4.2]
comp130651_c0_seq1_11	DLST, sucB; 2-oxoglutarate dehydrogenase E2 component (dihydrolipoamide succinyltransferase) [EC:2.3.1.61]
comp136154_c0_seq1_29	DLST, sucB; 2-oxoglutarate dehydrogenase E2 component (dihydrolipoamide succinyltransferase) [EC:2.3.1.61]
comp138213_c0_seq1_34	GCDH, gcdH; glutaryl-CoA dehydrogenase [EC:1.3.8.6]
comp138343_c1_seq1_33	GCDH, gcdH; glutaryl-CoA dehydrogenase [EC:1.3.8.6]
comp136531_c0_seq1_48	HADHA; enoyl-CoA hydratase / long-chain 3-hydroxyacyl-CoA dehydrogenase [EC:4.2.1.17 1.1.1.211]
comp132678_c0_seq1_9	ECHS1; enoyl-CoA hydratase [EC:4.2.1.17]
comp119211_c0_seq1_8	HADH; 3-hydroxyacyl-CoA dehydrogenase [EC:1.1.1.35]
comp124109_c1_seq1_9	E2.3.1.9, atoB; acetyl-CoA C-acetyltransferase [EC:2.3.1.9]
comp133858_c0_seq1_10	E2.3.1.9, atoB; acetyl-CoA C-acetyltransferase [EC:2.3.1.9]
comp136632_c0_seq1_23	PIPOX; sarcosine oxidase / L-pipecolate oxidase [EC:1.5.3.1 1.5.3.7]
comp99426_c0_seq1_1	ASH1L; histone-lysine N-methyltransferase ASH1L [EC:2.1.1.43]
comp109110_c0_seq1_4	ASH1L; histone-lysine N-methyltransferase ASH1L [EC:2.1.1.43]
comp321533_c0_seq1_25	ASH1L; histone-lysine N-methyltransferase ASH1L [EC:2.1.1.43]
comp1068354_c0_seq1_2	ASH1L; histone-lysine N-methyltransferase ASH1L [EC:2.1.1.43]
comp127822_c1_seq1_24	DOT1L, DOT1; histone-lysine N-methyltransferase, H3 lysine-79 specific [EC:2.1.1.43]
comp134290_c2_seq1_31	EHMT; euchromatic histone-lysine N-methyltransferase [EC:2.1.1.43]
comp138087_c1_seq1_60	EHMT; euchromatic histone-lysine N-methyltransferase [EC:2.1.1.43]
comp138906_c3_seq1_30	EHMT; euchromatic histone-lysine N-methyltransferase [EC:2.1.1.43]
comp138495_c2_seq1_68	WHSC1, MMSET, NSD2; histone-lysine N-methyltransferase NSD2 [EC:2.1.1.43]
comp134234_c2_seq1_39	SETD1, SET1; histone-lysine N-methyltransferase SETD1 [EC:2.1.1.43]
comp112869_c0_seq1_9	SETD2, SET2; histone-lysine N-methyltransferase SETD2 [EC:2.1.1.43]
comp137144_c2_seq1_3	SETD2, SET2; histone-lysine N-methyltransferase SETD2 [EC:2.1.1.43]
comp137144_c9_seq1_37	SETD2, SET2; histone-lysine N-methyltransferase SETD2 [EC:2.1.1.43]
comp135829_c0_seq1_10	SETD7; histone-lysine N-methyltransferase SETD7 [EC:2.1.1.43]
comp116127_c0_seq1_5	SETD8; histone-lysine N-methyltransferase SETD8 [EC:2.1.1.43]
comp135017_c0_seq1_10	SETD8; histone-lysine N-methyltransferase SETD8 [EC:2.1.1.43]
comp132757_c1_seq1_19	SETDB; histone-lysine N-methyltransferase SETDB [EC:2.1.1.43]
comp135681_c0_seq1_33	SETDB; histone-lysine N-methyltransferase SETDB [EC:2.1.1.43]
comp132670_c0_seq1_6	SETMAR; histone-lysine N-methyltransferase SETMAR [EC:2.1.1.43]
comp116391_c0_seq1_8	SUV39H, CLR4; histone-lysine N-methyltransferase SUV39H [EC:2.1.1.43]
comp75259_c0_seq1_10	SUV420H; histone-lysine N-methyltransferase SUV420H [EC:2.1.1.43]
comp134806_c1_seq1_11	SUV420H; histone-lysine N-methyltransferase SUV420H [EC:2.1.1.43]
comp130329_c3_seq1_9	MLL1; histone-lysine N-methyltransferase MLL1 [EC:2.1.1.43]
comp130445_c1_seq1_44	MLL3; histone-lysine N-methyltransferase MLL3 [EC:2.1.1.43]
comp135686_c0_seq1_33	MLL3; histone-lysine N-methyltransferase MLL3 [EC:2.1.1.43]
comp126350_c0_seq1_15	MLL4; histone-lysine N-methyltransferase MLL4 [EC:2.1.1.43]
comp135750_c2_seq1_29	MLL4; histone-lysine N-methyltransferase MLL4 [EC:2.1.1.43]
comp132762_c0_seq1_105	MLL5; histone-lysine N-methyltransferase MLL5 [EC:2.1.1.43]
comp133516_c1_seq1_17	E1.14.11.8; trimethyllysine dioxygenase [EC:1.14.11.8]
comp132736_c0_seq1_35	E1.2.1.3; aldehyde dehydrogenase (NAD+) [EC:1.2.1.3]
comp133823_c2_seq1_10	E1.2.1.3; aldehyde dehydrogenase (NAD+) [EC:1.2.1.3]
comp133767_c0_seq1_29	ALDH9A1; aldehyde dehydrogenase family 9 member A1 [EC:1.2.1.47 1.2.1.3]
comp134530_c0_seq1_18	E1.14.11.1; gamma-butyrobetaine dioxygenase [EC:1.14.11.1]
comp138678_c1_seq1_59	PLOD3; lysyl hydroxylase/galactosyltransferase/glucosyltransferase [EC:1.14.11.4 2.4.1.50 2.4.1.66]
comp135167_c0_seq1_38	GLT25D; collagen beta-1,O-galactosyltransferase [EC:2.4.1.50]
00330 Arginine and proline metabolism
comp99064_c0_seq1_15	GAMT; guanidinoacetate N-methyltransferase [EC:2.1.1.2]
comp70120_c0_seq1_10	E2.7.3.2; creatine kinase [EC:2.7.3.2]
comp137855_c1_seq1_27	E2.7.3.2; creatine kinase [EC:2.7.3.2]
comp130300_c0_seq1_5	E3.5.3.11, speB; agmatinase [EC:3.5.3.11]
comp137593_c8_seq1_39	E4.1.1.17, ODC1, speC, speF; ornithine decarboxylase [EC:4.1.1.17]
comp137503_c0_seq1_7	speE, SRM; spermidine synthase [EC:2.5.1.16]
comp131988_c1_seq1_11	SMS; spermine synthase [EC:2.5.1.22]
comp116044_c0_seq1_20	ABP1, AOC1; diamine oxidase [EC:1.4.3.22]
comp132736_c0_seq1_35	E1.2.1.3; aldehyde dehydrogenase (NAD+) [EC:1.2.1.3]
comp133823_c2_seq1_10	E1.2.1.3; aldehyde dehydrogenase (NAD+) [EC:1.2.1.3]
comp137620_c3_seq1_45	ALDH7A1; aldehyde dehydrogenase family 7 member A1 [EC:1.2.1.31 1.2.1.8 1.2.1.3]
comp133767_c0_seq1_29	ALDH9A1; aldehyde dehydrogenase family 9 member A1 [EC:1.2.1.47 1.2.1.3]
comp132028_c0_seq1_9	CNDP2; cytosolic nonspecific dipeptidase [EC:3.4.13.18]
comp134990_c0_seq1_8	E2.3.1.57, speG; diamine N-acetyltransferase [EC:2.3.1.57]
comp138182_c0_seq1_13	E2.3.1.57, speG; diamine N-acetyltransferase [EC:2.3.1.57]
comp136712_c0_seq1_4	MAO, aofH; monoamine oxidase [EC:1.4.3.4]
comp97015_c0_seq1_5	E2.6.1.13, rocD; ornithine--oxo-acid transaminase [EC:2.6.1.13]
comp134817_c0_seq1_7	E2.6.1.13, rocD; ornithine--oxo-acid transaminase [EC:2.6.1.13]
comp134700_c3_seq1_10	E1.5.1.2, proC; pyrroline-5-carboxylate reductase [EC:1.5.1.2]
comp137959_c0_seq1_8	E1.5.1.2, proC; pyrroline-5-carboxylate reductase [EC:1.5.1.2]
comp123613_c0_seq1_8	E1.5.99.8; proline dehydrogenase [EC:1.5.99.8]
comp136500_c0_seq1_18	E1.2.1.88; 1-pyrroline-5-carboxylate dehydrogenase [EC:1.2.1.88]
comp135153_c0_seq1_21	ALDH18A1, P5CS; delta-1-pyrroline-5-carboxylate synthetase [EC:2.7.2.11 1.2.1.41]
comp133475_c0_seq1_39	LAP3; cytosol aminopeptidase [EC:3.4.11.1 3.4.11.5]
comp133214_c1_seq1_12	E1.14.11.2; prolyl 4-hydroxylase [EC:1.14.11.2]
comp137108_c8_seq1_39	GOT1; aspartate aminotransferase, cytoplasmic [EC:2.6.1.1]
comp136547_c0_seq1_36	GOT2; aspartate aminotransferase, mitochondrial [EC:2.6.1.1]
comp127150_c0_seq1_4	E1.4.3.3, DAO; D-amino-acid oxidase [EC:1.4.3.3]
comp137799_c2_seq1_8	OTC, argF, argI; ornithine carbamoyltransferase [EC:2.1.3.3]
comp126934_c0_seq1_13	E6.3.4.5, argG; argininosuccinate synthase [EC:6.3.4.5]
comp134391_c0_seq1_35	argH, ASL; argininosuccinate lyase [EC:4.3.2.1]
comp134224_c0_seq1_6	E3.5.3.1, rocF, arg; arginase [EC:3.5.3.1]
comp104257_c2_seq1_5	NOS1; nitric-oxide synthase, brain [EC:1.14.13.39]
comp103424_c0_seq1_24	glsA, GLS; glutaminase [EC:3.5.1.2]
comp138783_c5_seq1_18	glsA, GLS; glutaminase [EC:3.5.1.2]
comp128429_c0_seq1_31	glnA; glutamine synthetase [EC:6.3.1.2]
comp130307_c0_seq1_7	glnA; glutamine synthetase [EC:6.3.1.2]
comp133138_c0_seq1_17	GLUD1_2, gdhA; glutamate dehydrogenase (NAD(P)+) [EC:1.4.1.3]
comp135441_c2_seq1_11	NAGS; N-acetylglutamate synthase [EC:2.3.1.1]
comp135163_c0_seq1_10	ACY1; aminoacylase [EC:3.5.1.14]
00340 Histidine metabolism
comp74476_c0_seq1_13	FTCD; glutamate formiminotransferase / formiminotetrahydrofolate cyclodeaminase [EC:2.1.2.5 4.3.1.4]
comp132747_c2_seq1_5	FTCD; glutamate formiminotransferase / formiminotetrahydrofolate cyclodeaminase [EC:2.1.2.5 4.3.1.4]
comp116044_c0_seq1_20	ABP1, AOC1; diamine oxidase [EC:1.4.3.22]
comp132736_c0_seq1_35	E1.2.1.3; aldehyde dehydrogenase (NAD+) [EC:1.2.1.3]
comp133823_c2_seq1_10	E1.2.1.3; aldehyde dehydrogenase (NAD+) [EC:1.2.1.3]
comp137620_c3_seq1_45	ALDH7A1; aldehyde dehydrogenase family 7 member A1 [EC:1.2.1.31 1.2.1.8 1.2.1.3]
comp133767_c0_seq1_29	ALDH9A1; aldehyde dehydrogenase family 9 member A1 [EC:1.2.1.47 1.2.1.3]
comp77971_c0_seq1_3	ASPA, aspA; aspartoacylase [EC:3.5.1.15]
comp132172_c1_seq1_8	HNMT; histamine N-methyltransferase [EC:2.1.1.8]
comp136712_c0_seq1_4	MAO, aofH; monoamine oxidase [EC:1.4.3.4]
comp135306_c0_seq1_12	E1.2.1.5; aldehyde dehydrogenase (NAD(P)+) [EC:1.2.1.5]
comp138822_c1_seq1_12	E1.2.1.5; aldehyde dehydrogenase (NAD(P)+) [EC:1.2.1.5]
comp132028_c0_seq1_9	CNDP2; cytosolic nonspecific dipeptidase [EC:3.4.13.18]
comp135732_c1_seq1_12	E2.1.1.-; [EC:2.1.1.-]
00350 Tyrosine metabolism
comp137108_c8_seq1_39	GOT1; aspartate aminotransferase, cytoplasmic [EC:2.6.1.1]
comp136547_c0_seq1_36	GOT2; aspartate aminotransferase, mitochondrial [EC:2.6.1.1]
comp124996_c0_seq1_8	TAT; tyrosine aminotransferase [EC:2.6.1.5]
comp101606_c0_seq1_6	HGD, hmgA; homogentisate 1,2-dioxygenase [EC:1.13.11.5]
comp131628_c2_seq1_15	maiA, GSTZ1; maleylacetoacetate isomerase [EC:5.2.1.2]
comp100409_c1_seq1_4	TYRP1; tyrosinase-related protein 1 [EC:1.14.18.-]
comp126639_c0_seq1_5	COMT; catechol O-methyltransferase [EC:2.1.1.6]
comp136712_c0_seq1_4	MAO, aofH; monoamine oxidase [EC:1.4.3.4]
comp5347_c0_seq1_3	E1.4.3.21, AOC2, AOC3, tynA; primary-amine oxidase [EC:1.4.3.21]
comp135306_c0_seq1_12	E1.2.1.5; aldehyde dehydrogenase (NAD(P)+) [EC:1.2.1.5]
comp138822_c1_seq1_12	E1.2.1.5; aldehyde dehydrogenase (NAD(P)+) [EC:1.2.1.5]
comp132894_c0_seq1_11	frmA, ADH5, adhC; S-(hydroxymethyl)glutathione dehydrogenase / alcohol dehydrogenase [EC:1.1.1.284 1.1.1.1]
comp134194_c1_seq1_20	frmA, ADH5, adhC; S-(hydroxymethyl)glutathione dehydrogenase / alcohol dehydrogenase [EC:1.1.1.284 1.1.1.1]
comp135732_c1_seq1_12	E2.1.1.-; [EC:2.1.1.-]
comp115914_c0_seq1_7	AOX; aldehyde oxidase [EC:1.2.3.1]
comp135059_c0_seq1_10	E2.3.1.-; [EC:2.3.1.-]
00360 Phenylalanine metabolism
comp5347_c0_seq1_3	E1.4.3.21, AOC2, AOC3, tynA; primary-amine oxidase [EC:1.4.3.21]
comp136712_c0_seq1_4	MAO, aofH; monoamine oxidase [EC:1.4.3.4]
comp135306_c0_seq1_12	E1.2.1.5; aldehyde dehydrogenase (NAD(P)+) [EC:1.2.1.5]
comp138822_c1_seq1_12	E1.2.1.5; aldehyde dehydrogenase (NAD(P)+) [EC:1.2.1.5]
comp137108_c8_seq1_39	GOT1; aspartate aminotransferase, cytoplasmic [EC:2.6.1.1]
comp136547_c0_seq1_36	GOT2; aspartate aminotransferase, mitochondrial [EC:2.6.1.1]
comp124996_c0_seq1_8	TAT; tyrosine aminotransferase [EC:2.6.1.5]
comp115448_c0_seq1_5	PRDX6; peroxiredoxin 6, 1-Cys peroxiredoxin [EC:1.11.1.7 1.11.1.15 3.1.1.-]
00380 Tryptophan metabolism
comp135942_c0_seq1_9	AFMID; arylformamidase [EC:3.5.1.9]
comp98548_c1_seq1_2	KMO; kynurenine 3-monooxygenase [EC:1.14.13.9]
comp1166111_c0_seq1_2	KMO; kynurenine 3-monooxygenase [EC:1.14.13.9]
comp138671_c0_seq1_19	KYNU, kynU; kynureninase [EC:3.7.1.3]
comp636672_c0_seq1_2	HAAO; 3-hydroxyanthranilate 3,4-dioxygenase [EC:1.13.11.6]
comp89635_c1_seq1_3	ACMSD; aminocarboxymuconate-semialdehyde decarboxylase [EC:4.1.1.45]
comp136390_c1_seq1_67	OGDH, sucA; 2-oxoglutarate dehydrogenase E1 component [EC:1.2.4.2]
comp138213_c0_seq1_34	GCDH, gcdH; glutaryl-CoA dehydrogenase [EC:1.3.8.6]
comp138343_c1_seq1_33	GCDH, gcdH; glutaryl-CoA dehydrogenase [EC:1.3.8.6]
comp136531_c0_seq1_48	HADHA; enoyl-CoA hydratase / long-chain 3-hydroxyacyl-CoA dehydrogenase [EC:4.2.1.17 1.1.1.211]
comp132678_c0_seq1_9	ECHS1; enoyl-CoA hydratase [EC:4.2.1.17]
comp119211_c0_seq1_8	HADH; 3-hydroxyacyl-CoA dehydrogenase [EC:1.1.1.35]
comp124109_c1_seq1_9	E2.3.1.9, atoB; acetyl-CoA C-acetyltransferase [EC:2.3.1.9]
comp133858_c0_seq1_10	E2.3.1.9, atoB; acetyl-CoA C-acetyltransferase [EC:2.3.1.9]
comp134209_c0_seq1_8	CCBL; kynurenine---oxoglutarate transaminase / cysteine-S-conjugate beta-lyase / glutamine---phenylpyruvate transaminase [EC:2.6.1.7 4.4.1.13 2.6.1.64]
comp138934_c0_seq1_41	CCBL; kynurenine---oxoglutarate transaminase / cysteine-S-conjugate beta-lyase / glutamine---phenylpyruvate transaminase [EC:2.6.1.7 4.4.1.13 2.6.1.64]
comp136712_c0_seq1_4	MAO, aofH; monoamine oxidase [EC:1.4.3.4]
comp132736_c0_seq1_35	E1.2.1.3; aldehyde dehydrogenase (NAD+) [EC:1.2.1.3]
comp133823_c2_seq1_10	E1.2.1.3; aldehyde dehydrogenase (NAD+) [EC:1.2.1.3]
comp137620_c3_seq1_45	ALDH7A1; aldehyde dehydrogenase family 7 member A1 [EC:1.2.1.31 1.2.1.8 1.2.1.3]
comp133767_c0_seq1_29	ALDH9A1; aldehyde dehydrogenase family 9 member A1 [EC:1.2.1.47 1.2.1.3]
comp115914_c0_seq1_7	AOX; aldehyde oxidase [EC:1.2.3.1]
comp133206_c0_seq1_10	ASMT; acetylserotonin N-methyltransferase [EC:2.1.1.4]
comp123774_c0_seq1_8	CYP1A1; cytochrome P450, family 1, subfamily A, polypeptide 1 [EC:1.14.14.1]
comp116044_c0_seq1_20	ABP1, AOC1; diamine oxidase [EC:1.4.3.22]
comp138469_c0_seq1_16	katE, CAT, catB, srpA; catalase [EC:1.11.1.6]
00400 Phenylalanine, tyrosine and tryptophan biosynthesis
comp137108_c8_seq1_39	GOT1; aspartate aminotransferase, cytoplasmic [EC:2.6.1.1]
comp136547_c0_seq1_36	GOT2; aspartate aminotransferase, mitochondrial [EC:2.6.1.1]
comp124996_c0_seq1_8	TAT; tyrosine aminotransferase [EC:2.6.1.5]
Metabolism of other amino acids
00410 beta-Alanine metabolism
comp132028_c0_seq1_9	CNDP2; cytosolic nonspecific dipeptidase [EC:3.4.13.18]
comp129057_c2_seq1_28	ABAT; 4-aminobutyrate aminotransferase / (S)-3-amino-2-methylpropionate transaminase [EC:2.6.1.19 2.6.1.22]
comp137503_c0_seq1_7	speE, SRM; spermidine synthase [EC:2.5.1.16]
comp131988_c1_seq1_11	SMS; spermine synthase [EC:2.5.1.22]
comp5347_c0_seq1_3	E1.4.3.21, AOC2, AOC3, tynA; primary-amine oxidase [EC:1.4.3.21]
comp132736_c0_seq1_35	E1.2.1.3; aldehyde dehydrogenase (NAD+) [EC:1.2.1.3]
comp133823_c2_seq1_10	E1.2.1.3; aldehyde dehydrogenase (NAD+) [EC:1.2.1.3]
comp137620_c3_seq1_45	ALDH7A1; aldehyde dehydrogenase family 7 member A1 [EC:1.2.1.31 1.2.1.8 1.2.1.3]
comp133767_c0_seq1_29	ALDH9A1; aldehyde dehydrogenase family 9 member A1 [EC:1.2.1.47 1.2.1.3]
comp135306_c0_seq1_12	E1.2.1.5; aldehyde dehydrogenase (NAD(P)+) [EC:1.2.1.5]
comp138822_c1_seq1_12	E1.2.1.5; aldehyde dehydrogenase (NAD(P)+) [EC:1.2.1.5]
comp129735_c2_seq1_27	DPYD; dihydropyrimidine dehydrogenase (NADP+) [EC:1.3.1.2]
comp122173_c0_seq1_22	DPYS, dht, hydA; dihydropyrimidinase [EC:3.5.2.2]
comp133310_c0_seq1_11	UPB1; beta-ureidopropionase [EC:3.5.1.6]
comp115070_c0_seq1_8	HIBCH; 3-hydroxyisobutyryl-CoA hydrolase [EC:3.1.2.4]
comp136531_c0_seq1_48	HADHA; enoyl-CoA hydratase / long-chain 3-hydroxyacyl-CoA dehydrogenase [EC:4.2.1.17 1.1.1.211]
comp132678_c0_seq1_9	ECHS1; enoyl-CoA hydratase [EC:4.2.1.17]
comp138240_c2_seq1_23	ACADM, acd; acyl-CoA dehydrogenase [EC:1.3.8.7]
comp125965_c1_seq1_7	E4.1.1.9, MLYCD; malonyl-CoA decarboxylase [EC:4.1.1.9]
comp137489_c0_seq1_16	mmsA, iolA, ALDH6A1; malonate-semialdehyde dehydrogenase (acetylating) / methylmalonate-semialdehyde dehydrogenase [EC:1.2.1.18 1.2.1.27]
00430 Taurine and hypotaurine metabolism
comp103171_c0_seq1_4	CSAD; sulfinoalanine decarboxylase [EC:4.1.1.29]
comp135654_c2_seq1_30	ADO; cysteamine dioxygenase [EC:1.13.11.19]
comp113559_c0_seq1_10	ggt; gamma-glutamyltranspeptidase [EC:2.3.2.2]
comp128350_c3_seq1_5	ggt; gamma-glutamyltranspeptidase [EC:2.3.2.2]
comp135119_c3_seq1_5	ggt; gamma-glutamyltranspeptidase [EC:2.3.2.2]
00440 Phosphonate and phosphinate metabolism
comp131260_c0_seq1_34	PCYT2; ethanolamine-phosphate cytidylyltransferase [EC:2.7.7.14]
comp64189_c0_seq1_8	EPT1; ethanolaminephosphotransferase [EC:2.7.8.1]
comp137579_c0_seq1_13	CEPT1; choline/ethanolamine phosphotransferase [EC:2.7.8.1 2.7.8.2]
comp133642_c0_seq1_11	PCYT1; choline-phosphate cytidylyltransferase [EC:2.7.7.15]
00450 Selenocompound metabolism
comp137967_c2_seq1_9	metH, MTR; 5-methyltetrahydrofolate--homocysteine methyltransferase [EC:2.1.1.13]
comp137967_c6_seq1_7	metH, MTR; 5-methyltetrahydrofolate--homocysteine methyltransferase [EC:2.1.1.13]
comp114925_c0_seq1_11	metE; 5-methyltetrahydropteroyltriglutamate--homocysteine methyltransferase [EC:2.1.1.14]
comp136946_c2_seq1_23	E4.4.1.1; cystathionine gamma-lyase [EC:4.4.1.1]
comp132315_c0_seq1_11	SCLY; selenocysteine lyase [EC:4.4.1.16]
comp134209_c0_seq1_8	CCBL; kynurenine---oxoglutarate transaminase / cysteine-S-conjugate beta-lyase / glutamine---phenylpyruvate transaminase [EC:2.6.1.7 4.4.1.13 2.6.1.64]
comp138934_c0_seq1_41	CCBL; kynurenine---oxoglutarate transaminase / cysteine-S-conjugate beta-lyase / glutamine---phenylpyruvate transaminase [EC:2.6.1.7 4.4.1.13 2.6.1.64]
comp136857_c0_seq1_18	E1.8.1.9, trxB; thioredoxin reductase (NADPH) [EC:1.8.1.9]
comp137920_c0_seq1_40	PAPSS; 3'-phosphoadenosine 5'-phosphosulfate synthase [EC:2.7.7.4 2.7.1.25]
comp133739_c0_seq1_36	selD, SEPHS; selenide, water dikinase [EC:2.7.9.3]
comp134011_c1_seq1_11	selD, SEPHS; selenide, water dikinase [EC:2.7.9.3]
comp134645_c1_seq1_10	PSTK; O-phosphoseryl-tRNA(Sec) kinase [EC:2.7.1.164]
comp135283_c2_seq1_35	SEPSECS; O-phospho-L-seryl-tRNASec:L-selenocysteinyl-tRNA synthase [EC:2.9.1.2]
comp135465_c0_seq1_18	MARS, metG; methionyl-tRNA synthetase [EC:6.1.1.10]
comp137474_c0_seq1_22	MARS, metG; methionyl-tRNA synthetase [EC:6.1.1.10]
00460 Cyanoamino acid metabolism
comp130181_c0_seq1_7	bglB; beta-glucosidase [EC:3.2.1.21]
comp130181_c1_seq1_17	bglB; beta-glucosidase [EC:3.2.1.21]
comp113559_c0_seq1_10	ggt; gamma-glutamyltranspeptidase [EC:2.3.2.2]
comp128350_c3_seq1_5	ggt; gamma-glutamyltranspeptidase [EC:2.3.2.2]
comp135119_c3_seq1_5	ggt; gamma-glutamyltranspeptidase [EC:2.3.2.2]
comp135008_c0_seq1_12	glyA, SHMT; glycine hydroxymethyltransferase [EC:2.1.2.1]
comp136539_c0_seq1_12	glyA, SHMT; glycine hydroxymethyltransferase [EC:2.1.2.1]
00471 D-Glutamine and D-glutamate metabolism
comp103424_c0_seq1_24	glsA, GLS; glutaminase [EC:3.5.1.2]
comp138783_c5_seq1_18	glsA, GLS; glutaminase [EC:3.5.1.2]
comp133138_c0_seq1_17	GLUD1_2, gdhA; glutamate dehydrogenase (NAD(P)+) [EC:1.4.1.3]
00472 D-Arginine and D-ornithine metabolism
comp127150_c0_seq1_4	E1.4.3.3, DAO; D-amino-acid oxidase [EC:1.4.3.3]
00473 D-Alanine metabolism
00480 Glutathione metabolism
comp113559_c0_seq1_10	ggt; gamma-glutamyltranspeptidase [EC:2.3.2.2]
comp128350_c3_seq1_5	ggt; gamma-glutamyltranspeptidase [EC:2.3.2.2]
comp135119_c3_seq1_5	ggt; gamma-glutamyltranspeptidase [EC:2.3.2.2]
comp77940_c0_seq1_3	GGCT; gamma-glutamylcyclotransferase [EC:2.3.2.4]
comp132566_c0_seq1_11	E3.5.2.9; 5-oxoprolinase (ATP-hydrolysing) [EC:3.5.2.9]
comp136417_c0_seq1_60	GCLC; glutamate--cysteine ligase catalytic subunit [EC:6.3.2.2]
comp132657_c0_seq1_9	GCLM; glutamate--cysteine ligase regulatory subunit
comp67984_c0_seq1_12	E6.3.2.3, gshB; glutathione synthase [EC:6.3.2.3]
comp133475_c0_seq1_39	LAP3; cytosol aminopeptidase [EC:3.4.11.1 3.4.11.5]
comp116382_c0_seq1_12	CARP, pepA; leucyl aminopeptidase [EC:3.4.11.1]
comp68061_c0_seq1_21	ANPEP; aminopeptidase N [EC:3.4.11.2]
comp130789_c4_seq1_7	ANPEP; aminopeptidase N [EC:3.4.11.2]
comp123737_c0_seq1_6	GST, gst; glutathione S-transferase [EC:2.5.1.18]
comp129395_c0_seq1_7	GST, gst; glutathione S-transferase [EC:2.5.1.18]
comp130006_c2_seq1_31	GST, gst; glutathione S-transferase [EC:2.5.1.18]
comp132969_c0_seq1_5	GST, gst; glutathione S-transferase [EC:2.5.1.18]
comp133243_c0_seq1_18	GST, gst; glutathione S-transferase [EC:2.5.1.18]
comp133503_c0_seq1_8	GST, gst; glutathione S-transferase [EC:2.5.1.18]
comp133856_c0_seq1_4	GST, gst; glutathione S-transferase [EC:2.5.1.18]
comp136561_c0_seq1_6	GST, gst; glutathione S-transferase [EC:2.5.1.18]
comp133760_c0_seq1_6	GSTK1; glutathione S-transferase kappa 1 [EC:2.5.1.18]
comp130493_c0_seq1_15	E1.8.1.7, GSR, gor; glutathione reductase (NADPH) [EC:1.8.1.7]
comp128564_c0_seq1_42	IDH1, IDH2, icd; isocitrate dehydrogenase [EC:1.1.1.42]
comp137563_c2_seq1_13	IDH1, IDH2, icd; isocitrate dehydrogenase [EC:1.1.1.42]
comp129896_c0_seq1_11	PGD, gnd; 6-phosphogluconate dehydrogenase [EC:1.1.1.44]
comp137151_c0_seq1_15	G6PD, zwf; glucose-6-phosphate 1-dehydrogenase [EC:1.1.1.49]
comp97549_c0_seq1_16	E1.11.1.9; glutathione peroxidase [EC:1.11.1.9]
comp126947_c0_seq1_6	E1.11.1.9; glutathione peroxidase [EC:1.11.1.9]
comp132437_c1_seq1_9	E1.11.1.9; glutathione peroxidase [EC:1.11.1.9]
comp100808_c0_seq1_3	E1.11.1.12; phospholipid-hydroperoxide glutathione peroxidase [EC:1.11.1.12]
comp133594_c0_seq1_9	E1.11.1.12; phospholipid-hydroperoxide glutathione peroxidase [EC:1.11.1.12]
comp137593_c8_seq1_39	E4.1.1.17, ODC1, speC, speF; ornithine decarboxylase [EC:4.1.1.17]
comp137503_c0_seq1_7	speE, SRM; spermidine synthase [EC:2.5.1.16]
comp131988_c1_seq1_11	SMS; spermine synthase [EC:2.5.1.22]
comp136937_c0_seq1_42	RRM1; ribonucleoside-diphosphate reductase subunit M1 [EC:1.17.4.1]
comp132789_c0_seq1_9	RRM2; ribonucleoside-diphosphate reductase subunit M2 [EC:1.17.4.1]
comp136215_c1_seq1_26	RRM2; ribonucleoside-diphosphate reductase subunit M2 [EC:1.17.4.1]
Glycan biosynthesis and metabolism
00510 N-Glycan biosynthesis
comp135919_c10_seq1_12	E2.7.1.108; dolichol kinase [EC:2.7.1.108]
comp136584_c0_seq1_11	ALG7; UDP-N-acetylglucosamine--dolichyl-phosphate N-acetylglucosaminephosphotransferase [EC:2.7.8.15]
comp134534_c0_seq1_22	ALG5; dolichyl-phosphate beta-glucosyltransferase [EC:2.4.1.117]
comp126945_c0_seq1_14	ALG13; beta-1,4-N-acetylglucosaminyltransferase [EC:2.4.1.141]
comp129862_c0_seq1_7	ALG14; beta-1,4-N-acetylglucosaminyltransferase [EC:2.4.1.141]
comp129287_c0_seq1_8	DPM1; dolichol-phosphate mannosyltransferase [EC:2.4.1.83]
comp137622_c0_seq1_27	ALG1; beta-1,4-mannosyltransferase [EC:2.4.1.142]
comp134682_c0_seq1_45	ALG2; alpha-1,3/alpha-1,6-mannosyltransferase [EC:2.4.1.132 2.4.1.257]
comp128830_c0_seq1_17	RFT1; oligosaccharidyl-lipid flippase family
comp137097_c0_seq1_12	ALG3; alpha-1,3-mannosyltransferase [EC:2.4.1.258]
comp129021_c0_seq1_11	ALG9; alpha-1,2-mannosyltransferase [EC:2.4.1.259 2.4.1.261]
comp130946_c0_seq1_11	ALG12; alpha-1,6-mannosyltransferase [EC:2.4.1.260]
comp132211_c0_seq1_7	ALG6; alpha-1,3-glucosyltransferase [EC:2.4.1.267]
comp134229_c0_seq1_13	ALG8; alpha-1,3-glucosyltransferase [EC:2.4.1.265]
comp117548_c0_seq1_8	ALG10; alpha-1,2-glucosyltransferase [EC:2.4.1.256]
comp117548_c1_seq1_11	ALG10; alpha-1,2-glucosyltransferase [EC:2.4.1.256]
comp134448_c0_seq1_16	STT3; dolichyl-diphosphooligosaccharide--protein glycosyltransferase [EC:2.4.99.18]
comp137601_c1_seq1_88	STT3; dolichyl-diphosphooligosaccharide--protein glycosyltransferase [EC:2.4.99.18]
comp132000_c0_seq1_48	OST1, RPN1; oligosaccharyltransferase complex subunit alpha (ribophorin I)
comp124319_c0_seq1_15	SWP1, RPN2; oligosaccharyltransferase complex subunit delta (ribophorin II)
comp135058_c1_seq1_17	OST2, DAD1; oligosaccharyltransferase complex subunit epsilon
comp134842_c0_seq1_7	OST3, OST6; oligosaccharyltransferase complex subunit gamma
comp133078_c1_seq1_23	WBP1; oligosaccharyltransferase complex subunit beta
comp133084_c0_seq1_6	E3.6.1.43; dolichyldiphosphatase [EC:3.6.1.43]
comp136971_c0_seq1_23	GCS1; mannosyl-oligosaccharide glucosidase [EC:3.2.1.106]
comp138541_c0_seq1_21	GANAB; alpha 1,3-glucosidase [EC:3.2.1.84]
comp102366_c0_seq1_22	MAN1; mannosyl-oligosaccharide alpha-1,2-mannosidase [EC:3.2.1.113]
comp133260_c3_seq1_17	MAN1; mannosyl-oligosaccharide alpha-1,2-mannosidase [EC:3.2.1.113]
comp137651_c12_seq1_7	MAN1; mannosyl-oligosaccharide alpha-1,2-mannosidase [EC:3.2.1.113]
comp139049_c0_seq1_20	MAN1; mannosyl-oligosaccharide alpha-1,2-mannosidase [EC:3.2.1.113]
comp135741_c5_seq1_16	MGAT1; alpha-1,3-mannosyl-glycoprotein beta-1,2-N-acetylglucosaminyltransferase [EC:2.4.1.101]
comp119713_c0_seq1_18	MAN2; alpha-mannosidase II [EC:3.2.1.114]
comp134348_c5_seq1_15	MAN2; alpha-mannosidase II [EC:3.2.1.114]
comp125961_c0_seq1_17	MGAT2; alpha-1,6-mannosyl-glycoprotein beta-1,2-N-acetylglucosaminyltransferase [EC:2.4.1.143]
comp137690_c1_seq1_11	FUT8; glycoprotein 6-alpha-L-fucosyltransferase [EC:2.4.1.68]
comp137743_c2_seq1_14	B4GALT1; beta-1,4-galactosyltransferase 1 [EC:2.4.1.22 2.4.1.90 2.4.1.38 2.4.1.-]
comp137509_c2_seq1_17	B4GALT3; beta-1,4-galactosyltransferase 3 [EC:2.4.1.90 2.4.1.38 2.4.1.-]
comp127113_c0_seq1_43	SIAT2, ST6GAL2; beta-galactoside alpha2,6-sialyltransferase (sialyltransferase 2) [EC:2.4.99.1]
comp637743_c0_seq1_5	MGAT3; beta-1,4-mannosyl-glycoprotein beta-1,4-N-acetylglucosaminyltransferase [EC:2.4.1.144]
comp136860_c2_seq1_9	MGAT4A_B; alpha-1,3-mannosylglycoprotein beta-1,4-N-acetylglucosaminyltransferase A/B [EC:2.4.1.145]
comp563688_c0_seq1_13	MGAT5B; mannosyl alpha-1,6-glycoprotein beta-1,6-N-acetyl-glucosaminyltransferase, isozyme B [EC:2.4.1.-]
comp128515_c2_seq1_10	MGAT4C; alpha-1,3-mannosylglycoprotein beta-1,4-N-acetylglucosaminyltransferase C [EC:2.4.1.201 2.4.1.145]
00513 Various types of N-glycan biosynthesis
comp126945_c0_seq1_14	ALG13; beta-1,4-N-acetylglucosaminyltransferase [EC:2.4.1.141]
comp129862_c0_seq1_7	ALG14; beta-1,4-N-acetylglucosaminyltransferase [EC:2.4.1.141]
comp137622_c0_seq1_27	ALG1; beta-1,4-mannosyltransferase [EC:2.4.1.142]
comp134682_c0_seq1_45	ALG2; alpha-1,3/alpha-1,6-mannosyltransferase [EC:2.4.1.132 2.4.1.257]
comp137097_c0_seq1_12	ALG3; alpha-1,3-mannosyltransferase [EC:2.4.1.258]
comp129021_c0_seq1_11	ALG9; alpha-1,2-mannosyltransferase [EC:2.4.1.259 2.4.1.261]
comp130946_c0_seq1_11	ALG12; alpha-1,6-mannosyltransferase [EC:2.4.1.260]
comp134448_c0_seq1_16	STT3; dolichyl-diphosphooligosaccharide--protein glycosyltransferase [EC:2.4.99.18]
comp137601_c1_seq1_88	STT3; dolichyl-diphosphooligosaccharide--protein glycosyltransferase [EC:2.4.99.18]
comp132000_c0_seq1_48	OST1, RPN1; oligosaccharyltransferase complex subunit alpha (ribophorin I)
comp124319_c0_seq1_15	SWP1, RPN2; oligosaccharyltransferase complex subunit delta (ribophorin II)
comp135058_c1_seq1_17	OST2, DAD1; oligosaccharyltransferase complex subunit epsilon
comp134842_c0_seq1_7	OST3, OST6; oligosaccharyltransferase complex subunit gamma
comp133078_c1_seq1_23	WBP1; oligosaccharyltransferase complex subunit beta
comp102366_c0_seq1_22	MAN1; mannosyl-oligosaccharide alpha-1,2-mannosidase [EC:3.2.1.113]
comp133260_c3_seq1_17	MAN1; mannosyl-oligosaccharide alpha-1,2-mannosidase [EC:3.2.1.113]
comp137651_c12_seq1_7	MAN1; mannosyl-oligosaccharide alpha-1,2-mannosidase [EC:3.2.1.113]
comp139049_c0_seq1_20	MAN1; mannosyl-oligosaccharide alpha-1,2-mannosidase [EC:3.2.1.113]
comp135741_c5_seq1_16	MGAT1; alpha-1,3-mannosyl-glycoprotein beta-1,2-N-acetylglucosaminyltransferase [EC:2.4.1.101]
comp119713_c0_seq1_18	MAN2; alpha-mannosidase II [EC:3.2.1.114]
comp134348_c5_seq1_15	MAN2; alpha-mannosidase II [EC:3.2.1.114]
comp125961_c0_seq1_17	MGAT2; alpha-1,6-mannosyl-glycoprotein beta-1,2-N-acetylglucosaminyltransferase [EC:2.4.1.143]
comp137690_c1_seq1_11	FUT8; glycoprotein 6-alpha-L-fucosyltransferase [EC:2.4.1.68]
comp138512_c1_seq1_9	HEX; hexosaminidase [EC:3.2.1.52]
comp128515_c2_seq1_10	MGAT4C; alpha-1,3-mannosylglycoprotein beta-1,4-N-acetylglucosaminyltransferase C [EC:2.4.1.201 2.4.1.145]
comp136860_c2_seq1_9	MGAT4A_B; alpha-1,3-mannosylglycoprotein beta-1,4-N-acetylglucosaminyltransferase A/B [EC:2.4.1.145]
comp137743_c2_seq1_14	B4GALT1; beta-1,4-galactosyltransferase 1 [EC:2.4.1.22 2.4.1.90 2.4.1.38 2.4.1.-]
comp137509_c2_seq1_17	B4GALT3; beta-1,4-galactosyltransferase 3 [EC:2.4.1.90 2.4.1.38 2.4.1.-]
comp131275_c4_seq1_42	SIAT6; N-acetyllactosaminide alpha-2,3-sialyltransferase (sialyltransferase 6) [EC:2.4.99.6]
comp138666_c0_seq1_70	B4GALNT3; beta-1,4-N-acetylgalactosaminyltransferase 3 [EC:2.4.1.244]
00512 Mucin type O-glycan biosynthesis
comp114489_c1_seq1_25	GALNT; polypeptide N-acetylgalactosaminyltransferase [EC:2.4.1.41]
comp125130_c3_seq1_36	GALNT; polypeptide N-acetylgalactosaminyltransferase [EC:2.4.1.41]
comp131622_c0_seq1_25	GALNT; polypeptide N-acetylgalactosaminyltransferase [EC:2.4.1.41]
comp132135_c0_seq1_18	GALNT; polypeptide N-acetylgalactosaminyltransferase [EC:2.4.1.41]
comp132203_c0_seq1_47	GALNT; polypeptide N-acetylgalactosaminyltransferase [EC:2.4.1.41]
comp135071_c2_seq1_11	GALNT; polypeptide N-acetylgalactosaminyltransferase [EC:2.4.1.41]
comp136852_c1_seq1_51	GALNT; polypeptide N-acetylgalactosaminyltransferase [EC:2.4.1.41]
comp137951_c0_seq1_58	GALNT; polypeptide N-acetylgalactosaminyltransferase [EC:2.4.1.41]
comp138499_c4_seq1_45	GALNT; polypeptide N-acetylgalactosaminyltransferase [EC:2.4.1.41]
comp120565_c1_seq1_8	C1GALT1; glycoprotein-N-acetylgalactosamine 3-beta-galactosyltransferase [EC:2.4.1.122]
comp136879_c1_seq1_10	C1GALT2, C1GALT1C1; C1GALT1-specific chaperone 1 [EC:2.4.1.-]
comp137008_c2_seq1_21	B4GALT5; beta-1,4-galactosyltransferase 5 [EC:2.4.1.-]
00514 Other types of O-glycan biosynthesis
comp131579_c0_seq1_15	POMT; dolichyl-phosphate-mannose-protein mannosyltransferase [EC:2.4.1.109]
comp137564_c2_seq1_15	POMT; dolichyl-phosphate-mannose-protein mannosyltransferase [EC:2.4.1.109]
comp137604_c2_seq1_33	POMGNT1; beta-1,2-N-acetylglucosaminyltransferase [EC:2.4.1.-]
comp137743_c2_seq1_14	B4GALT1; beta-1,4-galactosyltransferase 1 [EC:2.4.1.22 2.4.1.90 2.4.1.38 2.4.1.-]
comp137509_c2_seq1_17	B4GALT3; beta-1,4-galactosyltransferase 3 [EC:2.4.1.90 2.4.1.38 2.4.1.-]
comp131275_c4_seq1_42	SIAT6; N-acetyllactosaminide alpha-2,3-sialyltransferase (sialyltransferase 6) [EC:2.4.99.6]
comp135483_c3_seq1_16	FUT9; 4-galactosyl-N-acetylglucosaminide 3-alpha-L-fucosyltransferase [EC:2.4.1.152]
comp133535_c0_seq1_14	FUT4; galactoside alpha-1,3-fucosyltransferase 4 [EC:2.4.1.-]
comp563688_c0_seq1_13	MGAT5B; mannosyl alpha-1,6-glycoprotein beta-1,6-N-acetyl-glucosaminyltransferase, isozyme B [EC:2.4.1.-]
comp135406_c1_seq1_5	CHST10; carbohydrate 3-sulfotransferase 10 [EC:2.8.2.-]
comp125824_c0_seq1_24	OGT; polypeptide N-acetylglucosaminyltransferase [EC:2.4.1.-]
comp136938_c0_seq1_25	OGT; polypeptide N-acetylglucosaminyltransferase [EC:2.4.1.-]
comp130240_c0_seq1_7	POFUT; peptide-O-fucosyltransferase [EC:2.4.1.221]
comp135054_c2_seq1_11	POFUT; peptide-O-fucosyltransferase [EC:2.4.1.221]
comp137711_c4_seq1_35	FNG; fringe [EC:2.4.1.222]
comp127113_c0_seq1_43	SIAT2, ST6GAL2; beta-galactoside alpha2,6-sialyltransferase (sialyltransferase 2) [EC:2.4.99.1]
comp136022_c0_seq1_41	B3GALTL; UDP-glucose:O-linked fucose beta-1,3-glucosyltransferase [EC:2.4.1.-]
comp138441_c0_seq1_40	RUMI, KTELC1; protein glucosyltransferase [EC:2.4.1.-]
comp121760_c1_seq1_13	GXYLT; UDP-xylose:glucoside alpha-1,3-xylosyltransferase [EC:2.4.2.-]
comp121760_c2_seq1_5	GXYLT; UDP-xylose:glucoside alpha-1,3-xylosyltransferase [EC:2.4.2.-]
comp134496_c0_seq1_4	GXYLT; UDP-xylose:glucoside alpha-1,3-xylosyltransferase [EC:2.4.2.-]
comp671707_c0_seq1_10	GXYLT; UDP-xylose:glucoside alpha-1,3-xylosyltransferase [EC:2.4.2.-]
comp135167_c0_seq1_38	GLT25D; collagen beta-1,O-galactosyltransferase [EC:2.4.1.50]
comp138678_c1_seq1_59	PLOD3; lysyl hydroxylase/galactosyltransferase/glucosyltransferase [EC:1.14.11.4 2.4.1.50 2.4.1.66]
00532 Glycosaminoglycan biosynthesis - chondroitin sulfate / dermatan sulfate
comp135586_c2_seq1_46	XYLT; protein xylosyltransferase [EC:2.4.2.26]
comp127566_c3_seq1_37	B3GALT6; galactosylxylosylprotein 3-beta-galactosyltransferase [EC:2.4.1.134]
comp135189_c0_seq1_29	B3GAT3; galactosylgalactosylxylosylprotein 3-beta-glucuronosyltransferase 3 [EC:2.4.1.135]
comp133168_c0_seq1_19	CSGALNACT1_2; chondroitin sulfate N-acetylgalactosaminyltransferase 1/2 [EC:2.4.1.174 2.4.1.175]
comp119940_c1_seq1_10	CHSY; chondroitin sulfate synthase [EC:2.4.1.175 2.4.1.226]
comp87401_c0_seq1_7	CHPF; chondroitin polymerizing factor [EC:2.4.1.175 2.4.1.226]
comp918006_c0_seq1_6	CHPF; chondroitin polymerizing factor [EC:2.4.1.175 2.4.1.226]
comp131547_c0_seq1_23	CHPF2; chondroitin polymerizing factor 2 [EC:2.4.1.226]
comp955108_c0_seq1_2	DSE; chondroitin-glucuronate 5-epimerase [EC:5.1.3.19]
comp130922_c1_seq1_5	CHST11; chondroitin 4-sulfotransferase 11 [EC:2.8.2.5]
comp897292_c0_seq1_13	CHST12; chondroitin 4-sulfotransferase 12 [EC:2.8.2.5]
comp126685_c0_seq1_33	CHST13; chondroitin 4-sulfotransferase 13 [EC:2.8.2.5]
comp135437_c0_seq1_19	UST; dermatan/chondrotin sulfate uronyl 2-O-sulfotransferase UST [EC:2.8.2.-]
comp129238_c0_seq1_3	D4ST1; dermatan 4-sulfotransferase 1 [EC:2.8.2.35]
00534 Glycosaminoglycan biosynthesis - heparan sulfate / heparin
comp135586_c2_seq1_46	XYLT; protein xylosyltransferase [EC:2.4.2.26]
comp127566_c3_seq1_37	B3GALT6; galactosylxylosylprotein 3-beta-galactosyltransferase [EC:2.4.1.134]
comp135189_c0_seq1_29	B3GAT3; galactosylgalactosylxylosylprotein 3-beta-glucuronosyltransferase 3 [EC:2.4.1.135]
comp134210_c0_seq1_10	EXTL2; alpha-1,4-N-acetylglucosaminyltransferase EXTL2 [EC:2.4.1.223]
comp138382_c0_seq1_4	EXTL3; alpha-1,4-N-acetylglucosaminyltransferase EXTL3 [EC:2.4.1.223 2.4.1.224]
comp138596_c2_seq1_87	EXT1; glucuronyl/N-acetylglucosaminyl transferase EXT1 [EC:2.4.1.224 2.4.1.225]
comp123455_c0_seq1_14	EXT2; glucuronyl/N-acetylglucosaminyl transferase EXT2 [EC:2.4.1.224 2.4.1.225]
comp133188_c0_seq1_31	NDST2; heparan sulfate N-deacetylase/N-sulfotransferase NDST2 [EC:3.1.1.- 2.8.2.-]
comp64905_c0_seq1_9	GLCE; heparosan-N-sulfate-glucuronate 5-epimerase [EC:5.1.3.17]
comp135569_c2_seq1_8	GLCE; heparosan-N-sulfate-glucuronate 5-epimerase [EC:5.1.3.17]
comp135569_c9_seq1_10	GLCE; heparosan-N-sulfate-glucuronate 5-epimerase [EC:5.1.3.17]
comp134956_c0_seq1_12	HS2ST1; heparan sulfate 2-O-sulfotransferase HS2ST1 [EC:2.8.2.-]
comp136306_c2_seq1_11	HS2ST1; heparan sulfate 2-O-sulfotransferase HS2ST1 [EC:2.8.2.-]
comp129584_c1_seq1_7	HS6ST2; heparan sulfate 6-O-sulfotransferase HS6ST2 [EC:2.8.2.-]
comp96198_c0_seq1_13	HS3ST1; [heparan sulfate]-glucosamine 3-sulfotransferase 1 [EC:2.8.2.23]
comp110612_c2_seq1_4	HS3ST3; [heparan sulfate]-glucosamine 3-sulfotransferase 3 [EC:2.8.2.30]
00533 Glycosaminoglycan biosynthesis - keratan sulfate
comp137690_c1_seq1_11	FUT8; glycoprotein 6-alpha-L-fucosyltransferase [EC:2.4.1.68]
comp137743_c2_seq1_14	B4GALT1; beta-1,4-galactosyltransferase 1 [EC:2.4.1.22 2.4.1.90 2.4.1.38 2.4.1.-]
comp137509_c2_seq1_17	B4GALT3; beta-1,4-galactosyltransferase 3 [EC:2.4.1.90 2.4.1.38 2.4.1.-]
comp136909_c0_seq1_46	B3GNT1, B3GNT2; N-acetyllactosaminide beta-1,3-N-acetylglucosaminyltransferase [EC:2.4.1.149]
comp137826_c7_seq1_50	B3GNT1, B3GNT2; N-acetyllactosaminide beta-1,3-N-acetylglucosaminyltransferase [EC:2.4.1.149]
comp133595_c3_seq1_10	B4GALT4; beta-1,4-galactosyltransferase 4 [EC:2.4.1.90 2.4.1.-]
comp129621_c0_seq1_28	CHST1; keratan sulfate 6-sulfotransferase 1 [EC:2.8.2.21]
comp131275_c4_seq1_42	SIAT6; N-acetyllactosaminide alpha-2,3-sialyltransferase (sialyltransferase 6) [EC:2.4.99.6]
comp118701_c0_seq1_3	CHST2; carbohydrate 6-sulfotransferase 2 [EC:2.8.2.-]
00531 Glycosaminoglycan degradation
comp138467_c0_seq1_66	IDS; iduronate 2-sulfatase [EC:3.1.6.13]
comp130392_c0_seq1_26	IDUA; L-iduronidase [EC:3.2.1.76]
comp134691_c0_seq1_44	ARSB; arylsulfatase B [EC:3.1.6.12]
comp125638_c0_seq1_48	hya; hyaluronoglucosaminidase [EC:3.2.1.35]
comp136537_c0_seq1_38	hya; hyaluronoglucosaminidase [EC:3.2.1.35]
comp138220_c0_seq1_45	uidA, GUSB; beta-glucuronidase [EC:3.2.1.31]
comp137403_c1_seq1_16	HPSE; heparanase 1 [EC:3.2.1.166]
comp135452_c0_seq1_13	SGSH; N-sulfoglucosamine sulfohydrolase [EC:3.10.1.1]
comp130396_c0_seq1_8	HGSNAT; heparan-alpha-glucosaminide N-acetyltransferase [EC:2.3.1.78]
comp574586_c0_seq1_10	NAGLU; alpha-N-acetylglucosaminidase [EC:3.2.1.50]
comp134023_c0_seq1_15	GALNS; N-acetylgalactosamine-6-sulfatase [EC:3.1.6.4]
comp134023_c1_seq1_17	GALNS; N-acetylgalactosamine-6-sulfatase [EC:3.1.6.4]
comp138190_c1_seq1_12	GNS; N-acetylglucosamine-6-sulfatase [EC:3.1.6.14]
comp133794_c2_seq1_14	HEXA_B; hexosaminidase [EC:3.2.1.52]
00563 Glycosylphosphatidylinositol(GPI)-anchor biosynthesis
comp132839_c0_seq1_12	PIGA, GPI3; phosphatidylinositol glycan, class A [EC:2.4.1.198]
comp132887_c0_seq1_8	PIGH, GPI15; phosphatidylinositol glycan, class H
comp132761_c0_seq1_8	PIGC, GPI2; phosphatidylinositol glycan, class C
comp137783_c2_seq1_17	PIGQ, GPI1; phosphatidylinositol glycan, class Q
comp127439_c0_seq1_19	PIGP, GPI19, DSCR5; phosphatidylinositol glycan, class P
comp135281_c0_seq1_5	PIGL; N-acetylglucosaminylphosphatidylinositol deacetylase [EC:3.5.1.89]
comp138476_c1_seq1_34	PIGW; phosphatidylinositol glycan, class W [EC:2.3.-.-]
comp130313_c0_seq1_14	PIGM; phosphatidylinositol glycan, class M [EC:2.4.1.-]
comp127990_c0_seq1_6	PIGX; phosphatidylinositol glycan, class X
comp99067_c0_seq1_27	PIGV; phosphatidylinositol glycan, class V [EC:2.4.1.-]
comp119618_c0_seq1_6	PIGN; phosphatidylinositol glycan, class N [EC:2.7.-.-]
comp1220422_c0_seq1_3	PIGN; phosphatidylinositol glycan, class N [EC:2.7.-.-]
comp123306_c0_seq1_19	PIGF; phosphatidylinositol glycan, class F [EC:2.7.-.-]
comp133332_c0_seq1_21	PIGO; phosphatidylinositol glycan, class O
comp133764_c0_seq1_48	GAA1; glycosylphosphatidylinositol transamidase
comp132798_c0_seq1_7	PIGK; phosphatidylinositol glycan, class K [EC:2.6.-.-]
comp131289_c0_seq1_29	PIGS; phosphatidylinositol glycan, class S
comp137643_c0_seq1_14	PIGT; phosphatidylinositol glycan, class T
comp138651_c0_seq1_35	PIGU; phosphatidylinositol glycan, class U
comp77644_c0_seq1_7	PGAP1; glycosylphosphatidylinositol deacylase [EC:3.-.-.-]
comp128855_c0_seq1_29	GPI7; ethanolaminephosphotransferase [EC:2.7.-.-]
00601 Glycosphingolipid biosynthesis - lacto and neolacto series
comp131351_c1_seq1_32	B3GALT1; beta-1,3-galactosyltransferase 1 [EC:2.4.1.-]
comp134837_c0_seq1_9	B3GALT2; beta-1,3-galactosyltransferase 2 [EC:2.4.1.-]
comp131275_c4_seq1_42	SIAT6; N-acetyllactosaminide alpha-2,3-sialyltransferase (sialyltransferase 6) [EC:2.4.99.6]
comp127416_c1_seq1_8	SIAT4C; beta-galactoside alpha-2,3-sialyltransferase (sialyltransferase 4C) [EC:2.4.99.4]
comp127936_c0_seq1_26	GGTA1; N-acetyllactosaminide 3-alpha-galactosyltransferase [EC:2.4.1.87]
comp137743_c2_seq1_14	B4GALT1; beta-1,4-galactosyltransferase 1 [EC:2.4.1.22 2.4.1.90 2.4.1.38 2.4.1.-]
comp137509_c2_seq1_17	B4GALT3; beta-1,4-galactosyltransferase 3 [EC:2.4.1.90 2.4.1.38 2.4.1.-]
comp133595_c3_seq1_10	B4GALT4; beta-1,4-galactosyltransferase 4 [EC:2.4.1.90 2.4.1.-]
comp135483_c3_seq1_16	FUT9; 4-galactosyl-N-acetylglucosaminide 3-alpha-L-fucosyltransferase [EC:2.4.1.152]
comp133535_c0_seq1_14	FUT4; galactoside alpha-1,3-fucosyltransferase 4 [EC:2.4.1.-]
comp87529_c0_seq1_10	SIAT8A; alpha-N-acetyl-neuraminate alpha-2,8-sialyltransferase (sialyltransferase 8A) [EC:2.4.99.8]
comp136909_c0_seq1_46	B3GNT1, B3GNT2; N-acetyllactosaminide beta-1,3-N-acetylglucosaminyltransferase [EC:2.4.1.149]
comp137826_c7_seq1_50	B3GNT1, B3GNT2; N-acetyllactosaminide beta-1,3-N-acetylglucosaminyltransferase [EC:2.4.1.149]
comp133293_c0_seq1_29	B3GNT3; beta-1,3-N-acetylglucosaminyltransferase 3 [EC:2.4.1.-]
00603 Glycosphingolipid biosynthesis - globo series
comp135415_c0_seq1_10	GLA; alpha-galactosidase [EC:3.2.1.22]
comp135415_c1_seq1_21	GLA; alpha-galactosidase [EC:3.2.1.22]
comp133794_c2_seq1_14	HEXA_B; hexosaminidase [EC:3.2.1.52]
comp136014_c0_seq1_12	NAGA; alpha-N-acetylgalactosaminidase [EC:3.2.1.49]
comp87529_c0_seq1_10	SIAT8A; alpha-N-acetyl-neuraminate alpha-2,8-sialyltransferase (sialyltransferase 8A) [EC:2.4.99.8]
comp135483_c3_seq1_16	FUT9; 4-galactosyl-N-acetylglucosaminide 3-alpha-L-fucosyltransferase [EC:2.4.1.152]
00604 Glycosphingolipid biosynthesis - ganglio series
comp936993_c0_seq1_12	B4GALNT1, GALGT; (N-Acetylneuraminyl)-galactosylglucosylceramide N-acetylgalactosaminyltransferase [EC:2.4.1.92]
comp126622_c0_seq1_23	SIAT9; lactosylceramide alpha-2,3-sialyltransferase (sialyltransferase 9) [EC:2.4.99.9]
comp87529_c0_seq1_10	SIAT8A; alpha-N-acetyl-neuraminate alpha-2,8-sialyltransferase (sialyltransferase 8A) [EC:2.4.99.8]
comp104897_c0_seq1_28	ACATN, SLC33A1; MFS transporter, PAT family, solute carrier family 33 (acetyl-CoA transportor), member 1 [EC:2.3.1.-]
comp133794_c2_seq1_14	HEXA_B; hexosaminidase [EC:3.2.1.52]
00540 Lipopolysaccharide biosynthesis
00550 Peptidoglycan biosynthesis
00511 Other glycan degradation
comp136429_c4_seq1_14	NEU1; sialidase-1 [EC:3.2.1.18]
comp135171_c0_seq1_16	NEU2_3_4; sialidase-2/3/4 [EC:3.2.1.18]
comp114978_c0_seq1_17	lacZ; beta-galactosidase [EC:3.2.1.23]
comp133794_c2_seq1_14	HEXA_B; hexosaminidase [EC:3.2.1.52]
comp138512_c1_seq1_9	HEX; hexosaminidase [EC:3.2.1.52]
comp136698_c0_seq1_23	E3.2.1.24; alpha-mannosidase [EC:3.2.1.24]
comp134824_c0_seq1_60	MAN2B1, LAMAN; lysosomal alpha-mannosidase [EC:3.2.1.24]
comp133846_c0_seq1_24	MAN2B2; epididymis-specific alpha-mannosidase [EC:3.2.1.24]
comp138563_c0_seq1_25	E3.2.1.25, MANBA, manB; beta-mannosidase [EC:3.2.1.25]
comp117480_c0_seq1_10	E3.2.1.96; mannosyl-glycoprotein endo-beta-N-acetylglucosaminidase [EC:3.2.1.96]
comp138001_c0_seq1_12	FUCA; alpha-L-fucosidase [EC:3.2.1.51]
comp126411_c0_seq1_30	GBA, srfJ; glucosylceramidase [EC:3.2.1.45]
comp134624_c0_seq1_41	GBA2; non-lysosomal glucosylceramidase [EC:3.2.1.45]
Metabolism of cofactors and vitamins
00730 Thiamine metabolism
comp136798_c1_seq1_14	iscS, NFS1; cysteine desulfurase [EC:2.8.1.7]
comp129778_c1_seq1_5	K06928; nucleoside-triphosphatase THEP1 [EC:3.6.1.15]
comp104909_c0_seq1_4	E2.7.6.2, THI80; thiamine pyrophosphokinase [EC:2.7.6.2]
comp326651_c0_seq1_2	E2.7.6.2, THI80; thiamine pyrophosphokinase [EC:2.7.6.2]
comp132264_c1_seq1_19	THTPA; thiamine-triphosphatase [EC:3.6.1.28]
00740 Riboflavin metabolism
comp131718_c0_seq1_11	RFK, FMN1; riboflavin kinase [EC:2.7.1.26]
comp134922_c0_seq1_16	FLAD1; FAD synthetase [EC:2.7.7.2]
comp123511_c0_seq1_3	ACP1; low molecular weight phosphotyrosine protein phosphatase [EC:3.1.3.2 3.1.3.48]
comp134049_c0_seq1_10	ACP5; tartrate-resistant acid phosphatase type 5 [EC:3.1.3.2]
comp137065_c0_seq1_25	ACP6; lysophosphatidic acid phosphatase type 6 [EC:3.1.3.2]
comp132522_c0_seq1_2	BLVRB; biliverdin reductase / flavin reductase [EC:1.3.1.24 1.5.1.30]
00750 Vitamin B6 metabolism
comp137331_c0_seq1_23	pdxH, PNPO; pyridoxamine 5'-phosphate oxidase [EC:1.4.3.5]
[truncated: 10,348 more rows]
