# Supplementary material for: Gonadal Transcriptome Analysis of Male and Female Olive Flounder (Paralichthys olivaceus)
Source: Biomed Res Int. 2014 Jul 6;2014:291067. doi: 10.1155/2014/291067 (PMC4121151; doi:10.1155/2014/291067)
Supplement: Supplementary file 1 — Table S1: The list of genes annotation information and KEGG pathway. Table S2: The list of sex-biased genes. Notes, Afemale；Bmale； log2（fold_change）, log2(RPKM XX/RPKM XY). Figure S1: Sequencing saturation curve. Horizontal coordinate stands for read number. Vertical coordinate stands for gene number. When the read number exceeds 20 million, the gene number detected is approaching saturation. Figure S2: Genes coverage statistic pie chart. It demonstrates that the gene coverage of both male and female is above 90% and reaching summit. Figure S3: Gene Ontology (GO) assignment class. A, molecular function; B, cellular component; C, biological process. Horizontal coordinate stands for GO secondary term; Vertical coordinate stands for gene number subjected to the GO term. Figure S4: Biological pathway class distribution. A, Genetic Information Processing; B, Organismal Systems; C, Cellular Processes; D, Environmental Processing; E, Metabolism. Figure S5: Sexual dimorphic biological pathway. Horizontal coordinate stands for the number of up-regulated genes; Vertical coordinate stands for biological pathway. [file 291067.f1.zip › Table S2.xlsx]

## Sheet: sex-biased genes
#Gene	Length	Function	read_A	RPKM_A	read_B	RPKM_B	log2(Fold_change) normalized	q-value(Benjamini et al. 1995)	Result
comp134153_c2_seq1	2246	14-3-3 protein gamma-1	123	2.6154	708	22.0963	-3.0787	2.97333e-149	down
comp136941_c1_seq1	2047	17-beta hydroxysteroid dehydrogenase	584	13.625	92	3.1504	2.11266	9.31285e-56	up
comp130477_c0_seq1	1312	17-beta hydroxysteroid dehydrogenase type 1	170	6.18811	3	0.160281	5.27082	3.52622e-34	up
comp137875_c0_seq1	2725	2',5'-phosphodiesterase 12	574	10.0598	24	0.617362	4.02634	8.32344e-102	up
comp138394_c0_seq1	1479	26S protease regulatory subunit 7	3186	102.878	430	20.3796	2.33573	0	up
comp122625_c0_seq1	1192	26S proteasome non-ATPase regulatory subunit 14	2245	89.9463	329	19.3471	2.21695	5.44183e-225	up
comp127151_c0_seq1	1484	26S proteasome non-ATPase regulatory subunit 6	2154	69.3194	262	12.3755	2.48577	3.54718e-247	up
comp134260_c2_seq1	1057	2-oxo-4-hydroxy-4-carboxy-5-ureidoimidazoline decarboxylase	1187	53.6314	23	1.52528	5.13594	4.06453e-232	up
comp99778_c0_seq1	866	39S ribosomal protein L11, mitochondrial precursor	704	38.8238	65	5.26127	2.88346	3.22232e-95	up
comp129624_c0_seq1	1302	39S ribosomal protein L28, mitochondrial precursor	615	22.5583	83	4.46851	2.3358	2.91072e-66	up
comp131464_c0_seq1	990	39S ribosomal protein L34, mitochondrial precursor	929	44.815	105	7.43446	2.59168	3.73615e-112	up
comp132215_c0_seq1	1150	39S ribosomal protein L55, mitochondrial precursor	2203	91.4871	292	17.7984	2.36182	2.94187e-238	up
comp116860_c0_seq1	1079	3-beta-hydroxysteroid-Delta8,Delta7-isomerase	155	6.86046	15	0.974462	2.81563	3.39027e-21	up
comp70221_c0_seq1	1180	3-hydroxybutyrate dehydrogenase type 2	611	24.7288	74	4.39587	2.49197	6.47219e-71	up
comp118708_c0_seq1	233	3-oxo-5-beta-steroid 4-dehydrogenase	1	0.204969	17	5.11432	-4.64107	1.03471e-05	down
comp118708_c1_seq1	472	3-oxo-5-beta-steroid 4-dehydrogenase	1	0.101181	115	17.0786	-7.3991	4.81276e-32	down
comp132506_c0_seq1	885	3-oxo-5-beta-steroid 4-dehydrogenase	1	0.0539635	88	6.97003	-7.01304	2.19699e-25	down
comp133938_c0_seq1	1860	4-hydroxyphenylpyruvate dioxygenase-like protein	306	7.85691	22	0.829096	3.24435	1.07096e-46	up
comp99546_c1_seq1	446	5'-nucleotidase, cytosolic IIa	22	2.35576	162	25.461	-3.43403	3.09005e-38	down
comp128714_c0_seq1	2108	60S ribosome subunit biogenesis protein NIP7 homolog emb|CAF92754.1| unnamed protein product	1918	43.4531	285	9.47697	2.19696	3.31497e-190	up
comp134395_c0_seq1	3552	Activity-dependent neuroprotector homeobox protein	1387	18.6486	117	2.30892	3.01378	5.31449e-195	up
comp134705_c0_seq1	2077	Acyl-CoA dehydrogenase family member 9, mitochondrial	490	11.2669	66	2.22742	2.33864	4.71762e-53	up
comp136558_c0_seq1	1262	Acyl-coenzyme A thioesterase 8	327	12.3746	36	1.99958	2.62962	1.08886e-40	up
comp135873_c0_seq1	2515	Acyl-protein thioesterase 1	739	14.033	74	2.06248	2.76637	8.37295e-96	up
comp125440_c1_seq1	1785	adenine nucleotide translocator s6	25418	680.058	3715	145.887	2.22081	0	up
comp125203_c0_seq1	691	Adenosine receptor A1	10	0.691138	100	10.1442	-3.87553	4.19705e-26	down
comp125440_c2_seq1	477	ADP/ATP translocase 1	341	34.1412	11	1.61648	4.40059	8.70494e-64	up
comp127681_c0_seq1	457	ADP/ATP translocase 2	2083	217.679	4	0.613535	8.47084	0	up
comp131717_c1_seq1	1221	ADP-ribosylation factor-like protein 4C	230	8.99612	23	1.32041	2.76832	1.79882e-30	up
comp131684_c1_seq1	718	ADP-ribosylation factor-like protein 4D	82	5.45422	0.5	0.0488136	6.80395	1.17284e-16	up
comp134670_c0_seq1	2220	ADP-ribosylation factor-like protein 5B	672	14.4564	85	2.68387	2.42932	1.08553e-75	up
comp131136_c0_seq1	1373	aldolase A	3016	104.907	369	18.8387	2.47734	0	up
comp136569_c0_seq1	1907	Alkaline phosphatase	115	2.87999	357	13.1224	-2.1879	2.49435e-52	down
comp126263_c0_seq1	661	alpha 2-globin	1121	80.993	3715	393.96	-2.28218	0	down
comp132258_c0_seq1	1614	alpha3-fucosyltransferase	491	14.5285	50	2.17151	2.74212	2.27173e-63	up
comp130214_c0_seq1	558	alpha-globin	81	6.93256	0.5	0.0628103	6.78624	1.76285e-16	up
comp136013_c1_seq1	1701	Angiogenic factor with G patch and FHA domains 1	323	9.06862	2576	106.154	-3.54913	0	down
comp136854_c1_seq1	2340	Angiomotin-like 2a]	483	9.85767	23	0.688981	3.83871	2.94223e-83	up
comp136089_c0_seq1	1011	apolipoprotein A-I	381	17.9977	0.5	0.0346668	9.02004	1.92e-60	up
comp130443_c0_seq1	1059	Apolipoprotein A-IV precursor	122	5.50183	6	0.397146	3.79217	1.48077e-21	up
comp117429_c0_seq1	1076	apolipoprotein B precursor	0.5	0.0221922	122	7.94773	-8.48434	1.00025e-30	down
comp131848_c0_seq1	1299	aquaporin	1917	70.4784	48	2.59016	4.76607	0	up
comp123002_c0_seq1	1111	aquaporin 1-like	122	5.24432	3	0.189279	4.79217	3.21964e-24	up
comp97254_c0_seq1	991	aquaporin-1ab	1705	82.1663	6	0.424398	7.59699	0	up
comp135399_c1_seq1	2364	Arginyl-tRNA synthetase, cytoplasmic	2425	48.99	146	4.32913	3.50034	0	up
comp128275_c0_seq1	2852	Ataxin-7-like protein 2	866	14.5015	28	0.688183	4.39726	1.31736e-160	up
comp119980_c1_seq1	501	ATP synthase F0 subunit 6	0.5	0.0476623	41	5.73643	-6.91116	1.99218e-12	down
comp127682_c0_seq1	960	ATP synthase F0 subunit 6	0.5	0.0248738	2044	149.247	-12.5508	4.52174e-268	down
comp137163_c2_seq1	1299	ATP synthase mitochondrial F1 complex assembly factor 2	318	11.6913	52	2.80601	2.05884	8.09979e-30	up
comp70193_c0_seq1	1153	ATP synthase subunit b, mitochondrial precursor	4557	188.753	775	47.1159	2.00221	0	up
comp125148_c0_seq1	774	ATP synthase subunit e, mitochondrial	4098	252.856	426	38.5802	2.71239	0	up
comp134151_c0_seq1	1863	ATP synthase-coupling factor 6, mitochondrial precursor	2848	73.008	175	6.58447	3.47092	0	up
comp137907_c0_seq1	2139	ATPase, Na+/K+ transporting, alpha 3a polypeptide	578	12.9051	81	2.65442	2.28147	1.28162e-60	up
comp116775_c0_seq1	919	ATP-citrate synthase	147	7.63915	10	0.762746	3.32414	2.18124e-23	up
comp131637_c1_seq1	3801	ATP-citrate synthase	1183	14.8638	3529	65.0802	-2.13042	0	down
comp130345_c1_seq1	1100	ATP-dependent RNA helicase DDX19B	409	17.7572	12	0.764687	4.53739	2.22102e-77	up
comp132494_c0_seq1	2185	ATP-dependent RNA helicase DDX39	16847	368.226	1656	53.1256	2.79311	0	up
comp138595_c0_seq1	2983	ATR-interacting protein	531	8.50128	62	1.45691	2.54477	3.33109e-63	up
comp131350_c0_seq1	1398	Axonemal dynein light intermediate polypeptide 1	29	0.990681	13554	679.604	-9.42206	0	down
comp123780_c0_seq1	764	Baculoviral IAP repeat-containing protein 5	1099	68.6985	184	16.8818	2.02481	1.1363e-98	up
comp136418_c9_seq1	360	B-cell lymphoma/leukemia 11B	2	0.26532	53	10.3197	-5.28153	3.60758e-16	down
comp134468_c0_seq1	754	BCL2/adenovirus E1B 19 kDa protein-interacting protein 3, partial	84	5.32048	10	0.92966	2.51678	1.05311e-10	up
comp127566_c3_seq1	2831	Beta-1,3-galactosyltransferase 6	399	6.73095	20	0.495205	3.76471	4.9389e-68	up
comp133123_c0_seq1	1103	beta-2 microglobulin	1395	60.4007	6564	417.146	-2.78792	0	down
comp138057_c1_seq1	1339	Beta-2-microglobulin; Flags: Precursor gb|AAN40738.1|AF433657_1 beta-2 microglobulin	211	7.52567	598	31.3052	-2.05651	1.46303e-80	down
comp121653_c0_seq1	404	beta-globin	50	5.9106	0.5	0.0867529	6.09025	8.369e-11	up
comp130836_c0_seq1	468	Beta-ketoacyl synthase	74	7.55143	12	1.79734	2.07088	9.14975e-08	up
comp134734_c2_seq1	2630	Bridging integrator 2b	1233	22.3898	119	3.17166	2.81953	2.00786e-162	up
comp134297_c3_seq1	2840	bromodomain containing 2	2440	41.0312	7072	174.55	-2.08884	0	down
comp129545_c2_seq1	1045	BTB/POZ domain-containing protein 6	73	3.33618	254	17.0378	-2.35247	7.26782e-41	down
comp135267_c0_seq1	1166	C10orf57 homolog	309	12.6562	38	2.28444	2.46993	5.82454e-36	up
comp128009_c0_seq1	1336	C2orf25 homolog, mitochondrial precursor	821	29.3481	53	2.78077	3.39971	9.08747e-129	up
comp129831_c0_seq1	380	C6orf130 homolog	1083	136.109	85	15.6794	3.11782	2.44559e-157	up
comp118943_c0_seq1	1132	C7orf30	703	29.6587	80	4.9538	2.58185	9.98278e-85	up
comp136217_c1_seq1	917	C7orf57	34	1.77073	183	13.9887	-2.98184	4.27006e-38	down
comp138892_c2_seq1	1438	Cadherin-20	31	1.02955	141	6.87315	-2.73896	3.23907e-27	down
comp134756_c4_seq1	1475	calcium/calmodulin-dependent protein kinase type II subunit gamma	487	15.7681	1614	76.702	-2.28225	6.66043e-246	down
comp136786_c2_seq1	982	Calpain small subunit 1	118	5.7387	539	38.4745	-2.74511	1.10235e-101	down
comp128828_c0_seq1	673	cAMP responsive element-binding protein	3	0.212887	121	12.6028	-5.88751	6.3007e-36	down
comp118701_c0_seq1	1409	Carbohydrate sulfotransferase 2	31	1.05074	164	8.15884	-2.95696	5.72e-34	down
comp134544_c1_seq1	1339	carbonic anhydrase	4	0.142667	159	8.32361	-5.86649	6.34006e-47	down
comp130845_c0_seq1	688	Carboxymethylenebutenolidase homolog	10	0.694152	74	7.53943	-3.44113	5.14555e-18	down
comp138135_c0_seq1	4607	cartilage acidic protein 2	2556	26.4963	173	2.63223	3.33144	0	up
comp137217_c0_seq1	2960	caspase 3	642	10.3583	69	1.634	2.6643	4.02331e-80	up
comp123957_c0_seq1	1808	cathepsin A	2695	71.1874	266	10.3128	2.78718	0	up
comp135754_c0_seq1	1851	cathepsin D	2256	58.2071	77	2.91595	4.31916	0	up
comp126903_c0_seq1	1154	cathepsin O	215	8.89766	11	0.668163	3.73515	6.96327e-37	up
comp126733_c0_seq1	1431	cathepsin S precursor	41724	1392.48	822	40.265	5.11199	0	up
comp132477_c0_seq1	477	cathepsin Z cysteine protease	73	7.30883	12	1.76343	2.05126	1.35699e-07	up
comp125527_c1_seq1	946	cathepsin Z precursor	155	7.82499	23	1.70424	2.19896	2.99791e-16	up
comp134413_c4_seq1	1314	Cation transport regulator-like protein 2	32	1.16305	263	14.0299	-3.59253	1.11376e-63	down
comp135088_c0_seq1	630	CC chemokine	21	1.59192	160	17.8022	-3.48322	3.37308e-38	down
comp127872_c0_seq1	738	C-C motif chemokine 19 precursor	99	6.40652	1064	101.06	-3.97953	1.3321e-273	down
comp117391_c0_seq1	1498	CCAAT/enhancer binding protein delta2 protein	868	27.6727	144	6.73823	2.03802	9.11696e-79	up
comp128576_c1_seq1	652	CCAAT/enhancer-binding protein beta 2	257	18.8247	9	0.967587	4.28209	1.15567e-47	up
comp138880_c0_seq1	1470	CD200	301	9.77895	50	2.38423	2.03616	6.92643e-28	up
comp132016_c0_seq1	2028	CD36 antigen	10	0.235491	146	5.04638	-4.4215	1.62321e-40	down
comp136752_c1_seq1	1805	CD40	63	1.66689	700	27.1842	-4.02754	1.35984e-181	down
comp116313_c0_seq1	1314	CD9 antigen	5508	200.19	70	3.7342	5.74442	0	up
comp136159_c1_seq1	2855	Cdc25	1627	27.216	253	6.21169	2.1314	1.6945e-155	up
comp137598_c0_seq1	2259	CDK5 regulatory subunit-associated protein 1	657	13.8897	57	1.7687	2.97325	1.27484e-91	up
comp136597_c0_seq1	781	Cell cycle control protein 50A	85	5.1977	8	0.718016	2.85578	3.08054e-12	up
comp129932_c0_seq1	2183	Cell death activator CIDE-3	5949	130.147	543	17.4358	2.90002	0	up
comp133370_c0_seq1	3130	cell division cycle 48	4399	67.1201	444	9.94338	2.75494	0	up
comp129528_c1_seq1	362	cell wall-associated hydrolase	5	0.659636	39	7.55182	-3.51708	3.93695e-10	down
comp136625_c0_seq1	3189	Centrosomal protein of 55 kDa	589	8.82072	67	1.4727	2.58243	3.80571e-71	up
comp135784_c0_seq1	2235	Cerebellar degeneration-related protein 2	445	9.5088	20	0.62726	3.92213	7.48383e-78	up
comp148414_c0_seq1	302	Chain A, 2.29a Structure Of The Engineered Mbp Tem-1 Fusion Protein Rg13 In Complex With Zinc, P1 Space Group pdb|4DXB|B Chain B, 2.29a Structure Of The Engineered Mbp Tem-1 Fusion Protein Rg13 In Complex With Zinc, P1 Space Group pdb|4DXC|A Chain A, Crystal Structure Of The Engineered Mbp Tem-1 Fusion Protein Rg13, C2 Space Group]	0.5	0.079069	281	65.2221	-9.68803	6.85089e-60	down
comp128405_c0_seq1	1223	Chain A, The Human Nucleosome Structure Containing The Histone Variant H3.3 pdb|3AV2|E Chain E, The Human Nucleosome Structure Containing The Histone Variant H3.3]	10686	417.284	491	28.1417	3.89025	0	up
comp131976_c0_seq1	1433	Charged multivesicular body protein 4c	1155	38.4927	105	5.13616	2.90582	7.17684e-157	up
comp127905_c0_seq1	1234	chymotrypsinogen 1	180	6.96627	26	1.47691	2.23781	4.25214e-19	up
comp126745_c0_seq1	1250	class II major histocompatibility complex transactivator	425	16.2376	18	1.00939	4.00779	2.15129e-75	up
comp133549_c0_seq1	785	C-Myc-binding protein	117	7.11802	460	41.0756	-2.52873	1.45822e-79	down
comp137546_c2_seq1	934	Coatomer subunit zeta-1	149	7.61873	16	1.20079	2.66556	2.5084e-19	up
comp133312_c0_seq1	1495	Coiled-coil domain-containing protein 52	243	7.76262	24	1.12529	2.78624	2.38378e-32	up
comp133312_c1_seq1	1088	Coiled-coil domain-containing protein 52	409	17.953	33	2.12608	3.07796	2.91894e-59	up
comp132018_c0_seq1	890	Coiled-coil-helix-coiled-coil-helix domain-containing protein 1	695	37.2939	108	8.50607	2.13237	5.88787e-67	up
comp123047_c0_seq1	1820	Collagen alpha-1(XI) chain	31	0.813455	1376	52.9959	-6.02568	0	down
comp134010_c0_seq1	5622	Collagen type I alpha 3 chain	3472	29.4939	18623	232.196	-2.97685	0	down
comp132273_c0_seq1	791	collagenase precursor	12	0.724516	81	7.17801	-3.30849	4.99673e-19	down
comp130271_c0_seq1	986	COMM domain-containing protein 2	573	27.7537	90	6.39825	2.11693	7.30507e-55	up
comp122411_c0_seq1	1150	complement component C7	221	9.17778	14	0.853347	3.42694	1.51232e-35	up
comp127892_c0_seq1	567	Complement component C8 beta chain;	1	0.0842287	48	5.93408	-6.13857	8.65407e-15	down
comp133571_c0_seq1	1046	complement factor D/adipsin and kallikrein-like serine protease	123	5.61586	461	30.8933	-2.45972	2.70339e-77	down
comp136309_c0_seq1	309	conserved hypothetical protein	95	14.6828	429	97.3182	-2.72858	1.33991e-80	down
comp130726_c1_seq1	335	conserved hypothetical protein	0.5	0.0712801	29	6.06804	-6.41159	2.80512e-09	down
comp131457_c0_seq1	512	conserved hypothetical protein	5	0.466383	43	5.887	-3.65794	2.27034e-11	down
comp135994_c2_seq1	205	conserved hypothetical protein	4	0.931857	421	143.954	-7.27128	5.76476e-116	down
comp128212_c1_seq1	568	conserved hypothetical protein	2	0.168161	75	9.25568	-5.78243	1.22612e-22	down
comp122949_c0_seq1	395	conserved hypothetical protein	1	0.120905	101	17.9234	-7.21182	1.24322e-28	down
comp131457_c1_seq1	396	conserved hypothetical protein	5	0.603001	40	7.08044	-3.55361	1.93302e-10	down
comp136016_c0_seq1	583	conserved hypothetical protein	8	0.655337	94	11.302	-4.1082	1.84517e-25	down
comp124964_c0_seq1	264	Conserved protein	3	0.542701	46	12.2138	-4.49221	1.59981e-13	down
comp70594_c0_seq1	744	COX3 gene product (mitochondrion)	216	13.8651	0.5	0.0471078	8.20128	5.69752e-38	up
comp136957_c2_seq1	230	cryptochrome 2	67	13.912	6	1.8286	2.92752	4.38814e-10	up
comp128156_c0_seq1	2071	Cryptochrome DASH	829	19.1169	48	1.62464	3.55666	9.92987e-135	up
comp137841_c0_seq1	1266	C-type lectin A	28	1.05625	98	5.4261	-2.36096	2.00931e-16	down
comp96124_c0_seq1	882	Cu/Zn superoxide dismutase	12696	687.45	1202	95.5281	2.84726	0	up
comp128150_c0_seq1	829	CXC chemokine	34	1.9587	368	31.1163	-3.98971	2.5441e-95	down
comp132130_c0_seq1	2320	CXC chemokine receptor 3	254	5.22864	988	29.8514	-2.51329	9.52634e-169	down
comp128772_c1_seq1	579	Cyclic nucleotide-gated cation channel beta-3	11	0.907313	96	11.6222	-3.67914	3.02001e-24	down
comp136639_c3_seq1	1263	Cyclin-dependent kinase 2-associated protein 1	765	28.9269	84	4.66199	2.63339	3.99746e-94	up
comp100459_c0_seq1	2503	cytochrome b	0.5	0.00954008	2048	57.3541	-12.5536	1.87638e-268	down
comp127255_c0_seq1	1996	Cytochrome b-c1 complex subunit 1, mitochondrial	2478	59.2903	178	6.25108	3.24562	0	up
comp99989_c1_seq1	246	cytochrome c oxidase subunit I	66	12.813	0.5	0.142472	6.49079	8.75568e-14	up
comp99989_c0_seq1	1304	cytochrome c oxidase subunit I	187	6.84868	0.5	0.0268774	7.99329	1.13514e-33	up
comp70129_c0_seq1	1376	cytochrome c oxidase subunit I	0.5	0.0173538	4900	249.616	-13.8122	0	down
comp99087_c0_seq1	335	cytochrome c oxidase subunit II	0.5	0.0712801	30	6.27728	-6.4605	1.50756e-09	down
comp142307_c0_seq1	761	cytochrome c oxidase subunit II	0.5	0.0313782	1362	125.455	-11.9651	4.36299e-199	down
comp125471_c0_seq1	575	cytochrome c oxidase subunit VIa precursor	139	11.5449	396	48.275	-2.06402	6.71603e-54	down
comp129237_c0_seq1	1008	Cytochrome c oxidase subunit VIb isoform 1	138	6.53825	454	31.5712	-2.27163	2.18099e-69	down
comp134410_c0_seq1	1633	Cytochrome c]	3064	89.6078	498	21.3766	2.06759	4.31728e-281	up
comp135094_c0_seq1	2078	cytochrome P450	401	9.21599	38	1.28184	2.84592	6.48705e-54	up
comp130751_c1_seq1	545	cytochrome P450 3A69	1	0.0876287	49	6.30224	-6.16832	4.55855e-15	down
comp122724_c0_seq1	1779	cytosolic malate dehydrogenase A	3791	101.77	455	17.928	2.50503	0	up
comp126958_c0_seq1	1384	dachshund protein	53	1.82887	1037	52.5216	-4.84389	9.33176e-293	down
comp131032_c0_seq1	520	D-beta-hydroxybutyrate dehydrogenase, mitochondrial	6	0.55105	61	8.22284	-3.89938	2.29578e-16	down
comp124804_c0_seq1	966	DCN1-like protein 5	2608	128.936	349	25.3247	2.34804	5.53681e-280	up
comp131713_c0_seq1	2338	Ddx5 protein	27869	569.272	851	25.5141	4.47975	0	up
comp138205_c0_seq1	2223	Decaprenyl-diphosphate synthase subunit 1	517	11.1069	53	1.67121	2.73249	1.95254e-66	up
comp125626_c0_seq1	2059	decorin	282	6.54088	1035	35.2354	-2.42947	4.80722e-170	down
comp138216_c0_seq1	875	dendritic cell-derived BTB/POZ zinc finger protein, DPZF - human]	62	3.38397	540	43.2595	-3.67623	4.76918e-132	down
comp130812_c0_seq1	940	Deoxyribonuclease-1;	240	12.1934	8	0.596565	4.35328	6.17159e-45	up
comp132988_c0_seq1	2332	Dephospho-CoA kinase domain-containing protein	621	12.7176	95	2.85555	2.15499	1.04013e-60	up
comp133717_c2_seq1	1027	desmin	282	13.1136	8	0.546028	4.58594	7.2264e-54	up
comp138325_c0_seq1	3079	DExD/H box RNA helicase	51	0.791049	1057	24.0636	-4.92694	6.0312e-300	down
comp136660_c0_seq1	1749	Diphthamide biosynthesis protein 2	367	10.0212	46	1.84359	2.44247	5.24955e-42	up
comp138703_c0_seq1	3739	Disintegrin and metalloproteinase domain-containing protein 11	698	8.91545	60	1.12484	2.98659	1.0586e-97	up
comp137484_c0_seq1	3105	Disintegrin and metalloproteinase domain-containing protein 9, partial	327	5.02955	28	0.632109	2.99219	2.4917e-46	up
comp136760_c0_seq1	3036	DNA cross-link repair 1A protein	1910	30.0452	123	2.83987	3.40324	9.12974e-299	up
comp131319_c0_seq1	1113	DNA-directed RNA polymerase II 33 kDa polypeptide	570	24.4581	86	5.41625	2.17495	1.95883e-56	up
comp116009_c0_seq1	668	DNA-directed RNA polymerase III subunit RPC10	1093	78.1424	106	11.1231	2.81255	1.04901e-143	up
comp135718_c0_seq1	3833	DnaJ homolog subfamily C member 16	407	5.07106	38	0.694928	2.86735	4.07509e-55	up
comp136155_c0_seq1	1242	DnaJ-like subfamily B member 11	284	10.9204	24	1.35452	3.01118	1.33698e-40	up
comp70398_c0_seq1	208	DOCK4 protein	0.5	0.114802	45	15.1651	-7.04546	1.94194e-13	down
comp125749_c0_seq1	389	Dopamine D3 receptor	0.5	0.0613852	34	6.12667	-6.64107	1.30007e-10	down
comp138813_c1_seq1	2382	doublesex and mab-3 related transcription factor 1	325	6.51605	1069	31.458	-2.27136	3.36504e-162	down
comp128553_c0_seq1	934	DPH3 homolog	866	44.2807	92	6.90456	2.68105	1.69069e-108	up
comp138174_c0_seq1	1732	dsRNA-dependent protein kinase	15	0.413606	200	8.09427	-4.29057	2.29601e-54	down
comp131075_c0_seq1	742	Dual specificity tyrosine-phosphorylation-regulated kinase 4	0.5	0.0321817	90	8.50225	-8.04546	6.01415e-24	down
comp132260_c0_seq1	2253	Dynactin subunit 2	1278	27.0902	216	6.72029	2.01118	1.3165e-113	up
comp137262_c0_seq1	4184	Dynamin-binding protein	441	5.03373	75	1.25651	2.00221	1.44535e-39	up
comp124796_c0_seq1	852	Dynein heavy chain 1, axonemal	0.5	0.0280268	78	6.41727	-7.83901	2.83149e-21	down
comp137249_c5_seq1	1885	Dynein intermediate chain 1, axonemal	7	0.177349	712	26.4767	-7.22199	3.14123e-196	down
comp133579_c0_seq1	1497	Dynein light chain Tctex-type 1	136	4.33871	568	26.5963	-2.61589	9.23936e-102	down
comp69981_c0_seq1	930	E2-induced gene 5 protein homolog	645	33.1223	53	3.99474	3.05163	3.30805e-92	up
comp133612_c0_seq1	1672	E3 ubiquitin-protein ligase MARCH5	546	15.5955	51	2.13811	2.86673	1.28984e-73	up
comp130234_c1_seq1	613	echinoderm microtubule-associated protein-like 2	84	6.54428	7	0.800448	3.03136	8.97889e-13	up
comp137359_c1_seq1	762	EF-hand calcium-binding domain-containing protein 1	12	0.752089	440	40.4756	-5.75	2.58307e-128	down
comp69577_c0_seq1	253	ef-hand calcium-binding domain-containing protein 1	0.5	0.0943827	28	7.7577	-6.36096	5.22571e-09	down
comp135694_c0_seq1	4091	egg envelope glycoprotein-like precursor	1297	15.141	22	0.376954	5.32792	2.69357e-255	up
comp134533_c1_seq1	4637	Ell2 protein	2530	26.0571	8239	124.547	-2.25694	0	down
comp133825_c0_seq1	2019	Elongation factor 1-alpha	24510	579.762	37	1.28458	8.81802	0	up
comp121676_c0_seq1	1104	Epididymal secretory protein E1 precursor	12418	537.187	408	25.9052	4.37411	0	up
comp137506_c0_seq1	3217	Epithelial cadherin precursor	3138	46.5849	251	5.46913	3.09048	0	up
comp70574_c0_seq1	512	epithelial membrane protein 2	0.5	0.0466383	143	19.5777	-8.71348	5.9516e-35	down
comp132377_c0_seq1	368	estrogen receptor beta	6	0.778658	28	5.33342	-2.776	2.69622e-06	down
comp132302_c0_seq1	1988	ETS domain-containing transcription factor PEA3	274	6.58229	43	1.51617	2.11816	9.6807e-27	up
comp138087_c1_seq1	3565	euchromatic histone-lysine N-methyltransferase 1b	881	11.8021	55	1.08143	3.44803	1.06406e-139	up
comp116834_c0_seq1	1000	Eukaryotic translation initiation factor 3 subunit K	2183	104.255	357	25.0244	2.05871	2.16785e-199	up
comp133738_c2_seq1	1323	Eukaryotic translation initiation factor 4B	1590	57.3958	158	8.37129	2.77742	5.17606e-206	up
comp135173_c0_seq1	2705	Ewing tumor-associated antigen 1	735	12.9767	87	2.25448	2.52505	2.13953e-86	up
comp69615_c0_seq1	246	expressed protein	34	6.60065	0.5	0.142472	5.53386	1.10614e-07	up
comp130249_c0_seq1	1171	Extended synaptotagmin-2-B	38	1.54978	160	9.57764	-2.62761	1.83963e-29	down
comp139173_c0_seq1	2740	FACT complex subunit SSRP1	3277	57.1175	15868	405.945	-2.82928	0	down
comp131244_c1_seq1	1263	factor in the germline alpha	896	33.8803	73	4.05149	3.06392	3.11586e-128	up
comp137916_c4_seq1	541	FAM50A	367	32.3975	1817	235.425	-2.86131	0	down
comp131416_c0_seq1	1121	FAM57B	1615	68.8034	44	2.75133	4.64428	5.57891e-306	up
comp133711_c0_seq1	2886	FAM60A	2591	42.876	236	5.73206	2.90304	0	up
comp137176_c2_seq1	2627	Fas-activated serine/threonine kinase	369	6.70825	12	0.320196	4.38891	7.26158e-69	up
comp125599_c0_seq1	399	Fatty acid-binding protein, adipocyte	25373	3036.98	446	78.3533	5.2765	0	up
comp120072_c0_seq1	529	fatty acid-binding protein, liver	0.5	0.0451396	76	10.0706	-7.80153	8.02562e-21	down
comp99008_c0_seq1	526	fatty acid-binding protein, liver	0.5	0.045397	124	16.5246	-8.5078	3.89375e-31	down
comp70171_c0_seq1	617	Fatty acid-binding protein, liver-type;	14295	1106.48	540	61.3485	4.1728	0	up
comp132394_c1_seq1	1055	F-box only protein 36	14	0.633751	78	5.18248	-3.03165	4.83212e-17	down
comp130024_c1_seq1	1296	FERM domain-containing protein 4B	30	1.1055	142	7.68031	-2.79646	5.56408e-28	down
comp127177_c0_seq1	1433	Ferritin, heavy subunit	1794	59.7887	148	7.23954	3.0459	1.57647e-254	up
comp134551_c1_seq1	238	FI14824p	26	5.21722	1	0.294522	4.14683	1.18748e-05	up
comp121972_c0_seq1	1387	fibrinogen beta chain precursor	1	0.0344323	148	7.47964	-7.76306	8.79631e-40	down
comp135128_c0_seq1	1124	fibronectin 1b	36	1.5296	165	10.2899	-2.75	8.06668e-32	down
comp132097_c0_seq1	1551	Fish-egg lectin	378	11.6392	48	2.16933	2.42367	7.33322e-43	up
comp136107_c0_seq1	1049	FMS-like tyrosine kinase 4	133	6.05507	10	0.668221	3.17975	1.759e-20	up
comp131253_c0_seq1	711	Folate receptor alpha precursor	6	0.403018	68	6.70401	-4.05611	1.4891e-18	down
comp128693_c2_seq1	1060	forkhead box P4	21	0.946142	381	25.195	-4.73494	2.99562e-107	down
comp131877_c0_seq1	2858	Forkhead box protein H1	886	14.8052	6	0.147158	6.65259	4.62374e-172	up
comp130033_c3_seq1	656	fructose-1,6-bisphosphatase	170	12.3762	0.5	0.0534271	7.85578	4.38333e-31	up
comp130033_c0_seq1	346	Fructose-1,6-bisphosphatase 1	88	12.1465	4	0.810362	3.90582	4.0544e-16	up
comp131856_c2_seq1	244	fructose-bisphosphate aldolase A	50	9.78641	8	2.29824	2.09025	1.23296e-05	up
comp132420_c0_seq1	1411	gag-like protein	622	21.0526	26	1.29164	4.02672	2.98881e-110	up
comp134377_c1_seq1	767	galectin	62	3.86046	298	27.2343	-2.81858	3.68975e-58	down
comp135210_c0_seq1	1295	Gap junction Cx32.2 protein;	6	0.221271	185	10.0138	-5.50003	2.43048e-54	down
comp137086_c0_seq1	2830	GH3 domain-containing protein	347	5.8558	38	0.941223	2.63726	2.96996e-43	up
comp118067_c0_seq1	1864	Glucose-6-phosphate isomerase	731	18.729	89	3.34687	2.48439	2.20601e-84	up
comp127747_c0_seq1	2639	glucose-regulated protein 78	6550	118.535	414	10.9965	3.43019	0	up
comp126947_c0_seq1	815	glutathione peroxidase	116	6.79741	436	37.4994	-2.46381	2.7489e-73	down
comp132969_c0_seq1	1183	glutathione S-transferase theta b	66	2.66442	278	16.4723	-2.62815	1.64112e-50	down
comp128591_c0_seq1	1436	glyceraldehyde-3-phosphate dehydrogenase	17300	575.353	777	37.9282	3.92311	0	up
comp136697_c0_seq1	439	glyceraldehyde-3-phosphate dehydrogenase	10	1.08787	58	9.26102	-3.08966	3.80954e-13	down
comp133045_c0_seq1	647	gonadotropin I beta subunit	31	2.28823	91	9.85899	-2.10721	1.85903e-13	down
comp69815_c0_seq1	2040	gp91phox protein	232	5.43126	20	0.687219	2.98245	4.85617e-33	up
comp136148_c0_seq1	3245	GRAM domain-containing protein 1C, partial	650	9.56625	37	0.799249	3.58124	2.23414e-106	up
comp133881_c1_seq1	1182	growth arrest and DNA-damage-inducible, alpha	794	32.0809	30	1.77909	4.1725	2.08117e-143	up
comp136403_c1_seq1	1575	growth arrest-specific 8	28	0.849025	314	13.9748	-4.04087	4.3624e-82	down
comp95861_c0_seq1	1068	Growth factor receptor-bound protein 2	216	9.65885	26	1.70647	2.50084	9.02497e-26	up
comp123495_c1_seq1	1385	GSK-3-binding protein	937	32.3097	28	1.41711	4.51094	9.85725e-176	up
comp138845_c3_seq1	239	gtpase_rho	59	11.7895	8	2.34632	2.32904	3.04501e-07	up
comp132536_c2_seq1	1237	hCG2039718, isoform CRA_b	316	12.2	13	0.736663	4.04973	1.22839e-56	up
comp136439_c1_seq1	3081	heat shock protein 60 kDa	6005	93.0817	750	17.0634	2.4476	0	up
comp127263_c1_seq1	1000	heat shock protein 90 alpha	382	18.2434	25101	1759.49	-6.59164	0	down
comp127263_c2_seq1	785	heat shock protein 90 alpha	255	15.5136	1439	128.495	-3.0501	6.40168e-300	down
comp127263_c0_seq1	621	heat shock protein 90 alpha	156	11.9971	463	52.2618	-2.12307	3.92202e-65	down
comp96033_c0_seq1	453	heme oxygenase 1	1	0.105425	38	5.88005	-5.80153	5.78827e-12	down
comp137216_c0_seq1	2336	heme-regulated initiation factor 2 alpha kinase	565	11.551	54	1.62038	2.83361	2.87633e-75	up
comp135394_c0_seq1	747	hemoglobin beta-A chain	1044	66.7457	3362	315.48	-2.2408	0	down
comp130190_c0_seq1	969	hepcidin precursor type I	11	0.542141	158	11.4295	-4.39796	1.1619e-43	down
comp125023_c0_seq1	1455	heterogeneous nuclear ribonucleoprotein A/B	9530	312.805	358	17.2471	4.18084	0	up
comp125821_c0_seq1	1903	Heterogeneous nuclear ribonucleoprotein G	2210	55.4621	306	11.2714	2.29884	1.85386e-231	up
comp137682_c10_seq1	597	histone	8637	690.926	187	21.9565	4.97581	0	up
comp127457_c0_seq1	785	Histone deacetylase complex subunit SAP18	1723	104.824	290	25.8955	2.01719	1.82888e-153	up
comp137682_c2_seq1	1177	histone H2A.x	14604	592.568	381	22.6905	4.70682	0	up
comp129638_c0_seq1	2146	Homeodomain transcription factor Nanog	6548	145.721	71	2.31912	5.97348	0	up
comp132750_c5_seq1	2846	Homeodomain-interacting protein kinase 1	592	9.93413	18	0.443336	4.48592	4.59165e-111	up
comp135869_c0_seq1	2023	hoxB6b	455	10.7413	43	1.48994	2.84985	3.89553e-61	up
comp132385_c0_seq1	2354	hsc71	56951	1155.41	8440	251.322	2.2008	0	up
comp133539_c0_seq1	1937	Hydroxysteroid dehydrogenase-like protein 2	1167	28.7729	148	5.35584	2.42553	1.42436e-130	up
comp71810_c0_seq1	381	hypothetical 18K protein - goldfish mitochondrion]	44	5.51532	0.5	0.0919899	5.90582	1.19194e-09	up
comp137007_c1_seq1	831	hypothetical protein	165	9.48257	26	2.19315	2.11228	1.95072e-16	up
comp134150_c6_seq1	1051	hypothetical protein	508	23.0836	47	3.13466	2.88049	7.00978e-69	up
comp126123_c0_seq1	452	hypothetical protein	0.5	0.0528293	46	7.1337	-7.07717	1.09243e-13	down
comp131082_c0_seq1	765	hypothetical protein	106	6.6174	2	0.183258	5.17431	1.34974e-21	up
comp121678_c0_seq1	498	hypothetical protein	1	0.0958989	36	5.0672	-5.72353	2.17584e-11	down
comp128698_c0_seq1	595	hypothetical protein	10	0.80265	62	7.30416	-3.18587	2.38263e-14	down
comp132519_c0_seq1	1099	hypothetical protein	23	0.999478	114	7.27114	-2.86293	3.53347e-23	down
comp126617_c0_seq1	801	hypothetical protein	7	0.417358	341	29.8413	-6.15988	3.28338e-99	down
comp125480_c1_seq1	205	hypothetical protein	0.5	0.116482	28	9.57413	-6.36096	5.22571e-09	down
comp137451_c1_seq1	231	hypothetical protein	5	1.03372	17	5.1586	-2.31914	0.00119601	down
comp124057_c0_seq1	752	hypothetical protein	10	0.635075	216	20.1341	-4.98657	3.54236e-62	down
comp129667_c0_seq1	322	hypothetical protein	61	9.04726	1	0.21769	5.37713	6.2522e-13	up
comp73030_c0_seq1	271	hypothetical protein	0.5	0.0881138	22	5.69048	-6.01304	2.38717e-07	down
comp118750_c0_seq1	382	hypothetical protein	5	0.6251	113	20.7353	-5.05186	4.44343e-33	down
comp121827_c0_seq1	504	hypothetical protein	0.5	0.0473786	46	6.39768	-7.07717	1.09243e-13	down
comp99224_c0_seq1	614	hypothetical protein	4	0.311125	90	10.2747	-5.04546	1.57374e-26	down
comp136080_c0_seq1	969	hypothetical protein	12	0.591426	329	23.7995	-5.33059	1.40091e-95	down
comp127202_c0_seq1	683	hypothetical protein	192	13.4253	10	1.0263	3.70943	6.97949e-33	up
comp107831_c0_seq1	418	hypothetical protein	3	0.342758	35	5.86931	-4.09793	4.26346e-10	down
comp135185_c0_seq1	1333	hypothetical protein	313	11.2139	30	1.57756	2.82952	4.82357e-42	up
comp137807_c0_seq1	1780	hypothetical protein	391	10.4906	60	2.3628	2.15053	1.81469e-38	up
comp131261_c0_seq1	769	hypothetical protein	157	9.75026	615	56.0588	-2.52343	7.81927e-106	down
comp108508_c0_seq1	393	hypothetical protein	1	0.121521	32	5.70759	-5.55361	3.18e-10	down
comp138172_c6_seq1	481	hypothetical protein	15	1.48932	78	11.367	-2.93212	1.56069e-16	down
comp128355_c0_seq1	445	hypothetical protein	0.5	0.0536603	67	10.5538	-7.6197	9.44315e-19	down
comp138411_c1_seq1	525	hypothetical protein	11	1.00064	68	9.07914	-3.18164	1.26974e-15	down
comp126492_c1_seq1	404	hypothetical protein	0.5	0.059106	51	8.84879	-7.22603	6.30333e-15	down
comp128741_c0_seq1	351	hypothetical protein	8	1.08849	62	12.3817	-3.5078	1.78906e-15	down
comp137099_c3_seq1	395	hypothetical protein	3	0.362716	31	5.50123	-3.92284	7.52964e-09	down
comp121107_c0_seq1	766	hypothetical protein	8	0.498775	62	5.67359	-3.5078	1.78906e-15	down
comp70238_c0_seq1	370	hypothetical protein	2	0.25815	428	81.0844	-8.29507	1.16196e-107	down
comp130067_c3_seq1	591	hypothetical protein	5	0.404041	58	6.87917	-4.08966	4.81026e-16	down
comp123998_c0_seq1	414	hypothetical protein	5	0.576783	199	33.6936	-5.8683	1.68799e-58	down
comp125091_c0_seq1	302	hypothetical protein	1	0.158138	66	15.3191	-6.598	1.1027e-19	down
comp119094_c0_seq1	488	hypothetical protein	0.5	0.048932	225	32.319	-9.36739	2.98812e-50	down
comp119708_c0_seq1	585	hypothetical protein	10	0.81637	52	6.23079	-2.93212	2.31178e-11	down
comp138611_c6_seq1	492	hypothetical protein	3	0.291205	69	9.83058	-5.07717	1.3533e-20	down
comp137840_c4_seq1	517	hypothetical protein	2	0.184749	40	5.42331	-4.87553	3.09964e-12	down
comp128560_c3_seq1	697	hypothetical protein	131	8.97597	3	0.301706	4.89485	4.19091e-26	up
comp122433_c0_seq1	389	hypothetical protein	0.5	0.0613852	52	9.3702	-7.25405	3.5881e-15	down
comp113388_c1_seq1	331	hypothetical protein	1	0.144283	24	5.08251	-5.13857	7.5556e-08	down
comp133252_c0_seq1	1662	hypothetical protein	42	1.20687	232	9.78481	-3.01927	1.28728e-48	down
comp137072_c0_seq1	1104	hypothetical protein	44	1.90339	194	12.3177	-2.69409	1.82319e-36	down
comp132827_c1_seq1	680	hypothetical protein	53	3.72229	171	17.6272	-2.24354	2.5062e-26	down
comp133396_c2_seq1	886	hypothetical protein	32	1.72488	98	7.75332	-2.16832	6.60225e-15	down
comp135645_c4_seq1	221	hypothetical protein	19	4.10586	198	62.8012	-3.93504	2.92761e-51	down
comp96238_c0_seq1	523	hypothetical protein	2	0.18263	70	9.38192	-5.68289	3.44779e-21	down
comp119521_c0_seq1	347	hypothetical protein	0.5	0.0688151	29	5.8582	-6.41159	2.80512e-09	down
comp97013_c0_seq1	408	hypothetical protein	1649	193.021	176	30.2376	2.67434	2.66158e-205	up
comp130607_c0_seq1	775	hypothetical protein	4	0.246491	218	19.7174	-6.32179	1.77848e-63	down
comp130813_c0_seq1	1106	hypothetical protein	453	19.5608	48	3.04216	2.6848	2.92322e-57	up
comp116894_c0_seq1	437	hypothetical protein	0.5	0.0546426	70	11.2282	-7.68289	1.89955e-19	down
comp127890_c1_seq1	508	hypothetical protein	2	0.188022	233	32.1505	-7.41779	7.01661e-64	down
comp69423_c0_seq1	845	hypothetical protein	3	0.169554	67	5.55793	-5.03473	5.50498e-20	down
comp69977_c0_seq1	349	hypothetical protein	6	0.821049	27	5.42293	-2.72353	5.22286e-06	down
comp124128_c0_seq1	453	hypothetical protein	7	0.737977	74	11.4506	-3.95571	8.16955e-20	down
comp135838_c3_seq1	2014	hypothetical protein	393	9.31915	2427	84.4706	-3.18018	0	down
comp130251_c1_seq1	299	hypothetical protein	1	0.159725	68	15.9416	-6.64107	3.25234e-20	down
comp127119_c0_seq1	560	hypothetical protein	30	2.55845	88	11.0151	-2.10615	4.84669e-13	down
comp132050_c0_seq1	687	hypothetical protein	4	0.278065	59	6.01992	-4.43625	5.71425e-17	down
comp136747_c2_seq1	957	hypothetical protein	114	5.689	323	23.6584	-2.05611	6.40054e-44	down
comp138871_c8_seq1	320	hypothetical protein	3	0.447728	40	8.76204	-4.29057	1.17323e-11	down
comp293791_c0_seq1	270	hypothetical protein	2	0.35376	22	5.71155	-4.01304	1.16396e-06	down
comp125420_c0_seq1	938	hypothetical protein	8	0.407315	79	5.90364	-3.85739	9.21213e-21	down
comp137147_c2_seq1	361	hypothetical protein	68	8.9959	194	37.6695	-2.06606	6.49275e-27	down
comp134774_c0_seq1	1324	hypothetical protein	2220	80.0771	237	12.5475	2.67399	4.4293e-276	up
comp120053_c1_seq1	323	hypothetical protein	4	0.591426	45	9.76574	-4.04546	1.33464e-12	down
comp130162_c0_seq1	733	hypothetical protein	7	0.456076	163	15.5876	-5.09498	2.1297e-47	down
comp137971_c2_seq1	1664	hypothetical protein	238	6.83072	743	31.299	-2.19601	1.90493e-108	down
comp126305_c1_seq1	861	hypothetical protein	159	8.81936	609	49.5803	-2.49102	2.66002e-103	down
comp212148_c0_seq1	446	hypothetical protein	1	0.10708	42	6.601	-5.94592	4.18469e-13	down
comp127236_c1_seq1	367	hypothetical protein	0.5	0.0650649	33	6.30294	-6.598	2.38487e-10	down
comp136456_c3_seq1	465	hypothetical protein	42	4.3136	1519	228.981	-5.7302	0	down
comp122363_c1_seq1	302	hypothetical protein	1	0.158138	23	5.33846	-5.07717	1.51591e-07	down
comp115416_c1_seq1	363	hypothetical protein	1337	175.901	7091	1369.29	-2.9606	0	down
comp100707_c0_seq1	588	hypothetical protein	3	0.243662	53	6.31821	-4.69656	1.08637e-15	down
comp133689_c0_seq1	1240	hypothetical protein	57	2.19531	246	13.9062	-2.66323	1.93382e-45	down
comp95933_c0_seq1	454	hypothetical protein	1	0.105193	62	9.57263	-6.5078	1.2923e-18	down
comp112326_c1_seq1	305	hypothetical protein	0.5	0.0782913	26	5.97543	-6.25405	1.84196e-08	down
comp98956_c1_seq1	308	hypothetical protein	1	0.155057	28	6.37239	-5.36096	4.82473e-09	down
comp128973_c0_seq1	789	hypothetical protein	18	1.08953	249	22.1217	-4.34368	7.07418e-68	down
comp125992_c1_seq1	732	hypothetical protein	6	0.391456	99	9.48024	-4.598	3.07826e-28	down
comp139013_c3_seq1	1175	hypothetical protein	4	0.162579	282	16.8231	-6.69316	1.10908e-80	down
comp126031_c0_seq1	322	hypothetical protein	1	0.148316	33	7.18379	-5.598	1.62329e-10	down
comp212060_c0_seq1	343	hypothetical protein	2	0.27847	40	8.1745	-4.87553	3.09964e-12	down
comp133880_c1_seq1	1401	hypothetical protein	75	2.55662	372	18.6123	-2.86395	1.5166e-73	down
comp116850_c0_seq1	479	hypothetical protein	8	0.797623	48	7.02427	-3.13857	3.34358e-11	down
comp117200_c0_seq1	632	hypothetical protein	7	0.528961	307	34.05	-6.00835	1.20652e-89	down
comp131463_c0_seq1	302	hypothetical protein	2	0.316276	71	16.4796	-5.70335	1.76488e-21	down
comp130980_c2_seq1	1066	hypothetical protein	32	1.43363	759	49.9091	-5.12156	9.22261e-218	down
comp70656_c0_seq1	687	hypothetical protein	5	0.347581	121	12.3459	-5.15054	1.65485e-35	down
comp95979_c0_seq1	531	hypothetical protein	1	0.0899391	52	6.86442	-6.25405	6.73991e-16	down
comp128669_c0_seq1	315	hypothetical protein	8	1.21289	41	9.12365	-2.91116	4.0599e-09	down
comp97101_c1_seq1	267	hypothetical protein	0.5	0.0894338	23	6.03826	-6.07717	1.25157e-07	down
comp121189_c0_seq1	500	hypothetical protein	0.5	0.0477577	42	5.88809	-6.94592	1.10953e-12	down
comp130344_c0_seq1	742	hypothetical protein	3	0.19309	142	13.4147	-6.11839	7.10652e-42	down
comp138755_c6_seq1	226	hypothetical protein	0.5	0.105659	20	6.20322	-5.87553	8.7705e-07	down
comp123950_c0_seq1	308	hypothetical protein	0.5	0.0775287	33	7.51032	-6.598	2.38487e-10	down
comp124487_c1_seq1	478	hypothetical protein	3	0.299734	60	8.7987	-4.87553	7.6065e-18	down
comp121445_c0_seq1	350	hypothetical protein	3	0.409351	40	8.01101	-4.29057	1.17323e-11	down
comp126266_c1_seq1	314	hypothetical protein	2	0.304189	26	5.80416	-4.25405	6.57784e-08	down
comp123685_c0_seq1	404	hypothetical protein	1	0.118212	38	6.59322	-5.80153	5.78827e-12	down
comp72518_c0_seq1	537	hypothetical protein	2	0.177868	43	5.61293	-4.97987	3.77639e-13	down
comp132046_c0_seq1	1302	hypothetical protein	37	1.35717	206	11.0905	-3.03065	2.00828e-43	down
comp138085_c5_seq1	560	hypothetical protein	0.5	0.0426408	46	5.75791	-7.07717	1.09243e-13	down
comp69897_c0_seq1	270	hypothetical protein	0.5	0.0884401	24	6.23079	-6.13857	6.57997e-08	down
comp71933_c0_seq1	219	hypothetical protein	4	0.872286	21	6.72157	-2.94592	3.17445e-05	down
comp98050_c0_seq1	301	hypothetical protein	0.5	0.0793317	22	5.12332	-6.01304	2.38717e-07	down
comp130161_c0_seq1	216	hypothetical protein	1	0.2211	23	7.46396	-5.07717	1.51591e-07	down
comp127548_c2_seq1	204	hypothetical protein	1	0.234106	38	13.0572	-5.80153	5.78827e-12	down
comp100470_c0_seq1	680	hypothetical protein	2	0.140464	52	5.36031	-5.25405	7.18533e-16	down
comp135787_c1_seq1	956	hypothetical protein	1	0.0499557	204	14.9578	-8.22603	3.79918e-52	down
comp123597_c0_seq1	251	hypothetical protein	0.5	0.0951348	33	9.21585	-6.598	2.38487e-10	down
comp117686_c0_seq1	501	hypothetical protein	6	0.571948	109	15.2505	-4.73683	2.43018e-31	down
comp133505_c7_seq1	506	hypothetical protein	5	0.471914	41	5.67974	-3.58923	9.47228e-11	down
comp121343_c1_seq1	435	hypothetical protein	2	0.219575	39	6.2845	-4.83901	6.27877e-12	down
comp128307_c0_seq1	392	hypothetical protein	24	2.92394	258	46.1348	-3.97987	5.45811e-67	down
comp119044_c0_seq1	475	hypothetical protein	0.5	0.0502712	144	21.2503	-8.72353	3.78002e-35	down
comp123569_c0_seq1	344	hypothetical protein	0.5	0.0694152	40	8.15074	-6.87553	3.58822e-12	down
comp172759_c0_seq1	209	hypothetical protein	3	0.685517	50	16.7695	-4.6125	9.18725e-15	down
comp120046_c0_seq1	323	hypothetical protein	2	0.295713	42	9.11469	-4.94592	7.60677e-13	down
comp130163_c0_seq1	416	hypothetical protein	23	2.64045	448	75.4884	-4.8374	7.07968e-127	down
comp120286_c1_seq1	204	hypothetical protein	1	0.234106	19	6.52858	-4.80153	2.5042e-06	down
comp97283_c0_seq1	291	hypothetical protein	0.5	0.0820578	26	6.2629	-6.25405	1.84196e-08	down
comp70092_c0_seq1	866	hypothetical protein	6	0.330885	1167	94.4601	-8.15723	2.50742e-296	down
comp137113_c0_seq1	1773	hypothetical protein	716	19.2862	7	0.276748	6.12285	1.15801e-141	up
comp127673_c0_seq1	677	hypothetical protein	12	0.846517	180	18.6371	-4.4605	6.22787e-50	down
comp69273_c0_seq1	331	hypothetical protein	0.5	0.0721415	46	9.74148	-7.07717	1.09243e-13	down
comp121207_c1_seq1	567	hypothetical protein	6	0.505372	57	7.04672	-3.80153	4.08424e-15	down
comp175821_c0_seq1	320	hypothetical protein	2	0.298485	42	9.20014	-4.94592	7.60677e-13	down
comp129976_c0_seq1	569	hypothetical protein	0.5	0.0419663	91	11.2105	-8.0614	3.62929e-24	down
comp122820_c0_seq1	316	hypothetical protein	3	0.453396	36	7.98566	-4.13857	2.07643e-10	down
comp132799_c0_seq1	343	hypothetical protein	2	0.27847	117	23.9104	-6.42397	2.20295e-34	down
comp129417_c2_seq1	278	hypothetical protein	1	0.17179	44	11.0944	-6.01304	1.14055e-13	down
comp137442_c4_seq1	201	hypothetical protein	0.5	0.1188	27	9.41593	-6.30849	9.77432e-09	down
comp135504_c17_seq1	408	hypothetical protein	2	0.234106	43	7.3876	-4.97987	3.77639e-13	down
comp127203_c0_seq1	385	hypothetical protein	0.5	0.0620229	45	8.19308	-7.04546	1.94194e-13	down
comp99876_c0_seq1	516	hypothetical protein	6	0.555322	71	9.64504	-4.11839	1.70983e-19	down
comp126992_c1_seq1	749	hypothetical protein	9	0.573857	104	9.733	-4.08412	5.63501e-28	down
comp72920_c0_seq1	416	hypothetical protein	1	0.114802	33	5.56053	-5.598	1.62329e-10	down
comp133162_c0_seq1	839	hypothetical protein	375	21.3458	2153	179.878	-3.07499	0	down
comp104166_c2_seq1	524	hypothetical protein	5	0.455703	62	8.29384	-4.18587	2.70101e-17	down
comp123037_c0_seq1	452	hypothetical protein	1	0.105659	34	5.27273	-5.64107	8.28781e-11	down
comp240997_c0_seq1	387	hypothetical protein	0.5	0.0617024	32	5.79608	-6.55361	4.39571e-10	down
comp138748_c1_seq1	517	hypothetical protein	11	1.01612	99	13.4227	-3.72353	3.51049e-25	down
comp134819_c1_seq1	452	hypothetical protein	2	0.211317	218	33.8075	-7.32179	2.96978e-60	down
comp124784_c0_seq1	584	hypothetical protein	3	0.24533	43	5.1612	-4.39491	1.36518e-12	down
comp121556_c0_seq1	389	hypothetical protein	5	0.613852	53	9.5504	-3.9596	1.76086e-14	down
comp110272_c0_seq1	994	hypothetical protein	17	0.816781	108	7.6161	-3.22103	1.70471e-24	down
comp131980_c0_seq1	1213	hypothetical protein	1072	42.2063	87	5.02752	3.06954	1.61101e-153	up
comp136366_c0_seq1	779	hypothetical protein	27	1.65527	87	7.82847	-2.24166	7.27196e-14	down
comp125239_c0_seq1	554	hypothetical protein	24	2.06892	67	8.47735	-2.03473	8.83817e-10	down
comp118827_c0_seq1	273	hypothetical protein	0.5	0.0874683	27	6.9326	-6.30849	9.77432e-09	down
comp133789_c0_seq1	1744	hypothetical protein	213	5.83279	1	0.0401929	7.1811	8.17671e-41	up
comp64851_c0_seq1	238	hypothetical protein	5	1.00331	57	16.7878	-4.06457	9.89799e-16	down
comp128374_c0_seq1	339	hypothetical protein	1	0.140878	32	6.61676	-5.55361	3.18e-10	down
comp126315_c0_seq1	1009	hypothetical protein	124	5.86913	424	29.4557	-2.32733	9.34837e-67	down
comp124846_c0_seq1	278	hypothetical protein	0.5	0.0858951	42	10.5901	-6.94592	1.10953e-12	down
comp117031_c0_seq1	743	hypothetical protein	7	0.449938	150	14.1513	-4.97507	1.97107e-43	down
comp126571_c0_seq1	321	hypothetical protein	0.5	0.0743889	50	10.9184	-7.19746	1.11047e-14	down
comp119170_c1_seq1	314	hypothetical protein	2	0.304189	42	9.37594	-4.94592	7.60677e-13	down
comp100798_c0_seq1	591	hypothetical protein	3	0.242425	46	5.45589	-4.49221	1.59981e-13	down
comp134650_c3_seq1	291	hypothetical protein	0.5	0.0820578	38	9.15347	-6.80153	1.17209e-11	down
comp123895_c1_seq1	294	hypothetical protein	7	1.13709	49	11.6827	-3.36096	4.70078e-12	down
comp99157_c0_seq1	414	hypothetical protein	8	0.922853	34	5.7567	-2.64107	4.32136e-07	down
comp134100_c1_seq1	650	hypothetical protein	4	0.293893	115	12.4017	-5.3991	4.61108e-34	down
comp132475_c0_seq1	1100	hypothetical protein	72	3.12596	881	56.1408	-4.16668	7.20243e-233	down
comp133111_c0_seq1	349	hypothetical protein	3	0.410524	553	111.07	-8.07978	6.33639e-142	down
comp97764_c0_seq1	270	hypothetical protein	44	7.78273	7	1.81731	2.09847	4.19909e-05	up
comp122385_c0_seq1	914	hypothetical protein	12	0.627015	146	11.197	-4.15847	2.74582e-39	down
comp116666_c1_seq1	999	hypothetical protein	59	2.82052	970	68.0615	-4.5928	1.25345e-268	down
comp134742_c3_seq1	388	hypothetical protein	5	0.615434	268	48.4171	-6.29777	6.93617e-78	down
comp132480_c1_seq1	1146	hypothetical protein	59	2.45873	425	25.9956	-3.40228	4.18828e-98	down
comp132125_c1_seq1	548	hypothetical protein	1	0.087149	91	11.6401	-7.0614	3.85658e-26	down
comp137264_c7_seq1	603	hypothetical protein	39	3.0888	484	56.2631	-4.18707	1.20798e-128	down
comp125347_c0_seq1	310	hypothetical protein	1	0.154057	48	10.8536	-6.13857	8.65407e-15	down
comp124947_c1_seq1	373	hypothetical protein	0.5	0.0640183	46	8.64459	-7.07717	1.09243e-13	down
comp119813_c1_seq1	281	hypothetical protein	3	0.509868	40	9.97813	-4.29057	1.17323e-11	down
comp125957_c0_seq1	913	hypothetical protein	12	0.627702	77	5.91174	-3.23543	8.29983e-18	down
comp117350_c1_seq1	290	hypothetical protein	0.5	0.0823408	21	5.07594	-5.94592	4.56031e-07	down
comp138950_c0_seq1	3321	hypothetical protein	1110	15.9624	118	2.49063	2.68009	8.9681e-139	up
comp133401_c2_seq1	481	hypothetical protein	0.5	0.0496441	37	5.39203	-6.76306	2.13587e-11	down
comp128524_c0_seq1	794	hypothetical protein	16	0.962371	275	24.2777	-4.65689	3.53066e-77	down
comp127278_c0_seq1	388	hypothetical protein	1	0.123087	38	6.86511	-5.80153	5.78827e-12	down
comp97570_c0_seq1	890	hypothetical protein	2	0.107321	133	10.4751	-6.60889	1.11569e-38	down
comp125368_c0_seq1	582	hypothetical protein	0.5	0.0410289	100	12.044	-8.19746	4.0987e-26	down
comp136710_c4_seq1	1219	hypothetical protein	24	0.940266	1109	63.771	-6.08369	0	down
comp133421_c1_seq1	375	hypothetical protein	8	1.01883	328	61.3109	-5.91116	8.10985e-96	down
comp99965_c2_seq1	210	hypothetical protein	0.5	0.113709	72	24.033	-7.72353	6.56939e-20	down
comp125941_c0_seq1	649	hypothetical protein	1	0.0735865	49	5.29233	-6.16832	4.55855e-15	down
comp136781_c6_seq1	956	hypothetical protein	13	0.649424	103	7.55222	-3.53967	3.12976e-25	down
comp136992_c0_seq1	660	hypothetical protein	5	0.3618	55	5.84136	-4.01304	4.18249e-15	down
comp125611_c0_seq1	356	hypothetical protein	0.5	0.0670754	38	7.48219	-6.80153	1.17209e-11	down
comp126112_c0_seq1	725	hypothetical protein	4	0.263491	54	5.22097	-4.30849	2.07048e-15	down
comp123794_c0_seq1	730	hypothetical protein	0.5	0.0327107	244	23.4295	-9.48434	1.38999e-53	down
comp123784_c0_seq1	1049	hypothetical protein	12	0.546322	368	24.5905	-5.49221	3.33871e-107	down
comp135144_c1_seq1	321	hypothetical protein	0.5	0.0743889	64	13.9756	-7.55361	4.76229e-18	down
comp126686_c0_seq1	751	hypothetical protein	82	5.21455	575	53.669	-3.36347	3.51206e-131	down
comp135014_c2_seq1	219	hypothetical protein	10	2.18072	53	16.964	-2.9596	1.17355e-11	down
comp137083_c0_seq1	1803	hypothetical protein	61654	1633.08	548	21.3049	6.26027	0	up
comp126223_c0_seq1	601	hypothetical protein	1	0.0794637	203	23.6765	-8.21894	6.20982e-52	down
comp130163_c1_seq1	635	hypothetical protein	25	1.88022	501	55.3044	-4.87842	3.67964e-142	down
comp98225_c1_seq1	480	hypothetical protein	6	0.596971	59	8.61601	-3.85129	9.7004e-16	down
comp116482_c0_seq1	1142	hypothetical protein	60	2.50916	2128	130.617	-5.702	0	down
comp138349_c2_seq1	225	hypothetical protein	7	1.48579	26	8.10002	-2.44669	2.72798e-05	down
comp130483_c0_seq1	327	hypothetical protein	5	0.73024	27	5.78777	-2.98657	1.70522e-06	down
comp134997_c0_seq1	874	hypothetical protein	25	1.36607	2631	211.011	-7.27115	0	down
comp68203_c0_seq1	211	hypothetical protein	0.5	0.11317	16	5.31536	-5.55361	1.24851e-05	down
comp125397_c0_seq1	757	hypothetical protein	7	0.441616	74	6.85222	-3.95571	8.16955e-20	down
comp138792_c0_seq1	817	hypothetical protein	32	1.87056	262	22.4789	-3.58703	2.2739e-63	down
comp129114_c0_seq1	881	hypothetical protein	112	6.07135	668	53.1491	-3.12996	5.09069e-143	down
comp124513_c1_seq1	893	hypothetical protein	50	2.674	760	59.6565	-4.47961	2.06204e-208	down
comp72362_c0_seq1	556	hypothetical protein	0.5	0.0429475	42	5.29505	-6.94592	1.10953e-12	down
comp130829_c0_seq1	508	hypothetical protein	0.5	0.0470056	46	6.34731	-7.07717	1.09243e-13	down
comp124269_c0_seq1	488	hypothetical protein	10	0.978641	47	6.75108	-2.78627	6.71398e-10	down
comp70194_c0_seq1	935	hypothetical protein	31158	1591.48	480	35.9853	5.46682	0	up
comp137047_c6_seq1	378	hypothetical protein	4	0.505372	109	20.213	-5.32179	2.85762e-32	down
comp126784_c3_seq1	624	hypothetical protein	0.5	0.0382674	95	10.6717	-8.12346	4.89104e-25	down
comp138738_c3_seq1	222	hypothetical protein	1	0.215125	17	5.36774	-4.64107	1.03471e-05	down
comp135899_c2_seq1	280	hypothetical protein	51	8.69872	2	0.500688	4.11882	4.63034e-10	up
comp72024_c1_seq1	241	hypothetical protein	1	0.198165	18	5.23541	-4.72353	5.07575e-06	down
comp97473_c0_seq1	472	hypothetical protein	496	50.186	29	4.30677	3.54261	1.03133e-80	up
comp70045_c0_seq1	530	hypothetical protein	1	0.0901088	162	21.4257	-7.89346	5.90224e-43	down
comp137130_c3_seq1	661	hypothetical protein	114	8.23657	13	1.3786	2.57884	1.60129e-14	up
comp125073_c0_seq1	993	hypothetical protein	121	5.81941	2017	142.381	-4.61274	0	down
comp133453_c2_seq1	1047	hypothetical protein	29	1.3228	141	9.43991	-2.83518	3.58973e-28	down
comp125131_c1_seq1	377	hypothetical protein	2	0.253356	75	13.9449	-5.78243	1.22612e-22	down
comp116504_c0_seq1	608	hypothetical protein	1	0.0785488	86	9.91494	-6.97987	7.06189e-25	down
comp127015_c0_seq1	501	hypothetical protein	2	0.190649	37	5.17678	-4.76306	2.57323e-11	down
comp116064_c0_seq1	443	hypothetical protein	0.5	0.0539026	39	6.17101	-6.83901	6.47042e-12	down
comp129537_c1_seq1	530	hypothetical protein	17	1.53185	79	10.4483	-2.76992	7.48972e-16	down
comp97919_c0_seq1	333	hypothetical protein	0.5	0.0717082	53	11.1565	-7.28153	2.04357e-15	down
comp70827_c1_seq1	210	hypothetical protein	2	0.454835	25	8.3448	-4.19746	1.35053e-07	down
comp128385_c0_seq1	626	hypothetical protein	80	6.10322	0.5	0.0559875	6.76832	2.64614e-16	up
comp96869_c0_seq1	266	hypothetical protein	0.5	0.08977	101	26.6155	-8.21182	2.50075e-26	down
comp69344_c0_seq1	212	hypothetical protein	30	6.75816	4	1.32257	2.35328	0.000314774	up
comp115180_c1_seq1	230	hypothetical protein	0.5	0.103821	24	7.3144	-6.13857	6.57997e-08	down
comp96358_c0_seq1	649	hypothetical protein	0.5	0.0367933	139	15.0129	-8.67255	3.68882e-34	down
comp83313_c0_seq1	616	hypothetical protein	1	0.0775287	61	6.94136	-6.48434	2.39968e-18	down
comp97302_c0_seq1	320	hypothetical protein	0.5	0.0746214	23	5.03817	-6.07717	1.25157e-07	down
comp124346_c1_seq1	347	hypothetical protein	1	0.13763	32	6.46422	-5.55361	3.18e-10	down
comp125268_c0_seq1	581	hypothetical protein	4	0.328796	78	9.41052	-4.83901	7.43451e-23	down
comp180745_c0_seq1	615	hypothetical protein	1	0.0776547	93	10.5999	-7.09277	1.21403e-26	down
comp132747_c3_seq1	582	hypothetical protein	84	6.89286	9	1.08396	2.66879	2.37161e-11	up
comp99565_c0_seq1	474	hypothetical protein	2	0.201509	43	6.35895	-4.97987	3.77639e-13	down
comp197285_c0_seq1	682	hypothetical protein	78	5.46202	0.5	0.0513903	6.7318	6.01156e-16	up
comp135734_c7_seq1	1235	hypothetical protein	174	6.72861	588	33.3738	-2.31034	1.93322e-91	down
comp78356_c0_seq1	322	hypothetical protein	1	0.148316	32	6.9661	-5.55361	3.18e-10	down
comp133401_c4_seq1	1126	hypothetical protein	193	8.18582	25	1.55631	2.39499	4.73742e-22	up
comp121769_c0_seq1	558	hypothetical protein	0.5	0.0427936	48	6.02979	-7.13857	3.46425e-14	down
comp128717_c0_seq1	449	hypothetical protein	5	0.531823	142	22.1686	-5.38143	8.01335e-42	down
comp139081_c0_seq1	338	hypothetical protein	6	0.847769	35218	7303.71	-13.0727	0	down
comp129543_c0_seq1	576	hypothetical protein	2	0.165825	46	5.59797	-5.07717	4.63593e-14	down
comp137651_c7_seq1	306	hypothetical protein	83	12.9539	8	1.83258	2.82143	7.6841e-12	up
comp138688_c2_seq1	655	hypothetical protein	12	0.87495	83	8.88244	-3.34368	1.21737e-19	down
comp117967_c1_seq1	294	hypothetical protein	1	0.162441	25	5.96057	-5.19746	3.78113e-08	down
comp128924_c1_seq1	271	hypothetical protein	1	0.176228	141	36.4708	-7.69316	3.58764e-38	down
comp117223_c0_seq1	547	hypothetical protein	1	0.0873083	43	5.51032	-5.97987	2.18174e-13	down
comp132943_c0_seq1	717	hypothetical protein	58	3.86324	308	30.1111	-2.96241	4.27987e-63	down
comp131325_c1_seq1	453	hypothetical protein	1867	196.829	5838	903.361	-2.19836	0	down
comp123268_c0_seq1	596	hypothetical protein	0.5	0.0400652	46	5.41012	-7.07717	1.09243e-13	down
comp96092_c0_seq1	314	hypothetical protein	4	0.608378	41	9.15271	-3.91116	2.35334e-11	down
comp120397_c0_seq1	244	hypothetical protein	3	0.587184	33	9.48024	-4.01304	1.78921e-09	down
comp130335_c0_seq1	389	hypothetical protein	2	0.245541	35	6.30687	-4.68289	1.0664e-10	down
comp129759_c0_seq1	802	hypothetical protein	5	0.297741	242	21.1513	-6.15054	1.13099e-70	down
comp71257_c0_seq1	284	hypothetical protein	0.5	0.0840804	26	6.41727	-6.25405	1.84196e-08	down
comp130305_c0_seq1	668	hypothetical protein	1	0.0714935	98	10.2836	-7.16832	6.87484e-28	down
comp90273_c0_seq1	507	hypothetical protein	0.5	0.0470983	78	10.7841	-7.83901	2.83149e-21	down
comp138059_c12_seq1	386	hypothetical protein	1	0.123725	34	6.17429	-5.64107	8.28781e-11	down
comp134853_c0_seq1	273	hypothetical protein	159	27.8149	10	2.56763	3.43735	6.70168e-26	up
comp127929_c1_seq1	360	hypothetical protein	2	0.26532	225	43.8102	-7.36739	5.95149e-62	down
comp126133_c1_seq1	258	hypothetical protein	1	0.185107	29	7.87905	-5.41159	2.43499e-09	down
comp132278_c1_seq1	927	hypothetical protein	36	1.85467	474	35.8421	-4.27242	2.32471e-127	down
comp130701_c0_seq1	609	hypothetical protein	1685	132.137	28	3.22282	5.35757	0	up
comp125450_c0_seq1	756	hypothetical protein	1	0.0631715	124	11.4973	-7.5078	3.40818e-34	down
comp97670_c0_seq1	400	hypothetical protein	0.5	0.0596971	39	6.83439	-6.83901	6.47042e-12	down
comp131466_c1_seq1	1305	hypothetical protein	68	2.48852	186	9.99074	-2.0053	6.68824e-25	down
comp141901_c0_seq1	228	hypothetical protein	272	56.9741	25	7.686	2.89	1.99217e-37	up
comp130788_c0_seq1	596	hypothetical protein	2	0.160261	60	7.05668	-5.4605	2.97492e-18	down
comp121227_c0_seq1	580	hypothetical protein	4	0.329363	58	7.00963	-4.41159	1.17135e-16	down
comp98667_c0_seq1	223	hypothetical protein	2	0.42832	24	7.544	-4.13857	2.76743e-07	down
comp121207_c0_seq1	214	hypothetical protein	2	0.446333	59	19.3256	-5.43625	5.88359e-18	down
comp126527_c1_seq1	452	hypothetical protein	4	0.422634	76	11.7861	-4.80153	3.0767e-22	down
comp137557_c0_seq1	493	hypothetical protein	5	0.484358	121	17.2042	-5.15054	1.65485e-35	down
comp125267_c0_seq1	544	hypothetical protein	68	5.96971	1	0.128854	5.53386	2.44198e-14	up
comp135262_c0_seq1	237	hypothetical protein	36	7.25433	5	1.47883	2.29439	9.37246e-05	up
comp128129_c0_seq1	758	hypothetical protein	3	0.189015	118	10.9121	-5.85129	4.56686e-35	down
comp125035_c0_seq1	615	hypothetical protein	1	0.0776547	53	6.04082	-6.28153	3.58391e-16	down
comp138566_c3_seq1	418	hypothetical protein	1	0.114253	154	25.825	-7.82039	3.77133e-41	down
comp127039_c1_seq1	551	hypothetical protein	6	0.520047	276	35.1118	-6.07717	1.36058e-80	down
comp91814_c0_seq1	497	hypothetical protein	0.5	0.0480459	52	7.33402	-7.25405	3.5881e-15	down
comp133578_c0_seq1	413	hypothetical protein	1	0.115636	85	14.4266	-6.963	1.26829e-24	down
comp81197_c0_seq1	301	hypothetical protein	1	0.158663	23	5.3562	-5.07717	1.51591e-07	down
comp133850_c1_seq1	475	hypothetical protein	154	15.4835	1	0.147571	6.71318	1.43466e-30	up
comp136978_c1_seq1	1519	hypothetical protein	209	6.571	763	35.2097	-2.42179	4.09113e-125	down
comp134333_c1_seq1	1942	hypothetical protein	49	1.20501	153	5.52252	-2.19628	4.53473e-23	down
comp130958_c0_seq1	570	hypothetical protein	2	0.167571	152	18.6924	-6.80153	1.13011e-43	down
comp138180_c0_seq1	335	hypothetical protein	8	1.14048	123	25.7369	-4.49612	1.55562e-34	down
comp133254_c0_seq1	1144	hypothetical protein	818	34.1484	51	3.12492	3.44992	7.925e-130	up
comp69261_c0_seq1	820	hypothetical protein	4	0.232964	84	7.1806	-4.94592	1.06924e-24	down
comp123524_c1_seq1	1186	hypothetical protein	68	2.73821	426	25.1779	-3.20085	2.25393e-93	down
comp71860_c0_seq1	204	hypothetical protein	0.5	0.117053	15	5.15414	-5.4605	2.45283e-05	down
comp125967_c0_seq1	816	hypothetical protein	23448	1372.33	3829	328.92	2.06082	0	up
comp117897_c0_seq1	316	hypothetical protein	0.5	0.0755659	38	8.42931	-6.80153	1.17209e-11	down
comp70405_c1_seq1	468	hypothetical protein	4	0.408185	43	6.44048	-3.97987	5.62911e-12	down
comp138632_c1_seq1	1958	hypothetical protein	205	5.00016	1275	45.645	-3.19041	5.33397e-277	down
comp137601_c0_seq1	290	hypothetical protein	225	37.0534	755	182.492	-2.30016	1.50486e-116	down
comp69757_c0_seq1	429	hypothetical protein	4	0.445293	51	8.33313	-4.22603	1.79096e-14	down
comp123847_c1_seq1	316	hypothetical protein	2	0.302264	31	6.87654	-4.5078	1.83966e-09	down
comp70511_c0_seq1	659	hypothetical protein	4	0.28988	54	5.74386	-4.30849	2.07048e-15	down
comp116297_c0_seq1	487	hypothetical protein	1325	129.936	149	21.4463	2.599	4.23902e-160	up
comp72376_c0_seq1	415	hypothetical protein	0.5	0.0575394	41	6.92518	-6.91116	1.99218e-12	down
comp133687_c0_seq1	717	hypothetical protein	5	0.333038	357	34.9015	-6.71146	8.02269e-102	down
comp138444_c2_seq1	915	hypothetical protein	170	8.87301	734	56.2303	-2.66385	7.65352e-134	down
comp136460_c4_seq1	257	hypothetical protein	15	2.78741	64	17.4559	-2.64672	1.81184e-12	down
comp138077_c0_seq1	1695	hypothetical protein	88	2.47945	380	15.7148	-2.66403	1.02737e-69	down
comp125514_c0_seq1	557	hypothetical protein	2	0.171482	52	6.544	-5.25405	7.18533e-16	down
comp131075_c2_seq1	388	hypothetical protein	3	0.36926	270	48.7784	-7.04546	8.25119e-76	down
comp129067_c0_seq1	389	hypothetical protein	3	0.368311	33	5.94648	-4.01304	1.78921e-09	down
comp97591_c0_seq1	471	hypothetical protein	4	0.405585	38	5.65533	-3.80153	2.03374e-10	down
comp123971_c0_seq1	663	hypothetical protein	2	0.144065	188	19.8765	-7.1082	7.517e-53	down
comp131208_c0_seq1	1826	hypothetical protein	52	1.36002	237	9.09794	-2.74191	3.68726e-45	down
comp123617_c0_seq1	550	hypothetical protein	2	0.173664	79	10.0684	-5.85739	8.61933e-24	down
comp119706_c2_seq1	457	hypothetical protein	1	0.104503	62	9.50979	-6.5078	1.2923e-18	down
comp127506_c0_seq1	627	hypothetical protein	13	0.990191	73	8.16114	-3.04299	4.56177e-16	down
comp95759_c0_seq1	583	hypothetical protein	2	0.163834	64	7.69497	-5.55361	1.9602e-19	down
comp117692_c0_seq1	570	hypothetical protein	1	0.0837854	42	5.16499	-5.94592	4.18469e-13	down
comp99943_c0_seq1	678	hypothetical protein	2	0.140878	53	5.47951	-5.28153	3.60758e-16	down
comp97103_c0_seq1	286	hypothetical protein	0.5	0.0834924	42	10.2939	-6.94592	1.10953e-12	down
comp138712_c0_seq1	1688	hypothetical protein	380	10.7511	1978	82.139	-2.93358	0	down
comp136887_c3_seq1	203	hypothetical protein	10	2.35259	53	18.301	-2.9596	1.17355e-11	down
comp70219_c0_seq1	1731	hypothetical protein	1	0.0275896	939	38.0245	-10.4286	1.12937e-177	down
comp105002_c0_seq1	223	hypothetical protein	2	0.42832	16	5.02933	-3.55361	8.5468e-05	down
comp125260_c0_seq1	418	hypothetical protein	4	0.457011	31	5.19853	-3.5078	3.00501e-08	down
comp137453_c0_seq1	1835	hypothetical protein	1	0.026026	756	28.8789	-10.1158	3.95896e-150	down
comp124433_c1_seq1	582	hypothetical protein	1	0.0820578	108	13.0076	-7.30849	2.38317e-30	down
comp129508_c1_seq1	1078	hypothetical protein	32	1.41767	168	10.9241	-2.94592	1.19142e-34	down
comp95757_c0_seq1	412	hypothetical protein	2	0.231833	190	32.326	-7.12346	2.37581e-53	down
comp95984_c0_seq1	735	hypothetical protein	3	0.194929	78	7.43879	-5.25405	2.58292e-23	down
comp115842_c0_seq1	607	hypothetical protein	2	0.157356	91	10.5087	-6.0614	3.3688e-27	down
comp130514_c0_seq1	1214	hypothetical protein	640	25.177	64	3.69536	2.76832	3.80892e-83	up
comp133569_c0_seq1	811	hypothetical protein	22	1.29552	74	6.39597	-2.30363	2.59082e-12	down
comp113077_c0_seq1	210	hypothetical protein	2	0.454835	20	6.67584	-3.87553	4.88646e-06	down
comp138022_c2_seq1	875	hypothetical protein	18	0.982443	183	14.6601	-3.89938	3.54714e-47	down
comp123150_c0_seq1	655	hypothetical protein	5	0.364562	181	19.3701	-5.73152	2.66095e-53	down
comp127873_c0_seq1	395	hypothetical protein	0.5	0.0604527	43	7.63074	-6.97987	6.20173e-13	down
comp126486_c2_seq1	487	hypothetical protein	11	1.07872	38	5.46953	-2.3421	6.10995e-07	down
comp137131_c1_seq1	229	hypothetical protein	0.5	0.104274	90	27.5488	-8.04546	6.01415e-24	down
comp131077_c0_seq1	607	hypothetical protein	2	0.157356	136	15.7053	-6.64107	1.77842e-39	down
comp128240_c0_seq1	304	hypothetical protein	1	0.157098	23	5.30334	-5.07717	1.51591e-07	down
comp122414_c1_seq1	550	hypothetical protein	5	0.434161	59	7.51943	-4.11432	2.33802e-16	down
comp125888_c1_seq1	605	hypothetical protein	13	1.0262	50	5.79309	-2.49702	2.08722e-09	down
comp125700_c1_seq1	517	hypothetical protein	14	1.29324	105	14.2362	-3.4605	2.89048e-25	down
comp125720_c0_seq1	553	hypothetical protein	19	1.64086	55	6.97161	-2.08704	1.88709e-08	down
comp134465_c3_seq1	204	hypothetical protein	0.5	0.117053	24	8.24663	-6.13857	6.57997e-08	down
comp127681_c2_seq1	506	hypothetical protein	1404	132.513	11	1.52383	6.44229	1.51038e-274	up
comp117444_c1_seq1	298	hypothetical protein	23	3.68599	230	54.1012	-3.87553	7.96066e-59	down
comp99537_c1_seq1	246	hypothetical protein	0.5	0.0970684	34	9.68811	-6.64107	1.30007e-10	down
comp100418_c0_seq1	693	hypothetical protein	0.5	0.0344572	52	5.25975	-7.25405	3.5881e-15	down
comp125680_c2_seq1	335	hypothetical protein	3	0.427681	24	5.02183	-3.55361	1.12128e-06	down
comp96862_c0_seq1	795	hypothetical protein	15	0.901088	1254	110.567	-6.93904	0	down
comp69256_c0_seq1	414	hypothetical protein	7	0.807497	42	7.11122	-3.13857	6.2363e-10	down
comp119822_c1_seq1	333	hypothetical protein	0.5	0.0717082	30	6.31499	-6.4605	1.50756e-09	down
comp96606_c0_seq1	255	hypothetical protein	0.5	0.0936425	22	6.04753	-6.01304	2.38717e-07	down
comp138074_c0_seq1	3237	hypothetical protein	1834	27.0583	25	0.541368	5.64332	0	up
comp137642_c0_seq1	224	hypothetical protein	30	6.39612	161	50.3817	-2.97763	1.38108e-33	down
comp130984_c0_seq1	1463	hypothetical protein	29	0.946666	1534	73.4981	-6.27871	0	down
comp71809_c0_seq1	250	hypothetical protein	1	0.191031	18	5.04694	-4.72353	5.07575e-06	down
comp128025_c0_seq1	562	hypothetical protein	1	0.0849781	47	5.86215	-6.1082	1.64699e-14	down
comp136639_c4_seq1	405	hypothetical protein	0.5	0.0589601	29	5.01924	-6.41159	2.80512e-09	down
comp92242_c0_seq1	675	hypothetical protein	3	0.212256	454	47.1463	-7.79519	7.85858e-120	down
comp137185_c0_seq1	1419	hypothetical protein	5	0.168279	796	39.3211	-7.8683	4.31749e-208	down
comp123324_c0_seq1	424	hypothetical protein	0.5	0.056318	75	12.3991	-7.78243	1.3526e-20	down
comp129707_c1_seq1	458	hypothetical protein	1	0.104274	93	14.2335	-7.09277	1.21403e-26	down
comp70372_c0_seq1	668	hypothetical protein	0.5	0.0357468	104	10.9132	-8.25405	5.74488e-27	down
comp133352_c0_seq1	383	hypothetical protein	5	0.623468	188	34.4076	-5.78627	2.49382e-55	down
comp135844_c3_seq1	475	hypothetical protein	38	3.82061	1695	250.133	-6.03275	0	down
comp124859_c0_seq1	2556	hypothetical protein	22	0.41106	3713	101.826	-7.95254	0	down
comp100576_c0_seq1	522	hypothetical protein	63	5.76386	2	0.268568	4.42367	1.32038e-12	up
comp98580_c0_seq1	416	hypothetical protein	0.5	0.057401	40	6.74003	-6.87553	3.58822e-12	down
comp137064_c1_seq1	219	hypothetical protein	16	3.48914	75	24.0056	-2.78243	3.64187e-15	down
comp72116_c0_seq1	544	hypothetical protein	2	0.17558	48	6.18497	-5.13857	1.1511e-14	down
comp126183_c3_seq1	287	hypothetical protein	0.5	0.0832015	31	7.57138	-6.5078	8.11754e-10	down
comp137933_c0_seq1	536	hypothetical protein	14	1.2474	46	6.01573	-2.26981	6.44037e-08	down
comp199868_c0_seq1	488	hypothetical protein	1	0.0978641	51	7.32564	-6.22603	1.27309e-15	down
comp116366_c1_seq1	301	hypothetical protein	0.5	0.0793317	39	9.08225	-6.83901	6.47042e-12	down
comp129170_c0_seq1	223	hypothetical protein	160	34.2656	23	7.22967	2.24476	3.80919e-17	up
comp100342_c0_seq1	460	hypothetical protein	0.5	0.0519105	49	7.46678	-7.16832	1.95838e-14	down
comp130680_c0_seq1	2673	hypothetical protein	495	8.84401	1634	42.8498	-2.27651	3.47725e-248	down
comp131618_c1_seq1	1082	hypothetical protein	8	0.353107	149	9.65282	-4.77278	1.31477e-42	down
comp121631_c0_seq1	612	hypothetical protein	3	0.234106	81	9.27746	-5.30849	3.24144e-24	down
comp146526_c0_seq1	623	hypothetical protein	19	1.45649	476	53.5568	-5.2005	2.61829e-137	down
comp128060_c1_seq1	289	hypothetical protein	8	1.32201	89	21.5868	-4.02934	6.78971e-24	down
comp129032_c0_seq1	1003	hypothetical protein	6802	323.876	940	65.6935	2.30162	0	up
comp138789_c3_seq1	381	hypothetical protein	5	0.626741	70	12.8786	-4.36096	8.50863e-20	down
comp136144_c5_seq1	2001	hypothetical protein	25	0.596672	393	13.767	-4.52814	1.10971e-108	down
comp135431_c0_seq1	354	hypothetical protein	52	7.01525	333	65.9381	-3.23255	8.24742e-74	down
comp131543_c0_seq1	2193	hypothetical protein	870	18.9463	5073	162.152	-3.09736	0	down
comp121920_c0_seq1	535	hypothetical protein	0.5	0.0446333	46	6.02697	-7.07717	1.09243e-13	down
comp127150_c1_seq1	353	hypothetical protein	0.5	0.0676454	49	9.73009	-7.16832	1.95838e-14	down
comp131460_c1_seq1	1007	hypothetical protein	7	0.33198	229	15.9405	-5.58546	3.93988e-67	down
comp121899_c0_seq1	296	hypothetical protein	0.5	0.0806717	53	12.551	-7.28153	2.04357e-15	down
comp124811_c0_seq1	468	hypothetical protein	1	0.102046	35	5.24225	-5.68289	4.2408e-11	down
comp138522_c1_seq1	354	hypothetical protein	102	13.7607	318	62.9679	-2.19406	7.10216e-47	down
comp127404_c0_seq1	1115	hypothetical protein	0.5	0.021416	93	5.8466	-8.09277	1.3292e-24	down
comp136850_c1_seq1	951	hypothetical protein	36	1.80786	141	10.3928	-2.52323	5.66301e-25	down
comp136836_c2_seq1	358	hypothetical protein	139	18.5428	1205	235.939	-3.66948	2.70385e-293	down
comp123125_c2_seq1	306	hypothetical protein	5	0.780354	33	7.55941	-3.27607	2.70836e-08	down
comp131433_c1_seq1	494	hypothetical protein	14	1.35346	627	88.9684	-6.03857	4.03785e-182	down
comp138522_c4_seq1	219	hypothetical protein	3	0.654215	53	16.964	-4.69656	1.08637e-15	down
comp119764_c0_seq1	432	hypothetical protein	1	0.11055	71	11.5205	-6.70335	5.28137e-21	down
comp99354_c0_seq1	636	hypothetical protein	1	0.0750907	51	5.62093	-6.22603	1.27309e-15	down
comp130943_c0_seq1	681	hypothetical protein	30	2.10386	102	10.499	-2.31914	1.02678e-16	down
comp126926_c2_seq1	379	hypothetical protein	36	4.53635	146	27.0028	-2.57351	2.22889e-26	down
comp100571_c0_seq1	290	hypothetical protein	0.5	0.0823408	94	22.7209	-8.1082	8.05881e-25	down
comp121306_c1_seq1	210	hypothetical protein	2	0.454835	23	7.67722	-4.07717	5.68079e-07	down
comp97218_c0_seq1	720	hypothetical protein	4	0.26532	195	18.9844	-6.16094	4.12644e-57	down
comp70270_c0_seq1	385	hypothetical protein	0.5	0.0620229	377	68.6398	-10.112	2.43195e-75	down
comp137934_c4_seq1	422	hypothetical protein	19	2.15023	163	27.0751	-3.65441	2.5812e-40	down
comp138252_c0_seq1	326	hypothetical protein	4	0.585984	143	30.7478	-5.71348	2.64699e-42	down
comp129176_c1_seq1	412	hypothetical protein	2	0.231833	92	15.6526	-6.07717	1.76178e-27	down
comp117885_c0_seq1	669	hypothetical protein	2	0.142773	48	5.02933	-5.13857	1.1511e-14	down
comp97129_c1_seq1	252	hypothetical protein	0.5	0.0947573	27	7.51032	-6.30849	9.77432e-09	down
comp125701_c0_seq1	312	hypothetical protein	0.5	0.0765347	25	5.61669	-6.19746	3.47232e-08	down
comp96788_c0_seq1	275	hypothetical protein	2	0.347328	58	14.784	-5.41159	1.16684e-17	down
comp134399_c0_seq1	472	hypothetical protein	2	0.202363	129	19.1577	-6.56483	1.29754e-37	down
comp133176_c1_seq1	580	hypothetical protein	1	0.0823408	164	19.8203	-7.91116	2.10271e-43	down
comp97058_c0_seq1	411	hypothetical protein	0.5	0.0580993	52	8.86864	-7.25405	3.5881e-15	down
comp98000_c0_seq1	244	hypothetical protein	0.5	0.0978641	45	12.9276	-7.04546	1.94194e-13	down
comp134597_c1_seq1	548	hypothetical protein	94	8.19201	5	0.639565	3.67905	1.6865e-16	up
comp129952_c0_seq1	544	hypothetical protein	4	0.351159	48	6.18497	-4.13857	1.54922e-13	down
comp136797_c2_seq1	695	hypothetical protein	32	2.19891	557	56.1779	-4.67514	1.12854e-155	down
comp115661_c0_seq1	720	hypothetical protein	4	0.26532	95	9.24882	-5.12346	4.75799e-28	down
comp137811_c0_seq1	513	hypothetical protein	178	16.5709	27	3.68928	2.16724	3.36125e-18	up
comp136066_c1_seq1	1340	hypothetical protein	69	2.45916	320	16.7394	-2.76701	3.17997e-61	down
comp131226_c1_seq1	528	hypothetical protein	4	0.3618	123	16.3293	-5.49612	1.95008e-36	down
comp72641_c0_seq1	261	hypothetical protein	0.5	0.0914898	21	5.63994	-5.94592	4.56031e-07	down
comp122003_c1_seq1	218	hypothetical protein	0.5	0.109536	16	5.14469	-5.55361	1.24851e-05	down
comp96497_c0_seq1	444	hypothetical protein	54	5.80836	2607	411.579	-6.14689	0	down
comp95630_c1_seq1	218	hypothetical protein	1	0.219072	20	6.43086	-4.87553	1.23722e-06	down
comp134369_c0_seq1	1883	hypothetical protein	13362	338.894	92	3.42478	6.62868	0	up
comp125421_c0_seq1	378	hypothetical protein	0.5	0.0631715	38	7.04672	-6.80153	1.17209e-11	down
comp117428_c3_seq1	409	hypothetical protein	3	0.350301	41	7.02677	-4.3262	5.73605e-12	down
comp114704_c0_seq1	276	hypothetical protein	2	0.34607	43	10.9208	-4.97987	3.77639e-13	down
comp133159_c0_seq1	1270	hypothetical protein	3325	125.035	28	1.54543	6.33818	0	up
comp118197_c1_seq1	361	hypothetical protein	2	0.264585	34	6.60187	-4.64107	2.17145e-10	down
comp115870_c0_seq1	448	hypothetical protein	0.5	0.053301	37	5.78921	-6.76306	2.13587e-11	down
comp121853_c1_seq1	723	hypothetical protein	3	0.198165	99	9.59825	-5.598	1.49458e-29	down
comp117032_c0_seq1	515	hypothetical protein	1	0.0927333	38	5.17216	-5.80153	5.78827e-12	down
comp73149_c1_seq1	273	hypothetical protein	2	0.349873	24	6.16232	-4.13857	2.76743e-07	down
comp138611_c7_seq1	276	hypothetical protein	2	0.34607	30	7.61917	-4.4605	3.76044e-09	down
comp119473_c0_seq1	478	hypothetical protein	2	0.199823	57	8.35877	-5.3865	2.31376e-17	down
comp130848_c4_seq1	411	hypothetical protein	3	0.348596	43	7.33368	-4.39491	1.36518e-12	down
comp143377_c0_seq1	751	hypothetical protein	39	2.48009	954	89.0438	-5.16605	5.06609e-274	down
comp127649_c0_seq1	443	hypothetical protein	0.5	0.0539026	37	5.85455	-6.76306	2.13587e-11	down
comp125080_c0_seq1	397	hypothetical protein	0.5	0.0601482	31	5.47352	-6.5078	8.11754e-10	down
comp124011_c0_seq1	590	hypothetical protein	0.5	0.0404726	43	5.10872	-6.97987	6.20173e-13	down
comp119669_c0_seq1	380	hypothetical protein	2	0.251356	33	6.08731	-4.598	4.40332e-10	down
comp72828_c1_seq1	256	hypothetical protein	1	0.186553	30	8.21441	-5.4605	1.23163e-09	down
comp135293_c2_seq1	201	hypothetical protein	4	0.950401	26	9.06719	-3.25405	1.01256e-06	down
comp117116_c0_seq1	212	hypothetical protein	0.5	0.112636	18	5.95158	-5.72353	3.27581e-06	down
comp117026_c0_seq1	271	hypothetical protein	0.5	0.0881138	21	5.43182	-5.94592	4.56031e-07	down
comp96212_c0_seq1	283	hypothetical protein	1	0.168755	44	10.8984	-6.01304	1.14055e-13	down
comp124532_c0_seq1	650	hypothetical protein	1	0.0734733	153	16.4996	-7.81099	6.35755e-41	down
comp132185_c1_seq1	533	hypothetical protein	23	2.06084	103	13.5458	-2.71655	5.63469e-20	down
comp130325_c0_seq1	335	hypothetical protein	1	0.14256	30	6.27728	-5.4605	1.23163e-09	down
comp123341_c0_seq1	523	hypothetical protein	0.5	0.0456574	61	8.17567	-7.48434	2.43534e-17	down
comp130357_c0_seq1	1867	hypothetical protein	110	2.81379	381	14.3046	-2.34589	1.22687e-60	down
comp125715_c0_seq1	609	hypothetical protein	1	0.0784198	94	10.8195	-7.1082	6.81883e-27	down
comp125079_c0_seq1	395	hypothetical protein	1	0.120905	85	15.084	-6.963	1.26829e-24	down
comp128950_c0_seq1	679	hypothetical protein	3	0.211006	343	35.4095	-7.39071	8.08477e-94	down
comp124254_c0_seq1	343	hypothetical protein	1	0.139235	57	11.6487	-6.3865	2.89026e-17	down
comp130415_c0_seq1	679	hypothetical protein	2	0.140671	158	16.3111	-6.85739	3.14599e-45	down
comp117307_c0_seq1	208	hypothetical protein	3	0.688812	22	7.41404	-3.42808	4.61547e-06	down
comp138526_c0_seq1	360	hypothetical protein	29	3.84715	178	34.6587	-3.17136	3.18643e-39	down
comp122356_c0_seq1	511	hypothetical protein	2	0.186918	40	5.48699	-4.87553	3.09964e-12	down
comp119118_c0_seq1	494	hypothetical protein	2	0.193351	36	5.10823	-4.72353	5.23331e-11	down
comp96019_c0_seq1	465	hypothetical protein	0.5	0.0513523	38	5.7283	-6.80153	1.17209e-11	down
comp116673_c0_seq1	818	hypothetical protein	1	0.0583835	115	9.85462	-7.3991	4.81276e-32	down
comp136576_c8_seq1	301	hypothetical protein	2	0.317327	29	6.75347	-4.41159	7.69199e-09	down
comp123851_c0_seq1	392	hypothetical protein	1	0.121831	34	6.07978	-5.64107	8.28781e-11	down
comp140043_c0_seq1	519	hypothetical protein	245	22.5446	2716	366.824	-4.02424	0	down
comp133493_c0_seq1	802	hypothetical protein	4	0.238193	121	10.5756	-5.47247	7.62554e-36	down
comp138540_c0_seq1	917	hypothetical protein	56	2.9165	314	24.0025	-3.04087	6.43709e-66	down
comp70129_c1_seq1	698	hypothetical protein	0.5	0.0342104	882	88.5745	-11.3382	4.42508e-144	down
comp69324_c0_seq1	467	hypothetical protein	1	0.102265	46	6.90456	-6.07717	3.13297e-14	down
comp115829_c0_seq1	763	hypothetical protein	6	0.375552	928	85.2548	-7.82663	2.14853e-243	down
comp95653_c0_seq1	1569	hypothetical protein	12	0.365259	723	32.3006	-6.4665	1.61781e-207	down
comp126417_c0_seq1	253	hypothetical protein	0.5	0.0943827	20	5.54121	-5.87553	8.7705e-07	down
comp116661_c0_seq1	526	hypothetical protein	0.5	0.045397	80	10.661	-7.87553	1.00155e-21	down
comp135332_c2_seq1	281	hypothetical protein	1	0.169956	28	6.98469	-5.36096	4.82473e-09	down
comp126750_c0_seq1	422	hypothetical protein	4	0.452679	50	8.30525	-4.19746	3.66895e-14	down
comp127211_c0_seq1	241	hypothetical protein	1	0.198165	28	8.14397	-5.36096	4.82473e-09	down
comp124458_c0_seq1	276	hypothetical protein	1	0.173035	55	13.9685	-6.33497	1.01433e-16	down
comp135336_c1_seq1	407	hypothetical protein	4	0.469363	61	10.5058	-4.48434	1.36497e-17	down
comp115573_c1_seq1	415	hypothetical protein	0.5	0.0575394	42	7.09409	-6.94592	1.10953e-12	down
comp124624_c1_seq1	307	hypothetical protein	4	0.62225	48	10.9597	-4.13857	1.54922e-13	down
comp173817_c0_seq1	616	hypothetical protein	0.5	0.0387643	136	15.4758	-8.64107	1.46057e-33	down
comp132425_c1_seq1	683	hypothetical protein	6	0.41954	262	26.8891	-6.00207	1.22821e-76	down
comp119743_c0_seq1	778	hypothetical protein	3	0.184156	104	9.3702	-5.66908	5.12721e-31	down
comp69497_c0_seq1	641	hypothetical protein	0.5	0.0372525	64	6.9987	-7.55361	4.76229e-18	down
comp137620_c2_seq1	450	hypothetical protein	140	14.8579	8	1.24616	3.57568	1.30199e-23	up
comp123668_c0_seq1	671	hypothetical protein	1	0.0711739	71	7.41705	-6.70335	5.28137e-21	down
comp96819_c1_seq1	318	hypothetical protein	0.5	0.0750907	31	6.83329	-6.5078	8.11754e-10	down
comp124504_c1_seq1	437	hypothetical protein	3	0.327856	69	11.0678	-5.07717	1.3533e-20	down
comp138611_c1_seq1	245	hypothetical protein	331	64.5216	13	3.7194	4.11664	7.60528e-60	up
comp120400_c0_seq1	235	hypothetical protein	0.5	0.101612	30	8.94847	-6.4605	1.50756e-09	down
comp128230_c1_seq1	465	hypothetical protein	4	0.410819	35	5.27607	-3.68289	1.73662e-09	down
comp137910_c2_seq1	521	hypothetical protein	29	2.6583	90	12.1088	-2.18748	6.50493e-14	down
comp122749_c3_seq1	307	hypothetical protein	3	0.466687	83	18.9511	-5.34368	8.17712e-25	down
comp135563_c2_seq1	464	hypothetical protein	3	0.308778	35	5.28744	-4.09793	4.26346e-10	down
comp138882_c3_seq1	290	hypothetical protein	1	0.164682	126	30.4556	-7.53089	1.15017e-34	down
comp114270_c1_seq1	341	hypothetical protein	2	0.280104	48	9.86693	-5.13857	1.1511e-14	down
comp98529_c1_seq1	358	hypothetical protein	0.5	0.0667006	28	5.48239	-6.36096	5.22571e-09	down
comp136585_c0_seq1	1583	hypothetical protein	17	0.512874	711	31.4836	-5.93985	1.14357e-206	down
comp122914_c1_seq1	239	hypothetical protein	0.5	0.0999114	39	11.4383	-6.83901	6.47042e-12	down
comp119846_c0_seq1	513	hypothetical protein	1	0.0930949	63	8.60832	-6.53089	6.97676e-19	down
comp120081_c0_seq1	572	hypothetical protein	0.5	0.0417462	46	5.63712	-7.07717	1.09243e-13	down
comp123267_c0_seq1	346	hypothetical protein	2	0.276056	27	5.46995	-4.30849	3.23177e-08	down
comp129345_c0_seq1	252	hypothetical protein	3	0.568544	31	8.62296	-3.92284	7.52964e-09	down
comp118177_c0_seq1	382	hypothetical protein	1	0.12502	34	6.23894	-5.64107	8.28781e-11	down
comp95887_c0_seq1	2027	hypothetical protein	94	2.21471	6417	221.908	-6.6467	0	down
comp98948_c0_seq1	546	hypothetical protein	9	0.787214	79	10.1421	-3.68746	3.73051e-20	down
comp100390_c0_seq1	735	hypothetical protein	2	0.129953	298	28.42	-7.77278	4.13468e-79	down
comp138265_c1_seq1	370	hypothetical protein	153	19.7484	24	4.54679	2.11882	2.27642e-15	up
comp124467_c0_seq1	472	hypothetical protein	0.5	0.0505907	44	6.5344	-7.01304	3.46665e-13	down
comp116270_c1_seq1	647	hypothetical protein	0.5	0.036907	151	16.3594	-8.79201	1.59858e-36	down
comp131753_c0_seq1	245	hypothetical protein	103	20.0777	11	3.14718	2.67346	1.04448e-13	up
comp136787_c1_seq1	630	hypothetical protein	3	0.227417	81	9.01239	-5.30849	3.24144e-24	down
comp129429_c0_seq1	547	hypothetical protein	4	0.349233	270	34.5997	-6.63042	1.65235e-77	down
comp136916_c2_seq1	779	hypothetical protein	212	12.997	24	2.15958	2.58935	2.80932e-26	up
comp134914_c1_seq1	346	hypothetical protein	80	11.0422	303	61.3849	-2.47485	1.82707e-51	down
comp127415_c0_seq1	630	hypothetical protein	12	0.90967	48	5.34067	-2.55361	2.81023e-09	down
comp122159_c0_seq1	457	hypothetical protein	0.5	0.0522513	50	7.66918	-7.19746	1.11047e-14	down
comp126415_c0_seq1	509	hypothetical protein	1	0.0938265	80	11.0171	-6.87553	2.41645e-23	down
comp138866_c1_seq1	415	hypothetical protein	3	0.345236	219	36.9906	-6.74343	1.05237e-62	down
comp126583_c0_seq1	1664	hypothetical protein	212	6.08451	4	0.168501	5.17431	3.01694e-42	up
comp127155_c0_seq1	219	hypothetical protein	1	0.218072	49	15.6837	-6.16832	4.55855e-15	down
comp125802_c1_seq1	453	hypothetical protein	0.5	0.0527127	137	21.1991	-8.65164	9.24435e-34	down
comp72996_c1_seq1	242	hypothetical protein	1	0.197346	21	6.08274	-4.94592	6.13447e-07	down
comp133651_c1_seq1	223	hypothetical protein	15	3.2124	105	33.005	-3.36096	1.08206e-24	down
comp135809_c1_seq1	1061	hypothetical protein	166	7.47198	10	0.660663	3.4995	2.24993e-27	up
comp332246_c0_seq1	264	hypothetical protein	1	0.1809	19	5.04481	-4.80153	2.5042e-06	down
comp132077_c2_seq1	873	hypothetical protein	76	4.1576	287	23.0443	-2.47059	1.05854e-48	down
comp138681_c3_seq1	476	hypothetical protein	25	2.50828	86	12.6645	-2.33602	2.2985e-14	down
comp135427_c0_seq1	646	hypothetical protein	12	0.887139	325	35.2652	-5.31294	2.21155e-94	down
comp124687_c0_seq1	286	hypothetical protein	0.5	0.0834924	44	10.7841	-7.01304	3.46665e-13	down
comp96718_c0_seq1	1235	hypothetical protein	126	4.87244	1305	74.0694	-3.92616	0	down
comp126827_c2_seq1	425	hypothetical protein	3	0.337113	50	8.24663	-4.6125	9.18725e-15	down
comp133733_c1_seq1	579	hypothetical protein	5	0.412415	76	9.2009	-4.47961	1.14461e-21	down
comp127282_c0_seq1	677	hypothetical protein	182	12.8388	5	0.517698	4.63226	3.12345e-35	up
comp127061_c0_seq1	486	hypothetical protein	5	0.491334	39	5.62501	-3.51708	3.93695e-10	down
comp116883_c0_seq1	1827	hypothetical protein	556	14.5338	2256	86.5557	-2.57422	0	down
comp123266_c0_seq1	401	hypothetical protein	2	0.238193	66	11.5371	-5.598	5.07792e-20	down
comp100784_c1_seq1	467	hypothetical protein	2	0.20453	59	8.85585	-5.43625	5.88359e-18	down
comp120317_c1_seq1	330	hypothetical protein	1	0.14472	33	7.00963	-5.598	1.62329e-10	down
comp71212_c0_seq1	284	hypothetical protein	0.5	0.0840804	101	24.9286	-8.21182	2.50075e-26	down
comp130987_c1_seq1	2038	hypothetical protein	115	2.69486	1483	51.0073	-4.24242	0	down
comp100531_c0_seq1	460	hypothetical protein	4	0.415284	65	9.90492	-4.57597	7.77738e-19	down
comp124469_c0_seq1	305	hypothetical protein	0.5	0.0782913	25	5.7456	-6.19746	3.47232e-08	down
comp95735_c1_seq1	473	hypothetical protein	269	27.1603	6857	1016.17	-5.22551	0	down
comp130699_c0_seq1	427	hypothetical protein	5	0.559223	57	9.35712	-4.06457	9.89799e-16	down
comp96992_c1_seq1	256	hypothetical protein	1	0.186553	19	5.20246	-4.80153	2.5042e-06	down
comp127452_c2_seq1	695	hypothetical protein	12	0.824593	106	10.691	-3.69656	9.2784e-27	down
comp120354_c0_seq1	633	hypothetical protein	1	0.0754465	57	6.31199	-6.3865	2.89026e-17	down
comp136340_c0_seq1	1535	hypothetical protein	51	1.58674	9229	421.446	-8.05314	0	down
comp139046_c2_seq1	1651	hypothetical protein	696	20.1328	2906	123.38	-2.61548	0	down
comp141336_c0_seq1	1191	hypothetical protein	51	2.04504	1023	60.2087	-4.87977	1.74496e-289	down
comp131677_c1_seq1	223	hypothetical protein	2	0.42832	32	10.0587	-4.55361	8.98213e-10	down
comp131462_c0_seq1	532	hypothetical protein	0.5	0.044885	73	9.61848	-7.74343	3.87524e-20	down
comp137318_c2_seq1	272	hypothetical protein	15	2.63369	53	13.6585	-2.37464	2.08046e-09	down
comp127908_c1_seq1	453	hypothetical protein	2	0.210851	90	13.9264	-6.04546	6.44807e-27	down
comp126286_c0_seq1	419	hypothetical protein	1	0.11398	71	11.8779	-6.70335	5.28137e-21	down
comp115644_c0_seq1	311	hypothetical protein	0.5	0.0767808	36	8.11405	-6.72353	3.88795e-11	down
comp136246_c1_seq1	603	hypothetical protein	12	0.950401	125	14.5307	-3.93443	1.0562e-32	down
comp125492_c2_seq1	274	hypothetical protein	0.5	0.087149	20	5.11652	-5.87553	8.7705e-07	down
comp100566_c0_seq1	571	hypothetical protein	2	0.167277	48	5.89251	-5.13857	1.1511e-14	down
comp129718_c0_seq1	562	hypothetical protein	7	0.594846	46	5.73742	-3.26981	3.86536e-11	down
comp133369_c0_seq1	520	hypothetical protein	0.5	0.0459208	203	27.3645	-9.21894	2.6384e-46	down
comp123527_c0_seq1	784	hypothetical protein	2	0.121831	60	5.36452	-5.4605	2.97492e-18	down
comp138744_c6_seq1	203	hypothetical protein	4	0.941038	29	10.0138	-3.41159	1.23862e-07	down
comp117273_c0_seq1	415	hypothetical protein	1	0.115079	136	22.9713	-7.64107	5.18288e-37	down
comp136010_c0_seq1	1158	hypothetical protein	17	0.701106	200	12.1064	-4.11	3.97037e-53	down
comp101257_c0_seq1	371	hypothetical protein	1	0.128727	34	6.42392	-5.64107	8.28781e-11	down
comp69894_c0_seq1	339	hypothetical protein	3	0.422634	27	5.58289	-3.72353	1.31944e-07	down
comp123242_c0_seq1	351	hypothetical protein	7	0.952432	113	22.5666	-4.56643	5.19485e-32	down
comp134144_c0_seq1	770	hypothetical protein	7	0.434161	823	74.9211	-7.431	3.02951e-223	down
comp138449_c0_seq1	1192	hypothetical protein	1133	45.3938	136	7.99757	2.50486	1.59613e-131	up
comp122815_c1_seq1	300	hypothetical protein	26	4.139	214	50.0021	-3.59463	5.24435e-52	down
comp122635_c0_seq1	428	hypothetical protein	3	0.33475	169	27.6782	-6.36952	2.43674e-49	down
comp133047_c6_seq1	634	hypothetical protein	65	4.89629	973	107.577	-4.45753	5.19443e-266	down
comp131721_c2_seq1	258	hypothetical protein	9	1.66597	26	7.06397	-2.08412	0.000155942	down
comp137735_c6_seq1	1259	hypothetical protein	19	0.720727	236	13.1396	-4.18832	3.47539e-63	down
comp127556_c1_seq1	354	hypothetical protein	0.5	0.0674543	28	5.54434	-6.36096	5.22571e-09	down
comp70029_c0_seq1	444	hypothetical protein	1	0.107562	126	19.8922	-7.53089	1.15017e-34	down
comp130597_c1_seq1	375	hypothetical protein	69	8.78741	0.5	0.0934618	6.55492	2.48872e-14	up
comp133665_c1_seq1	513	hypothetical protein	1	0.0930949	118	16.1235	-7.43625	9.17063e-33	down
comp133624_c0_seq1	716	hypothetical protein	159	10.6054	2	0.1958	5.75928	2.81499e-32	up
comp100685_c0_seq1	284	hypothetical protein	0.5	0.0840804	74	18.2645	-7.76306	2.28477e-20	down
comp126478_c0_seq1	1278	hypothetical protein	29	1.0837	122	6.69151	-2.62636	1.11488e-22	down
comp135241_c0_seq1	325	hypothetical protein	40	5.87787	6	1.29409	2.18336	6.32003e-05	up
comp126221_c0_seq1	466	hypothetical protein	1	0.102484	36	5.41517	-5.72353	2.17584e-11	down
comp130327_c1_seq1	965	hypothetical protein	27	1.33622	641	46.5614	-5.1229	4.82791e-184	down
comp131334_c3_seq1	1385	hypothetical protein	22	0.758606	114	5.76966	-2.92707	1.12649e-23	down
comp168697_c0_seq1	445	hypothetical protein	11	1.18053	157	24.7306	-4.3888	2.38623e-43	down
comp116672_c0_seq1	493	hypothetical protein	2	0.193743	92	13.0809	-6.07717	1.76178e-27	down
comp123689_c0_seq1	723	hypothetical protein	0.5	0.0330274	212	20.5538	-9.28153	6.22853e-48	down
comp99486_c1_seq1	531	hypothetical protein	15	1.34909	55	7.26045	-2.42808	5.92746e-10	down
comp138204_c1_seq1	395	hypothetical protein	4	0.483622	50	8.87295	-4.19746	3.66895e-14	down
comp137501_c9_seq1	1062	hypothetical protein	235	10.5678	873	57.6216	-2.44693	9.78509e-145	down
comp123087_c0_seq1	231	hypothetical protein	15	3.10115	494	149.903	-5.59508	8.03803e-144	down
comp129424_c1_seq1	247	hypothetical protein	1	0.193351	66	18.7302	-6.598	1.1027e-19	down
comp124646_c0_seq1	601	hypothetical protein	5	0.397318	47	5.48174	-3.78627	1.30377e-12	down
comp129413_c0_seq1	866	hypothetical protein	4	0.22059	349	28.249	-7.00069	5.24825e-98	down
comp100161_c0_seq1	419	hypothetical protein	3	0.34194	47	7.86283	-4.52323	7.82158e-14	down
comp127700_c0_seq1	573	hypothetical protein	12	1.00016	246	30.0937	-4.91116	2.19209e-70	down
comp131823_c3_seq1	1358	hypothetical protein	41	1.44187	129	6.65864	-2.20728	1.01736e-19	down
comp128757_c1_seq1	823	hypothetical protein	31	1.79889	85	7.2396	-2.0088	6.02729e-12	down
comp72158_c0_seq1	444	hypothetical protein	0.5	0.0537812	34	5.36774	-6.64107	1.30007e-10	down
comp130152_c0_seq1	451	hypothetical protein	7	0.74125	39	6.06155	-3.03165	4.94583e-09	down
comp138845_c5_seq1	232	hypothetical protein	7	1.44096	68	20.5455	-3.83371	6.15072e-18	down
comp133693_c0_seq1	1309	hypothetical protein	15	0.547261	117	6.2653	-3.51708	2.15328e-28	down
comp111676_c0_seq1	313	hypothetical protein	0.5	0.0762902	25	5.59875	-6.19746	3.47232e-08	down
comp147913_c0_seq1	312	hypothetical protein	5	0.765347	42	9.43605	-3.624	4.63429e-11	down
comp116065_c0_seq1	279	hypothetical protein	0.5	0.0855872	61	15.3257	-7.48434	2.43534e-17	down
comp98885_c0_seq1	359	hypothetical protein	0.5	0.0665149	35	6.8339	-6.68289	7.09963e-11	down
comp100128_c0_seq1	425	hypothetical protein	0.5	0.0561855	40	6.5973	-6.87553	3.58822e-12	down
comp69337_c0_seq1	290	hypothetical protein	6	0.98809	33	7.97648	-3.01304	9.20741e-08	down
comp136139_c0_seq1	241	hypothetical protein	23	4.55779	196	57.0078	-3.64475	3.38431e-48	down
comp134677_c3_seq1	650	hypothetical protein	2	0.146947	69	7.441	-5.66213	6.74799e-21	down
comp115777_c0_seq1	696	hypothetical protein	5	0.343087	89	8.96347	-4.70741	1.04909e-25	down
comp124465_c1_seq1	275	hypothetical protein	0.5	0.0868321	41	10.4507	-6.91116	1.99218e-12	down
comp84412_c0_seq1	402	hypothetical protein	2	0.2376	47	8.19534	-5.1082	2.3092e-14	down
comp125214_c0_seq1	425	hypothetical protein	1	0.112371	41	6.76223	-5.91116	8.03194e-13	down
comp69888_c1_seq1	312	hypothetical protein	1	0.153069	32	7.18937	-5.55361	3.18e-10	down
comp131011_c0_seq1	448	hypothetical protein	171	18.2289	14	2.19051	3.05689	3.65005e-25	up
comp110231_c1_seq1	237	hypothetical protein	0.5	0.100755	21	6.21107	-5.94592	4.56031e-07	down
comp136249_c0_seq1	667	hypothetical protein	5	0.358003	70	7.35644	-4.36096	8.50863e-20	down
comp118396_c0_seq1	456	hypothetical protein	177	18.5375	5	0.7686	4.59207	3.55848e-34	up
comp128610_c0_seq1	644	hypothetical protein	1	0.0741579	77	8.38108	-6.82039	1.4391e-22	down
comp124301_c0_seq1	253	hypothetical protein	0.5	0.0943827	24	6.64945	-6.13857	6.57997e-08	down
comp132219_c3_seq1	1310	hypothetical protein	48	1.7499	131	7.00963	-2.00207	8.66189e-18	down
comp118637_c1_seq1	353	hypothetical protein	1	0.135291	81	16.0844	-6.89346	1.33478e-23	down
comp128746_c1_seq1	389	hypothetical protein	1	0.12277	33	5.94648	-5.598	1.62329e-10	down
comp72444_c0_seq1	230	hypothetical protein	0.5	0.103821	19	5.79057	-5.80153	1.69157e-06	down
comp113968_c0_seq1	262	hypothetical protein	0.5	0.0911406	19	5.08332	-5.80153	1.69157e-06	down
comp131899_c0_seq1	754	hypothetical protein	1105	69.9897	96	8.92473	2.97126	2.05928e-153	up
comp114744_c0_seq1	354	hypothetical protein	1	0.134909	27	5.34633	-5.30849	9.56988e-09	down
comp136509_c1_seq1	685	hypothetical protein	0.5	0.0348596	137	14.0193	-8.65164	9.24435e-34	down
comp123722_c0_seq1	588	hypothetical protein	6	0.487323	84	10.0138	-4.36096	1.45814e-23	down
comp128392_c0_seq1	938	hypothetical protein	107	5.44784	9	0.672566	3.01794	6.28669e-16	up
comp115983_c1_seq1	278	hypothetical protein	0.5	0.0858951	34	8.57293	-6.64107	1.30007e-10	down
comp137628_c3_seq1	300	hypothetical protein	0.5	0.0795961	41	9.57983	-6.91116	1.99218e-12	down
comp120522_c0_seq1	676	hypothetical protein	2	0.141295	57	5.91049	-5.3865	2.31376e-17	down
comp117382_c0_seq1	507	hypothetical protein	0.5	0.0470983	41	5.66854	-6.91116	1.99218e-12	down
comp116794_c1_seq1	406	hypothetical protein	0.5	0.0588149	60	10.3591	-7.4605	4.2107e-17	down
comp136068_c1_seq1	997	hypothetical protein	42	2.01186	208	14.6239	-2.86173	1.7081e-41	down
comp69995_c0_seq1	213	hypothetical protein	23	5.15693	1	0.329091	3.96996	5.08357e-05	up
comp123892_c0_seq1	291	hypothetical protein	1	0.164116	40	9.63524	-5.87553	1.54778e-12	down
comp130979_c0_seq1	786	hypothetical protein	23	1.39749	133	11.8611	-3.08533	7.80746e-29	down
comp132271_c0_seq1	713	hypothetical protein	894	59.8813	96	9.43794	2.66556	2.73447e-111	up
comp119039_c0_seq1	677	hypothetical protein	23	1.62249	481	49.8026	-4.93994	4.98146e-137	down
comp110667_c0_seq1	379	hypothetical protein	3	0.378029	76	14.0563	-5.21657	1.03424e-22	down
comp96502_c0_seq1	429	hypothetical protein	6	0.667939	36	5.88221	-3.13857	1.16624e-08	down
comp129914_c1_seq1	903	hypothetical protein	9	0.47599	166	12.8859	-4.75872	2.57489e-47	down
comp69832_c0_seq1	393	hypothetical protein	3	0.364562	45	8.0263	-4.4605	3.27156e-13	down
comp125296_c0_seq1	758	hypothetical protein	0.5	0.0315024	160	14.7961	-8.87553	2.87958e-38	down
comp133356_c0_seq1	2949	hypothetical protein	188	3.04457	738	17.5419	-2.52649	5.33661e-127	down
comp123886_c0_seq1	311	hypothetical protein	3	0.460685	47	10.5933	-4.52323	7.82158e-14	down
comp134739_c0_seq1	1332	hypothetical protein	40	1.43416	149	7.84111	-2.45085	1.65534e-25	down
comp136412_c0_seq1	1750	hypothetical protein	752	20.5222	110	4.40606	2.21962	4.90563e-76	up
comp133397_c1_seq1	285	hypothetical protein	33	5.52983	2	0.491904	3.49079	3.00771e-06	up
comp123136_c1_seq1	343	hypothetical protein	8	1.11388	41	8.37886	-2.91116	4.0599e-09	down
comp131191_c0_seq1	858	hypothetical protein	1	0.0556616	221	18.0551	-8.34151	9.52365e-56	down
comp100546_c1_seq1	334	hypothetical protein	1	0.142987	38	7.97503	-5.80153	5.78827e-12	down
comp136193_c3_seq1	450	hypothetical protein	20	2.12256	186	28.9732	-3.77084	6.88237e-47	down
comp69657_c0_seq1	517	hypothetical protein	3	0.277124	41	5.5589	-4.3262	5.73605e-12	down
comp122600_c0_seq1	644	hypothetical protein	1	0.0741579	53	5.7688	-6.28153	3.58391e-16	down
comp133737_c0_seq1	978	hypothetical protein	356	17.3842	60	4.30039	2.01524	2.18992e-32	up
comp124666_c0_seq1	877	hypothetical protein	1	0.0544557	83	6.63397	-6.92865	4.09961e-24	down
comp122957_c0_seq1	299	hypothetical protein	2	0.319449	35	8.20526	-4.68289	1.0664e-10	down
comp134046_c0_seq1	1457	hypothetical protein	153	5.01505	11	0.52921	3.24435	8.05464e-24	up
comp116229_c0_seq1	338	hypothetical protein	0.5	0.0706474	28	5.8068	-6.36096	5.22571e-09	down
comp116665_c0_seq1	361	hypothetical protein	0.5	0.0661464	62	12.0387	-7.5078	1.41161e-17	down
comp69431_c0_seq1	502	hypothetical protein	0.5	0.0475674	69	9.63476	-7.66213	3.23665e-19	down
comp132195_c1_seq1	2054	hypothetical protein	59	1.37181	684	23.3427	-4.08882	4.72782e-179	down
comp126918_c1_seq1	482	hypothetical protein	4	0.396329	49	7.12598	-4.16832	7.54095e-14	down
comp97983_c0_seq1	770	hypothetical protein	5	0.310115	62	5.64412	-4.18587	2.70101e-17	down
comp120444_c0_seq1	630	hypothetical protein	3	0.227417	53	5.89699	-4.69656	1.08637e-15	down
comp119808_c0_seq1	867	hypothetical protein	7	0.385587	81	6.54879	-4.0861	5.26442e-22	down
comp124239_c0_seq1	419	hypothetical protein	8	0.911841	73	12.2125	-3.74343	6.89516e-19	down
comp138085_c2_seq1	478	hypothetical protein	35	3.4969	291	42.6737	-3.6092	1.31858e-70	down
comp99302_c0_seq1	279	hypothetical protein	0.5	0.0855872	28	7.03476	-6.36096	5.22571e-09	down
comp136113_c3_seq1	1405	hypothetical protein	2186	74.3048	80	3.99125	4.21854	0	up
comp122107_c0_seq1	230	hypothetical protein	2	0.415284	51	15.5431	-5.22603	1.43637e-15	down
comp96640_c0_seq1	206	hypothetical protein	5	1.15917	25	8.50684	-2.87553	6.61314e-06	down
comp130153_c0_seq1	221	hypothetical protein	0.5	0.108049	42	13.3215	-6.94592	1.10953e-12	down
comp128060_c3_seq1	462	hypothetical protein	22	2.27417	72	10.9241	-2.2641	8.81435e-12	down
comp138109_c9_seq1	579	hypothetical protein	2	0.164966	55	6.65855	-5.33497	9.11956e-17	down
comp116684_c0_seq1	630	hypothetical protein	5	0.379029	100	11.1264	-4.87553	4.22331e-29	down
comp98974_c0_seq1	728	hypothetical protein	3	0.196804	75	7.22146	-5.19746	2.07652e-22	down
comp123666_c0_seq1	538	hypothetical protein	8	0.710151	73	9.51121	-3.74343	6.89516e-19	down
comp138090_c1_seq1	1101	hypothetical protein	2	0.0867533	439	27.9494	-8.33168	5.56418e-110	down
comp124505_c0_seq1	348	hypothetical protein	1	0.137235	30	6.04279	-5.4605	1.23163e-09	down
comp139005_c2_seq1	567	hypothetical protein	70	5.89601	4	0.494507	3.57568	2.64729e-12	up
comp137909_c6_seq1	1352	hypothetical protein	919	32.4625	114	5.91049	2.45742	1.46606e-104	up
comp98614_c0_seq1	426	hypothetical protein	1	0.112107	34	5.59454	-5.64107	8.28781e-11	down
comp222653_c0_seq1	369	hypothetical protein	0.5	0.0647123	44	8.35837	-7.01304	3.46665e-13	down
comp136330_c1_seq1	2028	hypothetical protein	125	2.94364	604	20.8768	-2.82623	2.67883e-117	down
comp137865_c1_seq1	852	hypothetical protein	11	0.61659	408	33.5673	-5.7666	4.78652e-119	down
comp132579_c4_seq1	741	hypothetical protein	5	0.322251	134	12.676	-5.29777	1.98511e-39	down
comp122590_c1_seq1	259	hypothetical protein	1	0.184393	43	11.6376	-5.97987	2.18174e-13	down
comp121530_c0_seq1	283	hypothetical protein	3	0.506265	36	8.91685	-4.13857	2.07643e-10	down
comp138088_c7_seq1	229	hypothetical protein	41	8.5505	5	1.53049	2.48202	1.11334e-05	up
comp125572_c0_seq1	900	hypothetical protein	5	0.26532	116	9.03464	-5.08966	5.43147e-34	down
comp124555_c0_seq1	264	hypothetical protein	0.5	0.0904501	19	5.04481	-5.80153	1.69157e-06	down
comp115066_c0_seq1	260	hypothetical protein	2	0.367367	21	5.66163	-3.94592	2.38712e-06	down
comp120053_c0_seq1	301	hypothetical protein	0.5	0.0793317	34	7.91786	-6.64107	1.30007e-10	down
comp124702_c1_seq1	332	hypothetical protein	2	0.287697	33	6.96741	-4.598	4.40332e-10	down
comp136280_c5_seq1	336	hypothetical protein	3	0.426408	30	6.2586	-3.87553	1.54407e-08	down
comp130069_c0_seq1	365	hypothetical protein	4	0.523372	28	5.37725	-3.36096	2.48735e-07	down
comp122872_c1_seq1	231	hypothetical protein	1	0.206743	46	13.9586	-6.07717	3.13297e-14	down
comp118220_c0_seq1	868	hypothetical protein	36	1.98073	548	44.2544	-4.48171	1.56963e-150	down
comp118785_c0_seq1	796	hypothetical protein	3	0.179991	59	5.19558	-4.85129	1.54134e-17	down
comp134525_c0_seq1	631	hypothetical protein	10	0.756857	70	7.77614	-3.36096	8.73314e-17	down
comp117695_c0_seq1	694	hypothetical protein	4	0.27526	236	23.8368	-6.43625	2.18372e-68	down
comp138681_c7_seq1	493	hypothetical protein	1	0.0968715	54	7.67789	-6.30849	1.90217e-16	down
comp138171_c2_seq1	611	hypothetical protein	11	0.859794	50	5.7362	-2.73803	2.69914e-10	down
comp121053_c1_seq1	401	hypothetical protein	3	0.357289	67	11.7119	-5.03473	5.50498e-20	down
comp124844_c0_seq1	969	hypothetical protein	8	0.394284	110	7.95727	-4.33497	1.78475e-30	down
comp125840_c0_seq1	250	hypothetical protein	2	0.382061	41	11.4958	-4.91116	1.53618e-12	down
comp135992_c6_seq1	353	hypothetical protein	23	3.11169	119	23.6302	-2.92486	1.18508e-24	down
comp126438_c1_seq1	411	hypothetical protein	7	0.813391	324	55.2584	-6.0861	1.90951e-94	down
comp133459_c5_seq1	217	hypothetical protein	3	0.660244	16	5.16839	-2.96864	0.000299633	down
comp110977_c0_seq1	240	hypothetical protein	0.5	0.0994951	18	5.25723	-5.72353	3.27581e-06	down
comp124020_c0_seq1	334	hypothetical protein	2	0.285974	110	23.0856	-6.33497	1.77993e-32	down
comp123216_c0_seq1	368	hypothetical protein	1	0.129776	42	8.00013	-5.94592	4.18469e-13	down
comp70678_c0_seq1	448	hypothetical protein	4	0.426408	70	10.9526	-4.68289	2.18355e-20	down
comp85283_c0_seq1	488	hypothetical protein	3	0.293592	46	6.60744	-4.49221	1.59981e-13	down
comp95721_c0_seq1	313	hypothetical protein	2	0.305161	25	5.59875	-4.19746	1.35053e-07	down
comp69464_c0_seq1	281	hypothetical protein	3	0.509868	38	9.47922	-4.21657	4.91779e-11	down
comp129282_c0_seq1	274	hypothetical protein	0.5	0.087149	46	11.768	-7.07717	1.09243e-13	down
comp135579_c0_seq1	362	hypothetical protein	0.5	0.0659636	41	7.93909	-6.91116	1.99218e-12	down
comp128646_c3_seq1	520	hypothetical protein	1	0.0918417	43	5.79643	-5.97987	2.18174e-13	down
comp117829_c0_seq1	361	hypothetical protein	1	0.132293	164	31.8443	-7.91116	2.10271e-43	down
comp131659_c0_seq1	937	hypothetical protein	14	0.713562	91	6.80765	-3.25405	5.73533e-21	down
comp113314_c0_seq1	377	hypothetical protein	0.5	0.0633391	29	5.39203	-6.41159	2.80512e-09	down
comp117750_c0_seq1	291	hypothetical protein	0.5	0.0820578	29	6.98555	-6.41159	2.80512e-09	down
comp125057_c0_seq1	417	hypothetical protein	2	0.229054	33	5.54719	-4.598	4.40332e-10	down
comp133616_c0_seq1	1353	hypothetical protein	62	2.18845	519	26.8884	-3.619	1.68585e-125	down
comp133263_c0_seq1	681	hypothetical protein	6	0.420772	64	6.58761	-3.96864	2.6558e-17	down
comp138673_c3_seq1	1400	hypothetical protein	248	8.45993	2304	115.359	-3.76934	0	down
comp126821_c0_seq1	363	hypothetical protein	0.5	0.0657819	44	8.49653	-7.01304	3.46665e-13	down
comp117640_c0_seq1	854	hypothetical protein	18	1.0066	225	18.468	-4.19746	2.36709e-60	down
comp108815_c0_seq1	582	hypothetical protein	0.5	0.0410289	57	6.86511	-7.3865	2.19392e-16	down
comp125977_c0_seq1	545	hypothetical protein	5	0.438144	76	9.7749	-4.47961	1.14461e-21	down
comp128667_c2_seq1	537	hypothetical protein	0.5	0.0444671	41	5.35186	-6.91116	1.99218e-12	down
comp125188_c0_seq1	585	hypothetical protein	22	1.79601	343	41.0992	-4.51624	7.38192e-95	down
comp116607_c0_seq1	482	hypothetical protein	7	0.693576	38	5.52627	-2.99418	9.75513e-09	down
comp113102_c0_seq1	362	hypothetical protein	0.5	0.0659636	31	6.00272	-6.5078	8.11754e-10	down
comp133260_c4_seq1	300	hypothetical protein	0.5	0.0795961	22	5.1404	-6.01304	2.38717e-07	down
comp122656_c1_seq1	296	hypothetical protein	8	1.29075	27	6.39392	-2.30849	3.69905e-05	down
comp133563_c3_seq1	1048	hypothetical protein	29	1.32154	87	5.81907	-2.13857	3.89044e-13	down
comp134675_c0_seq1	547	hypothetical protein	4	0.349233	99	12.6865	-5.18296	2.91631e-29	down
comp127068_c0_seq1	773	hypothetical protein	1	0.0617822	60	5.44085	-6.4605	4.46651e-18	down
comp125697_c0_seq1	709	hypothetical protein	3	0.202078	70	6.92065	-5.09793	6.74404e-21	down
comp136196_c0_seq1	425	hypothetical protein	38	4.2701	120	19.7919	-2.21257	1.83699e-18	down
comp122977_c0_seq1	824	hypothetical protein	21	1.21712	328	27.9024	-4.51884	9.01927e-91	down
comp72996_c0_seq1	222	hypothetical protein	0.5	0.107562	17	5.36774	-5.64107	6.37983e-06	down
comp97673_c0_seq1	471	hypothetical protein	0.5	0.0506982	49	7.2924	-7.16832	1.95838e-14	down
comp121253_c0_seq1	655	hypothetical protein	4	0.29165	64	6.84911	-4.55361	1.58982e-18	down
comp120331_c1_seq1	331	hypothetical protein	1	0.144283	25	5.29429	-5.19746	3.78113e-08	down
comp109940_c0_seq1	470	hypothetical protein	3	0.304836	35	5.21994	-4.09793	4.26346e-10	down
comp130038_c0_seq1	1084	hypothetical protein	3	0.132171	666	43.0666	-8.34802	3.94556e-166	down
comp99854_c0_seq1	499	hypothetical protein	3	0.28712	44	6.18084	-4.42808	6.67103e-13	down
comp69746_c0_seq1	527	hypothetical protein	0.5	0.0453109	47	6.25148	-7.1082	6.14059e-14	down
comp128664_c0_seq1	352	hypothetical protein	0.5	0.0678376	46	9.16032	-7.07717	1.09243e-13	down
comp129853_c0_seq1	310	hypothetical protein	114	17.5625	6	1.3567	3.69432	7.39993e-20	up
comp136027_c1_seq1	608	hypothetical protein	208	16.3381	700	80.703	-2.30438	2.34175e-108	down
comp137840_c1_seq1	332	hypothetical protein	29	4.1716	171	36.1038	-3.11348	4.19444e-37	down
comp126724_c0_seq1	930	hypothetical protein	47	2.41356	377	28.4154	-3.55744	3.11072e-90	down
comp123111_c0_seq1	533	hypothetical protein	3	0.268805	133	17.4912	-6.02393	2.42405e-39	down
comp99617_c1_seq1	425	hypothetical protein	0.5	0.0561855	46	7.5869	-7.07717	1.09243e-13	down
comp122624_c1_seq1	348	hypothetical protein	1	0.137235	25	5.03566	-5.19746	3.78113e-08	down
comp138955_c5_seq1	916	hypothetical protein	372	19.395	1139	87.1613	-2.168	3.45833e-163	down
comp138648_c2_seq1	495	hypothetical protein	51	4.92049	356	50.4127	-3.35691	2.04441e-81	down
comp133718_c0_seq1	1343	hypothetical protein	23	0.81789	140	7.30714	-3.15933	6.00178e-31	down
comp122456_c0_seq1	1469	hypothetical protein	41	1.33292	194	9.25711	-2.79597	7.08551e-38	down
comp120894_c0_seq1	418	hypothetical protein	2	0.228506	42	7.04317	-4.94592	7.60677e-13	down
comp126187_c0_seq1	413	hypothetical protein	10	1.15636	54	9.16514	-2.98657	5.93027e-12	down
comp118974_c1_seq1	442	hypothetical protein	3	0.324147	302	47.8939	-7.20705	8.35499e-84	down
comp121336_c0_seq1	513	hypothetical protein	2	0.18619	44	6.01216	-5.01304	1.87882e-13	down
comp135004_c1_seq1	526	hypothetical protein	39	3.54097	143	19.0566	-2.42808	2.87338e-24	down
comp122914_c2_seq1	426	hypothetical protein	2	0.224214	34	5.59454	-4.64107	2.17145e-10	down
comp97970_c0_seq1	1262	hypothetical protein	11	0.416271	248	13.7749	-5.04837	1.75583e-71	down
comp121894_c0_seq1	534	hypothetical protein	2	0.178868	59	7.74473	-5.43625	5.88359e-18	down
comp137555_c6_seq1	1005	hypothetical protein	14	0.665281	191	13.3218	-4.32368	3.70526e-52	down
comp138534_c1_seq1	260	hypothetical protein	0.5	0.0918417	43	11.5929	-6.97987	6.20173e-13	down
comp122953_c0_seq1	575	hypothetical protein	2	0.166114	85	10.3621	-5.963	1.67738e-25	down
comp126676_c0_seq1	732	hypothetical protein	14	0.913398	107	10.2463	-3.48772	6.9704e-26	down
comp127881_c0_seq1	788	hypothetical protein	0.5	0.0303031	114	10.1408	-8.3865	4.50343e-29	down
comp135735_c1_seq1	202	hypothetical protein	4	0.945696	47	16.3095	-4.1082	3.17943e-13	down
comp126460_c0_seq1	317	hypothetical protein	2	0.30131	38	8.40272	-4.80153	1.26839e-11	down
comp128143_c1_seq1	237	hypothetical protein	0.5	0.100755	77	22.7739	-7.82039	4.7628e-21	down
comp130899_c0_seq1	1382	hypothetical protein	30	1.03671	147	7.45598	-2.84639	1.91524e-29	down
comp116644_c0_seq1	371	hypothetical protein	4	0.514907	29	5.47923	-3.41159	1.23862e-07	down
comp69690_c1_seq1	323	hypothetical protein	0.5	0.0739283	32	6.94453	-6.55361	4.39571e-10	down
comp99035_c0_seq1	544	hypothetical protein	1	0.0877898	52	6.70039	-6.25405	6.73991e-16	down
comp138158_c1_seq1	357	hypothetical protein	5	0.668875	54	10.6028	-3.98657	8.58655e-15	down
comp122369_c0_seq1	267	hypothetical protein	0.5	0.0894338	21	5.51319	-5.94592	4.56031e-07	down
comp126806_c1_seq1	392	hypothetical protein	1	0.121831	29	5.1857	-5.41159	2.43499e-09	down
comp72470_c1_seq1	323	hypothetical protein	1	0.147857	28	6.07646	-5.36096	4.82473e-09	down
comp121244_c0_seq1	332	hypothetical protein	2	0.287697	53	11.1901	-5.28153	3.60758e-16	down
comp126974_c1_seq1	231	hypothetical protein	2	0.413486	42	12.7448	-4.94592	7.60677e-13	down
comp132844_c0_seq1	675	hypothetical protein	14	0.990529	135	14.0193	-3.82307	1.33141e-34	down
comp100665_c0_seq1	681	hypothetical protein	2	0.140257	58	5.97003	-5.41159	1.16684e-17	down
comp136963_c2_seq1	473	hypothetical protein	8	0.807741	51	7.55796	-3.22603	4.15002e-12	down
comp174817_c0_seq1	638	hypothetical protein	4	0.299421	105	11.5362	-5.26785	4.52008e-31	down
comp125503_c0_seq1	785	hypothetical protein	2	0.121676	76	6.7864	-5.80153	6.30385e-23	down
comp133974_c0_seq1	1144	hypothetical protein	142	5.92796	2	0.122546	5.59614	6.6992e-29	up
comp98048_c0_seq1	431	hypothetical protein	0.5	0.0554033	129	20.9801	-8.56483	3.74715e-32	down
comp72186_c1_seq1	240	hypothetical protein	1	0.19899	25	7.3017	-5.19746	3.78113e-08	down
comp121300_c0_seq1	486	hypothetical protein	2	0.196534	36	5.19232	-4.72353	5.23331e-11	down
comp128554_c2_seq1	443	hypothetical protein	16	1.72488	133	21.0447	-3.60889	9.04459e-33	down
comp96977_c0_seq1	344	hypothetical protein	7	0.971813	31	6.31682	-2.70045	1.08468e-06	down
comp129617_c0_seq1	285	hypothetical protein	2	0.335142	39	9.59213	-4.83901	6.27877e-12	down
comp117225_c0_seq1	456	hypothetical protein	1	0.104732	34	5.22648	-5.64107	8.28781e-11	down
comp123521_c0_seq1	554	hypothetical protein	2	0.17241	215	27.2035	-7.3018	1.59652e-59	down
comp135477_c0_seq1	6028	hypothetical protein	818	6.48072	5168	60.0959	-3.21304	0	down
comp137505_c3_seq1	996	hypothetical protein	982	47.0864	142	9.99365	2.23623	6.24673e-100	up
comp133966_c1_seq1	1452	hypothetical protein	22	0.723601	282	13.6138	-4.23373	9.21106e-76	down
comp130934_c2_seq1	878	hypothetical protein	0.5	0.0271968	201	16.0471	-9.20466	6.08653e-46	down
comp139012_c0_seq1	426	hypothetical protein	72	8.07172	12	1.97454	2.03136	2.02047e-07	up
comp95964_c1_seq1	330	hypothetical protein	0.5	0.0723601	29	6.15998	-6.41159	2.80512e-09	down
comp127952_c0_seq1	1388	hypothetical protein	10	0.344075	135	6.81773	-4.30849	4.5022e-37	down
comp135907_c0_seq1	297	hypothetical protein	12	1.9296	84	19.8252	-3.36096	6.01464e-20	down
comp97560_c0_seq1	459	hypothetical protein	4	0.416189	63	9.62107	-4.53089	3.25373e-18	down
comp116190_c0_seq1	489	hypothetical protein	1	0.0976639	76	10.8943	-6.80153	2.61843e-22	down
comp97887_c0_seq1	436	hypothetical protein	0.5	0.054768	40	6.43086	-6.87553	3.58822e-12	down
comp84904_c0_seq1	260	hypothetical protein	0.5	0.0918417	35	9.43605	-6.68289	7.09963e-11	down
comp131048_c0_seq1	648	hypothetical protein	12	0.884401	107	11.5745	-3.71011	4.52768e-27	down
comp114931_c0_seq1	232	hypothetical protein	1	0.205852	23	6.94921	-5.07717	1.51591e-07	down
comp194893_c0_seq1	587	hypothetical protein	0.5	0.0406794	71	8.47843	-7.70335	1.11411e-19	down
comp121401_c1_seq1	471	hypothetical protein	1	0.101396	78	11.6083	-6.83901	7.92227e-23	down
comp132989_c1_seq1	596	hypothetical protein	12	0.961564	52	6.11579	-2.66908	2.08503e-10	down
comp137951_c1_seq1	207	hypothetical protein	27	6.22926	0.5	0.169315	5.20128	2.86221e-06	up
comp100833_c0_seq1	208	hypothetical protein	3	0.688812	17	5.72903	-3.05611	0.00015107	down
comp123974_c1_seq1	251	hypothetical protein	2	0.380539	20	5.58537	-3.87553	4.88646e-06	down
comp119726_c0_seq1	369	hypothetical protein	0.5	0.0647123	48	9.11822	-7.13857	3.46425e-14	down
comp125434_c0_seq1	383	hypothetical protein	4	0.498775	46	8.41888	-4.07717	6.50582e-13	down
comp95971_c0_seq1	444	hypothetical protein	0.5	0.0537812	65	10.2619	-7.57597	2.77519e-18	down
comp121111_c3_seq1	458	hypothetical protein	5	0.521372	52	7.95854	-3.93212	3.60651e-14	down
comp126291_c0_seq1	957	hypothetical protein	12	0.598842	344	25.1966	-5.39491	4.55961e-100	down
comp128071_c0_seq1	986	hypothetical protein	9	0.435922	86	6.11388	-3.80995	2.45143e-22	down
comp138976_c1_seq1	1528	hypothetical protein	85	2.65668	262	12.0191	-2.17764	1.97449e-38	down
comp69241_c0_seq1	486	hypothetical protein	5	0.491334	62	8.94233	-4.18587	2.70101e-17	down
comp133508_c2_seq1	1403	hypothetical protein	51	1.73602	324	16.1876	-3.22103	1.28884e-71	down
comp100153_c0_seq1	238	hypothetical protein	1	0.200662	27	7.95211	-5.30849	9.56988e-09	down
comp125343_c0_seq1	970	hypothetical protein	13	0.640051	72	5.20303	-3.02309	9.08678e-16	down
comp135907_c1_seq1	750	hypothetical protein	18	1.14618	59	5.51425	-2.26632	7.52016e-10	down
comp132287_c2_seq1	1054	hypothetical protein	8	0.362487	192	12.769	-5.13857	9.00501e-56	down
comp96587_c0_seq1	528	hypothetical protein	2	0.1809	142	18.8517	-6.70335	4.63682e-41	down
comp138663_c2_seq1	1957	hypothetical protein	165	4.02658	625	22.3864	-2.475	3.19365e-105	down
comp117537_c0_seq1	323	hypothetical protein	3	0.44357	30	6.5105	-3.87553	1.54407e-08	down
comp135164_c4_seq1	544	hypothetical protein	1	0.0877898	83	10.6948	-6.92865	4.09961e-24	down
comp137734_c0_seq1	675	hypothetical protein	33	2.33482	302	31.3616	-3.74762	3.03126e-75	down
comp98835_c0_seq1	512	hypothetical protein	2	0.186553	37	5.06556	-4.76306	2.57323e-11	down
comp126498_c0_seq1	312	hypothetical protein	1	0.153069	34	7.6387	-5.64107	8.28781e-11	down
comp84047_c0_seq1	445	hypothetical protein	0.5	0.0536603	42	6.61583	-6.94592	1.10953e-12	down
comp119038_c0_seq1	348	hypothetical protein	0.5	0.0686173	27	5.43851	-6.30849	9.77432e-09	down
comp137606_c2_seq1	588	hypothetical protein	3	0.243662	87	10.3714	-5.41159	5.25625e-26	down
comp277920_c0_seq1	334	hypothetical protein	1	0.142987	26	5.4566	-5.25405	1.89462e-08	down
comp195940_c0_seq1	228	hypothetical protein	38	7.95961	0.5	0.15372	5.69432	1.77719e-08	up
comp114852_c0_seq1	210	hypothetical protein	0.5	0.113709	15	5.00688	-5.4605	2.45283e-05	down
comp135055_c3_seq1	619	hypothetical protein	1	0.0771529	155	17.5524	-7.82973	2.23705e-41	down
comp120893_c0_seq1	428	hypothetical protein	18	2.0085	276	45.2023	-4.49221	2.54571e-76	down
comp126976_c0_seq1	211	hypothetical protein	0.5	0.11317	104	34.5499	-8.25405	5.74488e-27	down
comp245725_c0_seq1	405	hypothetical protein	0.5	0.0589601	32	5.53848	-6.55361	4.39571e-10	down
comp120318_c0_seq1	474	hypothetical protein	2	0.201509	68	10.056	-5.64107	1.31958e-20	down
comp133827_c7_seq1	828	hypothetical protein	16	0.922853	78	6.60328	-2.83901	4.86101e-16	down
comp121821_c1_seq1	547	hypothetical protein	0.5	0.0436542	64	8.2014	-7.55361	4.76229e-18	down
comp118875_c0_seq1	571	hypothetical protein	7	0.585471	126	15.4678	-4.72353	4.81012e-36	down
comp115659_c0_seq1	330	hypothetical protein	2	0.28944	28	5.94757	-4.36096	1.5746e-08	down
comp69859_c0_seq1	332	hypothetical protein	6	0.86309	35	7.38967	-3.09793	2.33065e-08	down
comp118282_c0_seq1	477	hypothetical protein	3	0.300363	452	66.4225	-7.78882	2.24276e-119	down
comp95915_c1_seq1	370	hypothetical protein	2	0.25815	35	6.63073	-4.68289	1.0664e-10	down
comp117061_c0_seq1	339	hypothetical protein	3	0.422634	73	15.0945	-5.15847	8.34368e-22	down
comp97116_c0_seq1	632	hypothetical protein	2	0.151132	52	5.76742	-5.25405	7.18533e-16	down
comp132195_c0_seq1	351	hypothetical protein	7	0.952432	30	5.99114	-2.65314	2.08591e-06	down
comp136532_c0_seq1	227	hypothetical protein	5	1.05193	26	8.02866	-2.93212	3.36491e-06	down
comp104058_c0_seq1	294	hypothetical protein	0.5	0.0812205	32	7.62953	-6.55361	4.39571e-10	down
comp132638_c1_seq1	382	hypothetical protein	4	0.50008	57	10.4594	-4.3865	2.39646e-16	down
comp136289_c1_seq1	482	hypothetical protein	0.5	0.0495411	73	10.6162	-7.74343	3.87524e-20	down
comp96824_c0_seq1	762	hypothetical protein	14	0.877437	68	6.25532	-2.83371	4.35678e-14	down
comp123283_c1_seq1	803	hypothetical protein	2	0.118948	81	7.07074	-5.89346	2.30689e-24	down
comp119742_c0_seq1	475	hypothetical protein	1	0.100542	60	8.85427	-6.4605	4.46651e-18	down
comp132770_c4_seq1	340	hypothetical protein	2	0.280927	55	11.3391	-5.33497	9.11956e-17	down
comp134745_c1_seq1	210	hypothetical protein	16	3.63868	50	16.6896	-2.19746	3.16748e-08	down
comp113137_c0_seq1	506	hypothetical protein	0.5	0.0471914	37	5.12562	-6.76306	2.13587e-11	down
comp130108_c4_seq1	346	hypothetical protein	15	2.07042	51	10.3321	-2.31914	7.21919e-09	down
comp127275_c0_seq1	622	hypothetical protein	17	1.30527	56	6.31092	-2.2735	1.96004e-09	down
comp260258_c0_seq1	235	hypothetical protein	0.5	0.101612	22	6.56221	-6.01304	2.38717e-07	down
comp136849_c0_seq1	497	hypothetical protein	13	1.24919	210	29.6182	-4.56741	1.07145e-58	down
comp120377_c0_seq1	381	hypothetical protein	3	0.376045	67	12.3267	-5.03473	5.50498e-20	down
comp133981_c0_seq1	584	hypothetical protein	3	0.24533	88	10.5625	-5.42808	2.64828e-26	down
comp120862_c0_seq1	213	hypothetical protein	0.5	0.112107	20	6.58182	-5.87553	8.7705e-07	down
comp128927_c0_seq1	210	hypothetical protein	4	0.90967	45	15.0206	-4.04546	1.33464e-12	down
comp124485_c1_seq1	546	hypothetical protein	0.5	0.0437341	58	7.44613	-7.41159	1.26279e-16	down
comp99603_c0_seq1	459	hypothetical protein	1	0.104047	42	6.41404	-5.94592	4.18469e-13	down
comp83617_c0_seq1	577	hypothetical protein	2	0.165538	69	8.3824	-5.66213	6.74799e-21	down
comp101208_c1_seq1	472	hypothetical protein	2	0.202363	36	5.34633	-4.72353	5.23331e-11	down
comp124296_c0_seq1	295	hypothetical protein	1	0.16189	40	9.50459	-5.87553	1.54778e-12	down
comp132753_c0_seq1	233	hypothetical protein	1	0.204969	19	5.71601	-4.80153	2.5042e-06	down
comp136221_c0_seq1	752	hypothetical protein	18	1.14314	134	12.4906	-3.44977	6.61276e-32	down
comp122469_c0_seq1	373	hypothetical protein	12	1.53644	43	8.08081	-2.39491	6.74384e-08	down
comp124917_c2_seq1	331	hypothetical protein	1	0.144283	74	15.6711	-6.76306	8.67729e-22	down
comp181680_c0_seq1	692	hypothetical protein	4	0.276056	122	12.358	-5.48434	3.85447e-36	down
comp128816_c0_seq1	412	hypothetical protein	0.5	0.0579583	36	6.12492	-6.72353	3.88795e-11	down
comp130826_c2_seq1	611	hypothetical protein	2	0.156326	46	5.2773	-5.07717	4.63593e-14	down
comp137783_c0_seq1	358	hypothetical protein	3	0.400204	55	10.769	-4.75	2.61715e-16	down
comp131743_c0_seq1	605	hypothetical protein	5	0.394691	87	10.08	-4.67462	4.35435e-25	down
comp127338_c0_seq1	645	hypothetical protein	2	0.148086	84	9.12883	-5.94592	3.22048e-25	down
comp121866_c0_seq1	245	hypothetical protein	1	0.194929	25	7.15269	-5.19746	3.78113e-08	down
comp116900_c0_seq1	2071	hypothetical protein	113	2.6058	3829	129.599	-5.63618	0	down
comp96588_c0_seq1	570	hypothetical protein	1	0.0837854	66	8.11642	-6.598	1.1027e-19	down
comp72040_c0_seq1	672	hypothetical protein	1	0.071068	145	15.125	-7.73352	4.28804e-39	down
comp124374_c1_seq1	655	hypothetical protein	124	9.04115	17	1.81929	2.31313	5.63223e-14	up
comp122774_c0_seq1	705	hypothetical protein	2	0.135483	67	6.66164	-5.6197	2.582e-20	down
comp137099_c2_seq1	424	hypothetical protein	3	0.337908	46	7.60479	-4.49221	1.59981e-13	down
comp124568_c0_seq1	660	hypothetical protein	2	0.14472	129	13.7006	-6.56483	1.29754e-37	down
comp119677_c0_seq1	376	hypothetical protein	1	0.127015	65	12.1177	-6.57597	2.03292e-19	down
comp129349_c0_seq1	215	hypothetical protein	4	0.888515	246	80.2032	-6.49612	4.33479e-71	down
comp130171_c2_seq1	580	hypothetical protein	4	0.329363	195	23.5669	-6.16094	4.12644e-57	down
comp132932_c0_seq1	307	hypothetical protein	8	1.2445	49	11.188	-3.16832	1.66945e-11	down
comp125920_c0_seq1	585	hypothetical protein	0.5	0.0408185	53	6.35061	-7.28153	2.04357e-15	down
comp128586_c0_seq1	777	hypothetical protein	10	0.614642	136	12.2691	-4.31914	2.189e-37	down
comp134167_c4_seq1	205	hypothetical protein	6	1.39779	29	9.91607	-2.82663	1.38393e-06	down
comp129521_c1_seq1	391	hypothetical protein	10	1.22142	49	8.78445	-2.84639	1.76118e-10	down
comp125291_c0_seq1	376	hypothetical protein	0.5	0.0635075	386	71.9606	-10.1461	9.86841e-77	down
comp129186_c0_seq1	454	hypothetical protein	4	0.420772	235	36.2833	-6.43012	4.07866e-68	down
comp124174_c0_seq1	317	hypothetical protein	2	0.30131	44	9.72946	-5.01304	1.87882e-13	down
comp122690_c1_seq1	309	hypothetical protein	19	2.93656	56	12.7035	-2.11303	1.04743e-08	down
comp69879_c0_seq1	499	hypothetical protein	0.5	0.0478534	54	7.58558	-7.30849	1.16708e-15	down
comp90089_c0_seq1	982	hypothetical protein	16	0.778129	106	7.56641	-3.28153	1.94688e-24	down
comp128875_c1_seq1	324	hypothetical protein	0.5	0.0737001	77	16.6587	-7.82039	4.7628e-21	down
comp133321_c0_seq1	772	hypothetical protein	9	0.55676	119	10.805	-4.2785	1.11694e-32	down
comp72298_c0_seq1	482	hypothetical protein	0.5	0.0495411	42	6.10798	-6.94592	1.10953e-12	down
comp96591_c0_seq1	986	hypothetical protein	10	0.484358	378	26.8726	-5.79392	2.36439e-110	down
comp130051_c1_seq1	542	hypothetical protein	10	0.881138	115	14.8728	-4.07717	8.31606e-31	down
comp130084_c0_seq1	694	hypothetical protein	0.5	0.0344075	53	5.35318	-7.28153	2.04357e-15	down
comp138879_c6_seq1	470	hypothetical protein	11	1.11773	59	8.79933	-2.97682	6.30614e-13	down
comp69535_c0_seq1	458	hypothetical protein	1	0.104274	95	14.5396	-7.12346	3.83854e-27	down
comp115679_c0_seq1	601	hypothetical protein	0.5	0.0397318	106	12.3631	-8.28153	2.16105e-27	down
comp116101_c0_seq1	396	hypothetical protein	2	0.2412	43	7.61147	-4.97987	3.77639e-13	down
comp116660_c0_seq1	371	hypothetical protein	1	0.128727	41	7.7465	-5.91116	8.03194e-13	down
comp133566_c1_seq1	960	hypothetical protein	21	1.0447	258	18.8384	-4.17252	7.53004e-69	down
comp117144_c0_seq1	592	hypothetical protein	12	0.968061	55	6.51233	-2.75	2.86368e-11	down
comp100080_c0_seq1	235	hypothetical protein	0.5	0.101612	36	10.7382	-6.72353	3.88795e-11	down
comp185662_c0_seq1	335	hypothetical protein	0.5	0.0712801	28	5.8588	-6.36096	5.22571e-09	down
comp134473_c4_seq1	1223	hypothetical protein	90	3.51446	340	19.4871	-2.47114	1.52681e-57	down
comp138109_c3_seq1	946	hypothetical protein	14	0.706773	615	45.57	-6.01069	1.00733e-178	down
comp125351_c2_seq1	1282	hypothetical protein	184	6.85445	1161	63.4804	-3.2112	9.22573e-254	down
comp127273_c0_seq1	431	hypothetical protein	0.5	0.0554033	46	7.48128	-7.07717	1.09243e-13	down
comp133553_c0_seq1	1817	hypothetical protein	28	0.735946	170	6.55827	-3.15564	2.45032e-37	down
comp122763_c0_seq1	715	hypothetical protein	12	0.801527	68	6.6665	-3.05611	4.31705e-15	down
comp135648_c0_seq1	888	hypothetical protein	511	27.4822	25	1.97343	3.79972	1.96459e-87	up
comp128070_c0_seq1	659	hypothetical protein	1	0.0724699	67	7.12664	-6.6197	5.98464e-20	down
comp126030_c0_seq1	726	hypothetical protein	0.5	0.032891	69	6.66205	-7.66213	3.23665e-19	down
comp124247_c0_seq1	512	hypothetical protein	0.5	0.0466383	39	5.33937	-6.83901	6.47042e-12	down
comp98317_c0_seq1	343	hypothetical protein	1	0.139235	31	6.33524	-5.5078	6.24644e-10	down
comp119371_c0_seq1	671	hypothetical protein	0.5	0.0355869	53	5.53667	-7.28153	2.04357e-15	down
comp73156_c0_seq1	359	hypothetical protein	0.5	0.0665149	26	5.07661	-6.25405	1.84196e-08	down
comp135356_c0_seq1	2419	hypothetical protein	316	6.2387	23	0.66648	3.22661	5.76378e-48	up
comp100683_c0_seq1	375	hypothetical protein	6	0.764123	535	100.004	-7.03204	1.70607e-149	down
comp126278_c0_seq1	406	hypothetical protein	3	0.352889	38	6.56074	-4.21657	4.91779e-11	down
comp119959_c0_seq1	328	hypothetical protein	2	0.291205	38	8.12092	-4.80153	1.26839e-11	down
comp136715_c2_seq1	703	hypothetical protein	26	1.76629	337	33.6024	-4.24977	1.50101e-90	down
comp134538_c0_seq1	1465	hypothetical protein	208	6.78061	22	1.05264	2.6874	8.014e-27	up
comp69258_c0_seq1	790	hypothetical protein	6	0.362716	62	5.50123	-3.92284	1.12046e-16	down
comp131121_c0_seq1	577	hypothetical protein	9	0.74492	66	8.01795	-3.42808	3.95831e-16	down
comp130351_c0_seq1	2436	hypothetical protein	1240	24.3101	4231	121.748	-2.32427	0	down
comp126014_c0_seq1	667	hypothetical protein	3	0.214802	182	19.1267	-6.47644	7.19972e-53	down
comp131935_c0_seq1	1132	hypothetical protein	29	1.22347	190	11.7653	-3.26548	7.08561e-43	down
comp124515_c0_seq1	343	hypothetical protein	76	10.5819	5	1.02181	3.37239	1.03058e-12	up
comp134530_c2_seq1	1134	hypothetical protein	18	0.758058	127	7.8503	-3.37237	9.52268e-30	down
comp124516_c0_seq1	531	hypothetical protein	3	0.269817	210	27.7217	-6.68289	2.44351e-60	down
comp70333_c0_seq1	479	hypothetical protein	3	0.299109	80	11.7071	-5.29057	6.46589e-24	down
comp101080_c1_seq1	237	hypothetical protein	2	0.403018	18	5.32377	-3.72353	2.05134e-05	down
comp136133_c3_seq1	593	hypothetical protein	0.5	0.0402678	177	20.9225	-9.02121	1.67682e-41	down
comp126177_c0_seq1	1105	hypothetical protein	3	0.129659	166	10.5303	-6.34368	1.60627e-48	down
comp98837_c0_seq1	449	hypothetical protein	163	17.3374	18	2.8101	2.6252	1.00903e-20	up
comp127943_c0_seq1	995	hypothetical protein	18	0.863958	152	10.7082	-3.63161	1.73698e-37	down
comp137508_c0_seq1	762	hypothetical protein	227	14.227	16	1.47184	3.27294	3.84829e-35	up
comp265101_c0_seq1	319	hypothetical protein	3	0.449132	25	5.49344	-3.6125	5.50231e-07	down
comp120581_c0_seq1	677	hypothetical protein	0.5	0.0352715	67	6.93716	-7.6197	9.44315e-19	down
comp120179_c0_seq1	566	hypothetical protein	6	0.506265	66	8.17378	-4.01304	6.28863e-18	down
comp233978_c0_seq1	370	hypothetical protein	1	0.129075	28	5.30459	-5.36096	4.82473e-09	down
comp69415_c0_seq1	449	hypothetical protein	18	1.91456	61	9.52311	-2.31442	2.20247e-10	down
comp127796_c0_seq1	489	hypothetical protein	2	0.195328	58	8.31408	-5.41159	1.16684e-17	down
comp133208_c0_seq1	1225	hypothetical protein	354	13.801	17	0.972765	3.82654	3.95454e-61	up
comp128288_c2_seq1	387	hypothetical protein	6	0.740429	33	5.97721	-3.01304	9.20741e-08	down
comp134279_c0_seq1	470	hypothetical protein	4	0.406448	76	11.3347	-4.80153	3.0767e-22	down
comp127495_c0_seq1	692	hypothetical protein	2	0.138028	51	5.16606	-5.22603	1.43637e-15	down
comp129973_c0_seq1	902	hypothetical protein	7	0.370625	89	6.91638	-4.22199	1.63159e-24	down
comp114347_c0_seq1	304	hypothetical protein	4	0.62839	26	5.99508	-3.25405	1.01256e-06	down
comp135086_c4_seq1	1291	hypothetical protein	41	1.5167	208	11.2936	-2.89649	5.48419e-42	down
comp97426_c0_seq1	404	hypothetical protein	141	16.6679	1574	273.098	-4.03428	0	down
comp136431_c1_seq1	688	hypothetical protein	1	0.0694152	53	5.39986	-6.28153	3.58391e-16	down
comp130942_c0_seq1	257	hypothetical protein	17	3.15907	73	19.9106	-2.65597	3.97525e-14	down
comp122373_c0_seq1	606	hypothetical protein	0.5	0.039404	56	6.47755	-7.36096	3.81926e-16	down
comp126845_c3_seq1	738	hypothetical protein	20	1.29425	62	5.88885	-2.18587	6.75618e-10	down
comp125099_c0_seq1	970	hypothetical protein	0.5	0.0246174	125	9.03303	-8.51939	2.43268e-31	down
comp117136_c0_seq1	473	hypothetical protein	1	0.100968	35	5.18683	-5.68289	4.2408e-11	down
comp132106_c0_seq1	744	hypothetical protein	0.5	0.0320952	215	20.2563	-9.3018	1.80326e-48	down
comp136153_c11_seq1	431	hypothetical protein	22	2.43775	124	20.1669	-3.04837	1.18353e-26	down
comp138169_c0_seq1	297	hypothetical protein	2	0.3216	127	29.9739	-6.54229	4.45285e-37	down
comp135047_c5_seq1	381	hypothetical protein	0.5	0.0626741	36	6.62328	-6.72353	3.88795e-11	down
comp122016_c0_seq1	308	hypothetical protein	1	0.155057	33	7.51032	-5.598	1.62329e-10	down
comp131901_c2_seq1	214	hypothetical protein	27	6.0255	0.5	0.163776	5.20128	2.86221e-06	up
comp117530_c1_seq1	293	hypothetical protein	1	0.162995	23	5.50244	-5.07717	1.51591e-07	down
comp123132_c0_seq1	305	hypothetical protein	1	0.156583	29	6.6649	-5.41159	2.43499e-09	down
comp129709_c0_seq1	531	hypothetical protein	4	0.359756	585	77.2248	-7.7459	7.67878e-155	down
comp120060_c0_seq1	322	hypothetical protein	1	0.148316	42	9.143	-5.94592	4.18469e-13	down
comp69782_c0_seq1	332	hypothetical protein	0.5	0.0719242	36	7.60081	-6.72353	3.88795e-11	down
comp136053_c0_seq1	468	hypothetical protein	4	0.408185	112	16.7752	-5.36096	3.62046e-33	down
comp119822_c0_seq1	305	hypothetical protein	0.5	0.0782913	30	6.89472	-6.4605	1.50756e-09	down
comp121487_c0_seq1	563	hypothetical protein	0.5	0.0424136	91	11.33	-8.0614	3.62929e-24	down
comp127732_c0_seq1	377	hypothetical protein	4	0.506713	58	10.7841	-4.41159	1.17135e-16	down
comp127867_c0_seq1	941	hypothetical protein	109	5.53197	0.5	0.0372457	7.21458	2.66368e-21	up
comp123940_c0_seq1	740	hypothetical protein	9	0.580836	167	15.819	-4.76739	1.26382e-47	down
comp135529_c0_seq1	238	hypothetical protein	29	5.81921	2	0.589045	3.30437	2.05642e-05	up
comp122532_c0_seq1	569	hypothetical protein	0.5	0.0419663	49	6.03642	-7.16832	1.95838e-14	down
comp134019_c0_seq1	3881	hypothetical protein	986	12.1332	2733	49.3618	-2.02443	0	down
comp124972_c0_seq1	545	hypothetical protein	1	0.0876287	40	5.14469	-5.87553	1.54778e-12	down
comp127830_c1_seq1	206	hypothetical protein	0.5	0.115917	16	5.44438	-5.55361	1.24851e-05	down
comp96677_c0_seq1	323	hypothetical protein	3	0.44357	29	6.29348	-3.82663	3.16952e-08	down
comp123676_c0_seq1	988	hypothetical protein	23	1.11177	105	7.44951	-2.74429	1.4872e-20	down
comp135844_c2_seq1	631	hypothetical protein	11	0.832543	630	69.9852	-6.39338	2.14173e-181	down
comp128151_c0_seq1	1324	hypothetical protein	39	1.40676	736	38.9659	-4.79177	2.90343e-207	down
comp138884_c12_seq1	332	hypothetical protein	522	75.0889	42	8.86761	3.08198	1.7801e-75	up
comp126609_c1_seq1	509	hypothetical protein	48	4.50367	347	47.7867	-3.40744	2.34716e-80	down
comp97105_c0_seq1	2375	hypothetical protein	415	8.34502	1750	51.6499	-2.62978	0	down
comp127600_c1_seq1	340	hypothetical protein	6	0.842782	30	6.18497	-2.87553	7.06781e-07	down
comp118633_c0_seq1	919	hypothetical protein	7	0.363769	172	13.1192	-5.17252	3.9732e-50	down
comp129054_c0_seq1	559	hypothetical protein	7	0.598039	75	9.4047	-3.97507	3.97076e-20	down
comp129550_c1_seq1	1680	hypothetical protein	323	9.18198	22	0.917928	3.32235	3.07334e-50	up
comp126328_c0_seq1	593	hypothetical protein	74	5.95964	254	30.0244	-2.33284	1.80718e-40	down
comp182827_c0_seq1	324	hypothetical protein	71	10.4654	0.5	0.108173	6.59614	1.08204e-14	up
comp136710_c2_seq1	318	hypothetical protein	1	0.150181	32	7.05372	-5.55361	3.18e-10	down
comp128664_c2_seq1	279	hypothetical protein	0.5	0.0855872	61	15.3257	-7.48434	2.43534e-17	down
comp136025_c0_seq1	314	hypothetical protein	10	1.52094	210	46.8797	-4.94592	2.43951e-60	down
comp125337_c0_seq1	424	hypothetical protein	1	0.112636	32	5.29029	-5.55361	3.18e-10	down
comp119482_c0_seq1	428	hypothetical protein	7	0.781083	38	6.22351	-2.99418	9.75513e-09	down
comp95842_c0_seq1	378	hypothetical protein	0.5	0.0631715	30	5.5632	-6.4605	1.50756e-09	down
comp138846_c5_seq1	288	hypothetical protein	1	0.165825	41	9.97899	-5.91116	8.03194e-13	down
comp237334_c0_seq1	427	hypothetical protein	3	0.335534	36	5.90976	-4.13857	2.07643e-10	down
comp123165_c1_seq1	308	hypothetical protein	2	0.310115	23	5.23447	-4.07717	5.68079e-07	down
comp126537_c0_seq1	790	hypothetical protein	30	1.81358	602	53.4152	-4.88034	1.11179e-170	down
comp122930_c0_seq1	695	hypothetical protein	1	0.0687161	61	6.15234	-6.48434	2.39968e-18	down
comp118648_c0_seq1	770	hypothetical protein	0.5	0.0310115	97	8.83032	-8.15352	1.8104e-25	down
comp136576_c1_seq1	357	hypothetical protein	3	0.401325	202	39.6624	-6.62686	3.18647e-58	down
comp123561_c0_seq1	567	hypothetical protein	2	0.168457	55	6.79947	-5.33497	9.11956e-17	down
comp135612_c0_seq1	745	hypothetical protein	26	1.66671	131	12.3257	-2.88659	1.05577e-26	down
comp96966_c0_seq1	413	hypothetical protein	0.5	0.057818	32	5.43119	-6.55361	4.39571e-10	down
comp135423_c0_seq1	484	hypothetical protein	0.5	0.0493364	483	69.9515	-10.4695	3.14293e-91	down
comp127598_c0_seq1	638	hypothetical protein	0.5	0.0374276	166	18.2382	-8.92865	2.03117e-39	down
comp127287_c0_seq1	685	hypothetical protein	8	0.557754	118	12.075	-4.43625	5.64056e-33	down
comp69621_c0_seq1	342	hypothetical protein	0.5	0.0698211	31	6.35376	-6.5078	8.11754e-10	down
comp123198_c0_seq1	1273	hypothetical protein	42	1.57567	430	23.6775	-3.90948	7.92572e-110	down
comp125111_c3_seq1	568	hypothetical protein	5	0.420402	92	11.3536	-4.75524	1.2378e-26	down
comp118860_c0_seq1	329	hypothetical protein	4	0.58064	25	5.32647	-3.19746	2.02802e-06	down
comp72375_c0_seq1	482	hypothetical protein	0.5	0.0495411	38	5.52627	-6.80153	1.17209e-11	down
comp137971_c6_seq1	418	hypothetical protein	1	0.114253	111	18.6141	-7.34802	4.44319e-31	down
comp128445_c0_seq1	255	hypothetical protein	1	0.187285	25	6.87219	-5.19746	3.78113e-08	down
comp113236_c0_seq1	265	hypothetical protein	0.5	0.0901088	19	5.02577	-5.80153	1.69157e-06	down
comp122521_c1_seq1	404	hypothetical protein	1	0.118212	39	6.76673	-5.83901	2.99205e-12	down
comp134170_c4_seq1	487	hypothetical protein	46	4.51099	353	50.809	-3.49357	2.26564e-83	down
comp126140_c0_seq1	211	hypothetical protein	3	0.679019	18	5.97978	-3.13857	7.60368e-05	down
comp137764_c1_seq1	734	hypothetical protein	70	4.55455	223	21.2963	-2.22522	1.02401e-33	down
comp99765_c0_seq1	595	hypothetical protein	3	0.240795	69	8.12882	-5.07717	1.3533e-20	down
comp128943_c0_seq1	1099	hypothetical protein	23	0.999478	96	6.12306	-2.61501	5.67264e-18	down
comp129755_c0_seq1	434	hypothetical protein	4	0.440163	51	8.23713	-4.22603	1.79096e-14	down
comp241313_c0_seq1	229	hypothetical protein	0.5	0.104274	21	6.42805	-5.94592	4.56031e-07	down
comp132694_c2_seq1	577	hypothetical protein	2	0.165538	104	12.6343	-6.25405	7.94895e-31	down
comp136790_c5_seq1	547	hypothetical protein	3	0.261925	290	37.1626	-7.14855	7.97327e-81	down
comp70884_c0_seq1	228	hypothetical protein	112	23.4599	1	0.30744	6.25375	7.18278e-23	up
comp113967_c0_seq1	321	hypothetical protein	2	0.297556	24	5.24085	-4.13857	2.76743e-07	down
comp130784_c1_seq1	769	hypothetical protein	26	1.61469	86	7.83912	-2.27943	5.61114e-14	down
comp85209_c0_seq1	827	hypothetical protein	1	0.0577481	100	8.47598	-7.19746	2.19759e-28	down
comp72037_c0_seq1	432	hypothetical protein	3	0.33165	33	5.35458	-4.01304	1.78921e-09	down
comp116828_c0_seq1	1465	hypothetical protein	198	6.45462	3476	166.317	-4.68746	0	down
comp95337_c0_seq1	232	hypothetical protein	0.5	0.102926	23	6.94921	-6.07717	1.25157e-07	down
comp70135_c0_seq1	354	hypothetical protein	3	0.404726	186	36.8303	-6.5078	6.00958e-54	down
comp96927_c0_seq1	236	hypothetical protein	4	0.809452	18	5.34633	-2.72353	0.000235994	down
comp130786_c1_seq1	2334	hypothetical protein	119	2.43495	4454	133.766	-5.77967	0	down
comp121406_c0_seq1	266	hypothetical protein	1	0.17954	20	5.2704	-4.87553	1.23722e-06	down
comp130088_c0_seq1	376	hypothetical protein	0.5	0.0635075	82	15.287	-7.91116	3.57347e-22	down
comp100719_c1_seq1	343	hypothetical protein	0.5	0.0696176	38	7.76577	-6.80153	1.17209e-11	down
comp123824_c2_seq1	336	hypothetical protein	4	0.568544	72	15.0206	-4.72353	5.27557e-21	down
comp70172_c0_seq1	375	hypothetical protein	29	3.69326	477	89.1625	-4.59347	1.6307e-132	down
comp126121_c1_seq1	229	hypothetical protein	0.5	0.104274	37	11.3256	-6.76306	2.13587e-11	down
comp87942_c0_seq1	409	hypothetical protein	4	0.467068	44	7.54093	-4.01304	2.74139e-12	down
comp125719_c0_seq1	325	hypothetical protein	4	0.587787	39	8.41156	-3.83901	9.91359e-11	down
comp128199_c0_seq1	579	hypothetical protein	1	0.082483	128	15.4963	-7.55361	3.87302e-35	down
comp124449_c0_seq1	482	hypothetical protein	0.5	0.0495411	76	11.0525	-7.80153	8.02562e-21	down
comp98793_c0_seq1	352	hypothetical protein	0.5	0.0678376	47	9.35945	-7.1082	6.14059e-14	down
comp70966_c0_seq1	259	hypothetical protein	0.5	0.0921963	24	6.49541	-6.13857	6.57997e-08	down
comp126206_c0_seq1	435	hypothetical protein	0.5	0.0548939	43	6.92906	-6.97987	6.20173e-13	down
comp125623_c0_seq1	552	hypothetical protein	3	0.259553	73	9.26999	-5.15847	8.34368e-22	down
comp137880_c1_seq1	277	hypothetical protein	9	1.55169	72	18.22	-3.55361	5.58114e-18	down
comp133201_c0_seq1	425	hypothetical protein	12	1.34845	75	12.3699	-3.19746	3.35326e-17	down
comp130260_c2_seq1	537	hypothetical protein	2	0.177868	44	5.74346	-5.01304	1.87882e-13	down
comp134040_c0_seq1	448	hypothetical protein	9	0.959417	91	14.2383	-3.89148	6.65624e-24	down
comp305982_c0_seq1	245	hypothetical protein	1	0.194929	18	5.14993	-4.72353	5.07575e-06	down
comp133607_c2_seq1	226	hypothetical protein	1	0.211317	22	6.82354	-5.01304	3.04252e-07	down
comp100333_c0_seq1	574	hypothetical protein	0.5	0.0416008	44	5.37324	-7.01304	3.46665e-13	down
comp98531_c0_seq1	726	hypothetical protein	3	0.197346	64	6.17929	-4.96864	4.52341e-19	down
comp123423_c0_seq1	652	hypothetical protein	4	0.292992	67	7.20315	-4.6197	1.86215e-19	down
comp70225_c0_seq1	314	hypothetical protein	322	48.9744	10	2.23237	4.45538	1.25888e-60	up
comp137159_c0_seq1	309	hypothetical protein	59	9.11878	5	1.13424	3.00711	3.25333e-09	up
comp135771_c2_seq1	562	hypothetical protein	26	2.20943	93	11.5996	-2.39233	7.25973e-16	down
comp119166_c0_seq1	380	hypothetical protein	0.5	0.062839	30	5.53392	-6.4605	1.50756e-09	down
comp135103_c0_seq1	948	hypothetical protein	0.5	0.0251886	591	43.6993	-10.7606	1.86105e-106	down
comp116529_c0_seq1	891	hypothetical protein	2	0.1072	115	9.04723	-6.3991	7.6854e-34	down
comp128614_c1_seq1	373	hypothetical protein	1	0.128037	43	8.08081	-5.97987	2.18174e-13	down
comp130016_c0_seq1	324	hypothetical protein	0.5	0.0737001	33	7.13944	-6.598	2.38487e-10	down
comp134681_c3_seq1	341	hypothetical protein	2	0.280104	25	5.13903	-4.19746	1.35053e-07	down
comp134979_c0_seq1	817	hypothetical protein	9	0.526094	98	8.40813	-3.99839	4.2852e-26	down
comp131725_c0_seq1	667	hypothetical protein	4	0.286403	96	10.0888	-5.13857	2.3661e-28	down
comp127482_c0_seq1	487	hypothetical protein	12	1.17678	96	13.8178	-3.55361	1.19154e-23	down
comp135236_c0_seq1	303	hypothetical protein	9	1.41854	41	9.48498	-2.74123	1.22991e-08	down
comp124631_c0_seq1	958	hypothetical protein	2	0.0997029	161	11.7803	-6.88452	5.30495e-46	down
comp134996_c3_seq1	414	hypothetical protein	0.5	0.0576783	97	16.4235	-8.15352	1.8104e-25	down
comp130978_c2_seq1	495	hypothetical protein	15	1.4472	47	6.65561	-2.2013	8.21853e-08	down
comp69383_c0_seq1	217	hypothetical protein	26	5.72212	4	1.2921	2.14683	0.00160069	up
comp69317_c0_seq1	761	hypothetical protein	0.5	0.0313782	68	6.26354	-7.64107	5.52844e-19	down
comp130670_c0_seq1	903	hypothetical protein	4	0.211551	225	17.4659	-6.36739	2.15625e-65	down
comp137729_c3_seq1	371	hypothetical protein	3	0.386181	114	21.539	-5.80153	6.45517e-34	down
comp126013_c1_seq1	467	hypothetical protein	3	0.306794	84	12.6083	-5.36096	4.11092e-25	down
comp95997_c0_seq1	447	hypothetical protein	1	0.10684	97	15.2111	-7.15352	1.21697e-27	down
comp129788_c0_seq1	594	hypothetical protein	8	0.643201	45	5.31033	-3.04546	2.64588e-10	down
comp136231_c2_seq1	202	hypothetical protein	11	2.60066	88	30.537	-3.55361	9.28759e-22	down
comp130096_c0_seq1	397	hypothetical protein	1	0.120296	35	6.17978	-5.68289	4.2408e-11	down
comp130827_c0_seq1	334	hypothetical protein	9	1.28688	120	25.1843	-4.29057	5.43095e-33	down
comp132700_c0_seq1	1836	hypothetical protein	612	15.9192	97	3.70335	2.10387	4.37483e-58	up
comp117323_c0_seq1	598	hypothetical protein	3	0.239587	364	42.6673	-7.47644	7.43756e-99	down
comp133708_c0_seq1	611	hypothetical protein	17	1.32877	239	27.419	-4.36701	2.34949e-65	down
comp131092_c0_seq1	540	hypothetical protein	0.5	0.0442201	59	7.65867	-7.43625	7.28737e-17	down
comp125866_c0_seq1	437	hypothetical protein	1	0.109285	77	12.3511	-6.82039	1.4391e-22	down
comp137907_c4_seq1	764	hypothetical protein	259	16.1901	21	1.92673	3.07088	8.74328e-38	up
comp131898_c0_seq1	264	hypothetical protein	1	0.1809	34	9.02756	-5.64107	8.28781e-11	down
comp136429_c5_seq1	377	hypothetical protein	1	0.126678	30	5.57796	-5.4605	1.23163e-09	down
comp73065_c1_seq1	250	hypothetical protein	0.5	0.0955153	23	6.44886	-6.07717	1.25157e-07	down
comp122488_c0_seq1	331	hypothetical protein	0.5	0.0721415	26	5.50606	-6.25405	1.84196e-08	down
comp134117_c4_seq1	1285	hypothetical protein	170	6.31813	7	0.381848	4.04843	6.78576e-31	up
comp89437_c0_seq1	553	hypothetical protein	0.5	0.0431805	41	5.19702	-6.91116	1.99218e-12	down
comp98506_c0_seq1	459	hypothetical protein	0.5	0.0520236	65	9.9265	-7.57597	2.77519e-18	down
comp201768_c0_seq1	712	hypothetical protein	3	0.201226	66	6.49769	-5.01304	1.10833e-19	down
comp130479_c0_seq1	789	hypothetical protein	26	1.57376	126	11.1941	-2.83045	3.10333e-25	down
comp72193_c0_seq1	249	hypothetical protein	0.5	0.0958989	22	6.19325	-6.01304	2.38717e-07	down
comp97103_c1_seq1	248	hypothetical protein	0.5	0.0962856	27	7.63146	-6.30849	9.77432e-09	down
comp116765_c0_seq1	505	hypothetical protein	1	0.0945696	39	5.41338	-5.83901	2.99205e-12	down
comp121814_c0_seq1	368	hypothetical protein	0.5	0.0648881	57	10.8573	-7.3865	2.19392e-16	down
comp69950_c0_seq1	732	hypothetical protein	0.5	0.0326214	228	21.8333	-9.3865	8.81549e-51	down
comp191878_c0_seq1	252	hypothetical protein	6	1.13709	30	8.3448	-2.87553	7.06781e-07	down
comp114361_c0_seq1	327	hypothetical protein	0.5	0.073024	27	5.78777	-6.30849	9.77432e-09	down
comp69878_c0_seq1	327	hypothetical protein	3	0.438144	40	8.57448	-4.29057	1.17323e-11	down
comp124815_c0_seq1	288	hypothetical protein	0.5	0.0829126	55	13.3865	-7.33497	6.67835e-16	down
comp122776_c0_seq1	1327	hypothetical protein	64	2.30331	1291	68.1947	-4.88788	0	down
comp196029_c0_seq1	985	hypothetical protein	136	6.59395	6	0.426983	3.94889	1.52941e-24	up
comp96878_c0_seq1	234	hypothetical protein	1	0.204093	23	6.88981	-5.07717	1.51591e-07	down
comp70553_c1_seq1	353	hypothetical protein	4	0.541163	103	20.453	-5.24011	1.80783e-30	down
comp127306_c0_seq1	631	hypothetical protein	5	0.378428	55	6.10982	-4.01304	4.18249e-15	down
comp115302_c0_seq1	370	hypothetical protein	4	0.516299	33	6.25184	-3.598	7.23823e-09	down
comp69875_c0_seq1	274	hypothetical protein	0.5	0.087149	22	5.62817	-6.01304	2.38717e-07	down
comp138247_c4_seq1	720	hypothetical protein	156	10.3475	491	47.8018	-2.20778	1.97878e-72	down
comp130699_c3_seq1	395	hypothetical protein	0.5	0.0604527	91	16.1488	-8.0614	3.62929e-24	down
comp131492_c0_seq1	904	hypothetical protein	868	45.8558	57	4.41979	3.37505	2.808e-135	up
comp125112_c0_seq1	474	hypothetical protein	3	0.302264	292	43.1817	-7.15847	2.53207e-81	down
comp128210_c0_seq1	357	hypothetical protein	22	2.94305	64	12.5663	-2.09418	1.05785e-09	down
comp132593_c0_seq1	922	hypothetical protein	48	2.4863	197	14.9772	-2.5907	1.6235e-35	down
comp179195_c0_seq1	301	hypothetical protein	7	1.11064	164	38.192	-5.1038	1.05738e-47	down
comp136268_c7_seq1	377	hypothetical protein	4	0.506713	70	13.0152	-4.68289	2.18355e-20	down
comp124427_c0_seq1	327	hypothetical protein	0.5	0.073024	32	6.85958	-6.55361	4.39571e-10	down
comp197179_c0_seq1	321	hypothetical protein	0.5	0.0743889	46	10.045	-7.07717	1.09243e-13	down
comp82206_c0_seq1	383	hypothetical protein	4	0.498775	81	14.8246	-4.89346	8.86396e-24	down
comp131608_c0_seq1	1111	hypothetical protein	16	0.687779	114	7.1926	-3.3865	6.88128e-27	down
comp120805_c0_seq1	626	hypothetical protein	5	0.381451	81	9.06997	-4.57153	3.17627e-23	down
comp138141_c0_seq1	955	hypothetical protein	4	0.200032	354	25.9834	-7.02121	2.83122e-99	down
comp117944_c0_seq1	335	hypothetical protein	0.5	0.0712801	145	30.3402	-8.73352	2.4013e-35	down
comp122878_c0_seq1	463	hypothetical protein	49	5.05427	259	39.2116	-2.95571	4.37621e-53	down
comp138631_c7_seq1	342	hypothetical protein	4	0.558569	27	5.53392	-3.30849	5.02076e-07	down
comp135664_c4_seq1	343	hypothetical protein	48	6.68329	156	31.8805	-2.25405	3.10036e-24	down
comp134317_c1_seq1	1505	hypothetical protein	710	22.5302	72	3.35345	2.74814	1.88005e-91	up
comp69807_c0_seq1	660	hypothetical protein	3	0.21708	66	7.00963	-5.01304	1.10833e-19	down
comp138105_c0_seq1	365	hypothetical protein	6	0.785058	64	12.2909	-3.96864	2.6558e-17	down
comp216216_c0_seq1	322	hypothetical protein	1	0.148316	30	6.53071	-5.4605	1.23163e-09	down
comp127548_c1_seq1	504	hypothetical protein	4	0.379029	43	5.98044	-3.97987	5.62911e-12	down
comp124792_c1_seq1	456	hypothetical protein	11	1.15205	52	7.99344	-2.79461	7.12782e-11	down
comp131127_c0_seq1	1091	hypothetical protein	247	10.8122	956	61.4226	-2.50611	8.74348e-163	down
comp98704_c0_seq1	504	hypothetical protein	1	0.0947573	46	6.39768	-6.07717	3.13297e-14	down
comp130842_c0_seq1	974	hypothetical protein	1357	66.5371	161	11.5868	2.52168	1.48539e-158	up
comp123225_c0_seq1	292	hypothetical protein	6	0.981322	35	8.40196	-3.09793	2.33065e-08	down
comp125322_c0_seq1	370	hypothetical protein	3	0.387224	36	6.82018	-4.13857	2.07643e-10	down
comp73805_c0_seq1	202	hypothetical protein	0.5	0.118212	15	5.20517	-5.4605	2.45283e-05	down
comp124447_c0_seq1	259	hypothetical protein	1	0.184393	45	12.1789	-6.04546	5.97682e-14	down
comp118661_c1_seq1	435	hypothetical protein	435	47.7577	45	7.25135	2.71941	9.20554e-56	up
comp135182_c4_seq1	209	hypothetical protein	2	0.457011	31	10.3971	-4.5078	1.83966e-09	down
comp125708_c0_seq1	649	hypothetical protein	0.5	0.0367933	54	5.83236	-7.30849	1.16708e-15	down
comp133889_c2_seq1	1435	hypothetical protein	38	1.26466	905	44.2071	-5.12745	1.45961e-259	down
comp115910_c0_seq1	602	hypothetical protein	1	0.0793317	103	11.9932	-7.24011	3.99115e-29	down
comp138007_c3_seq1	427	hypothetical protein	0.5	0.0559223	46	7.55136	-7.07717	1.09243e-13	down
comp128721_c0_seq1	645	hypothetical protein	140	10.366	17	1.8475	2.48821	5.92321e-17	up
comp137042_c0_seq1	845	hypothetical protein	8	0.452144	62	5.14316	-3.5078	1.78906e-15	down
comp135954_c0_seq1	993	hypothetical protein	43	2.06806	354	24.989	-3.59495	1.88364e-85	down
comp132860_c2_seq1	643	hypothetical protein	27	2.00538	126	13.7358	-2.776	9.37306e-25	down
comp129052_c0_seq1	384	hypothetical protein	1	0.124369	135	24.6432	-7.63042	8.86462e-37	down
comp71091_c0_seq1	264	hypothetical protein	0.5	0.0904501	23	6.10688	-6.07717	1.25157e-07	down
comp121478_c1_seq1	473	hypothetical protein	5	0.504838	45	6.66878	-3.72353	5.46849e-12	down
comp130753_c1_seq1	245	hypothetical protein	8	1.55943	84	24.033	-3.94592	2.51463e-22	down
comp120649_c0_seq1	351	hypothetical protein	2	0.272123	26	5.19232	-4.25405	6.57784e-08	down
comp206221_c0_seq1	307	hypothetical protein	1	0.155562	26	5.9365	-5.25405	1.89462e-08	down
comp129915_c1_seq1	273	hypothetical protein	71	12.4205	632	162.274	-3.70764	2.37331e-155	down
comp117463_c0_seq1	203	hypothetical protein	0.5	0.11763	22	7.59665	-6.01304	2.38717e-07	down
comp124307_c0_seq1	621	hypothetical protein	4963	381.677	605	68.2903	2.4826	0	up
comp136389_c8_seq1	554	hypothetical protein	36	3.10339	119	15.0568	-2.2785	5.98569e-19	down
comp119956_c0_seq1	438	hypothetical protein	2	0.218072	59	9.4422	-5.43625	5.88359e-18	down
comp138323_c0_seq1	773	hypothetical protein	13	0.803169	86	7.79856	-3.27943	5.35955e-20	down
comp135142_c0_seq1	386	hypothetical protein	4	0.494898	278	50.4839	-6.67255	1.25919e-79	down
comp100703_c0_seq1	319	hypothetical protein	0.5	0.0748553	27	5.93292	-6.30849	9.77432e-09	down
comp131007_c1_seq1	1666	hypothetical protein	138	3.95592	2648	111.414	-4.81577	0	down
comp118426_c0_seq1	970	hypothetical protein	4	0.196939	139	10.0447	-5.67255	3.87092e-41	down
comp133637_c0_seq1	1834	hypothetical protein	16657	433.751	111	4.24247	6.67582	0	up
comp138295_c15_seq1	313	hypothetical protein	18	2.74645	265	59.3467	-4.43353	6.97829e-73	down
comp122332_c0_seq1	931	hypothetical protein	12	0.615566	462	34.7846	-5.82039	1.11868e-134	down
comp122590_c0_seq1	368	hypothetical protein	1	0.129776	36	6.85725	-5.72353	2.17584e-11	down
comp128843_c1_seq1	1022	hypothetical protein	27	1.2617	84	5.76134	-2.19104	4.44402e-13	down
comp116481_c0_seq1	480	hypothetical protein	2	0.19899	37	5.40326	-4.76306	2.57323e-11	down
comp125731_c2_seq1	711	hypothetical protein	31	2.08226	150	14.7883	-2.82823	7.74116e-30	down
comp130831_c0_seq1	831	hypothetical protein	10	0.574701	187	15.7738	-4.77857	2.92983e-53	down
comp70647_c0_seq1	747	hypothetical protein	3	0.191798	169	15.8585	-6.36952	2.43674e-49	down
comp129917_c0_seq1	238	hypothetical protein	0.5	0.100331	27	7.95211	-6.30849	9.77432e-09	down
comp125444_c0_seq1	452	hypothetical protein	1	0.105659	49	7.59894	-6.16832	4.55855e-15	down
comp127748_c0_seq1	296	hypothetical protein	4	0.645374	78	18.4713	-4.83901	7.43451e-23	down
comp76594_c0_seq1	313	hypothetical protein	0.5	0.0762902	23	5.15085	-6.07717	1.25157e-07	down
comp189532_c0_seq1	578	hypothetical protein	0.5	0.0413129	65	7.88281	-7.57597	2.77519e-18	down
comp70095_c0_seq1	931	hypothetical protein	2545	130.551	375	28.2343	2.2091	7.63148e-254	up
comp135858_c0_seq1	1866	hypothetical protein	2659	68.0534	104	3.90676	4.12262	0	up
comp124346_c2_seq1	542	hypothetical protein	5	0.440569	82	10.605	-4.58923	1.54995e-23	down
comp127253_c1_seq1	320	hypothetical protein	0.5	0.0746214	23	5.03817	-6.07717	1.25157e-07	down
comp99649_c0_seq1	482	hypothetical protein	1	0.0990823	47	6.83512	-6.1082	1.64699e-14	down
comp98994_c0_seq1	544	hypothetical protein	3	0.263369	66	8.50433	-5.01304	1.10833e-19	down
comp127111_c0_seq1	700	hypothetical protein	4	0.272901	72	7.20991	-4.72353	5.27557e-21	down
comp132241_c1_seq1	251	hypothetical protein	15	2.85404	87	24.2963	-3.08966	3.23256e-19	down
comp115847_c0_seq1	442	hypothetical protein	5	0.540245	66	10.4669	-4.27607	1.51582e-18	down
comp124538_c0_seq1	741	hypothetical protein	1	0.0644503	59	5.58122	-6.43625	8.30292e-18	down
comp134056_c1_seq1	998	hypothetical protein	20	0.957067	259	18.1913	-4.24849	8.81598e-70	down
comp69921_c0_seq1	556	hypothetical protein	5	0.429475	52	6.55577	-3.93212	3.60651e-14	down
comp137003_c4_seq1	534	hypothetical protein	0.5	0.0447169	68	8.92613	-7.64107	5.52844e-19	down
comp98761_c0_seq1	234	hypothetical protein	0.5	0.102046	35	10.4845	-6.68289	7.09963e-11	down
comp138022_c5_seq1	1252	hypothetical protein	574	21.8953	2273	127.26	-2.53908	0	down
comp138892_c0_seq1	600	hypothetical protein	15	1.19394	77	8.9957	-2.9135	3.08247e-16	down
comp135251_c0_seq1	1101	hypothetical protein	37	1.60494	212	13.4972	-3.07207	3.16564e-45	down
comp118242_c0_seq1	722	hypothetical protein	2	0.132293	60	5.82518	-5.4605	2.97492e-18	down
comp99472_c0_seq1	612	hypothetical protein	3	0.234106	58	6.64312	-4.82663	3.12173e-17	down
comp136984_c0_seq1	287	hypothetical protein	2	0.332806	33	8.05986	-4.598	4.40332e-10	down
comp70122_c0_seq1	875	hypothetical protein	4	0.218321	4037	323.404	-10.5327	0	down
comp127317_c0_seq1	1033	hypothetical protein	0.5	0.023116	78	5.29285	-7.83901	2.83149e-21	down
comp135329_c5_seq1	514	hypothetical protein	0.5	0.0464569	57	7.77333	-7.3865	2.19392e-16	down
comp123087_c3_seq1	208	hypothetical protein	5	1.14802	76	25.6121	-4.47961	1.14461e-21	down
comp138059_c3_seq1	535	hypothetical protein	4	0.357067	139	18.2119	-5.67255	3.87092e-41	down
comp126222_c0_seq1	576	hypothetical protein	18	1.49243	53	6.44984	-2.1116	2.75578e-08	down
comp128926_c1_seq1	970	hypothetical protein	1	0.0492347	130	9.39435	-7.57597	1.31183e-35	down
comp138139_c3_seq1	1491	hypothetical protein	478	15.3106	9	0.423117	5.17734	3.91675e-94	up
comp129856_c0_seq1	599	hypothetical protein	75	5.97967	6	0.702134	3.09025	1.05161e-11	up
comp126819_c1_seq1	430	hypothetical protein	8	0.888515	44	7.17265	-3.01304	5.24318e-10	down
comp99220_c0_seq1	377	hypothetical protein	0.5	0.0633391	32	5.94982	-6.55361	4.39571e-10	down
comp129488_c0_seq1	504	hypothetical protein	0.5	0.0473786	52	7.23216	-7.25405	3.5881e-15	down
comp135478_c0_seq1	245	hypothetical protein	4	0.779717	29	8.29712	-3.41159	1.23862e-07	down
comp121337_c0_seq1	541	hypothetical protein	1	0.0882766	61	7.90365	-6.48434	2.39968e-18	down
comp72830_c0_seq1	305	hypothetical protein	0.5	0.0782913	27	6.20525	-6.30849	9.77432e-09	down
comp112184_c0_seq1	203	hypothetical protein	0.5	0.11763	15	5.17953	-5.4605	2.45283e-05	down
comp156241_c0_seq1	663	hypothetical protein	0.5	0.0360163	261	27.5945	-9.58151	1.64892e-56	down
comp131631_c0_seq1	450	hypothetical protein	11	1.16741	91	14.175	-3.60197	1.0883e-22	down
comp133460_c1_seq1	1172	hypothetical protein	27	1.10022	131	7.835	-2.83214	3.26204e-26	down
comp132907_c1_seq1	701	hypothetical protein	111	7.5622	0.5	0.0499974	7.24081	1.2297e-21	up
comp128056_c0_seq1	498	hypothetical protein	9	0.86309	67	9.43063	-3.44977	1.9497e-16	down
comp139053_c0_seq1	483	hypothetical protein	4	0.395509	67	9.72351	-4.6197	1.86215e-19	down
comp122851_c0_seq1	220	hypothetical protein	0.5	0.10854	18	5.73515	-5.72353	3.27581e-06	down
comp138672_c1_seq1	1203	hypothetical protein	62	2.46133	234	13.6347	-2.46978	7.26455e-40	down
comp121535_c1_seq1	352	hypothetical protein	0.5	0.0678376	71	14.1387	-7.70335	1.11411e-19	down
comp127330_c6_seq1	589	hypothetical protein	3	0.243248	278	33.0845	-7.08759	7.9898e-78	down
comp126390_c0_seq1	577	hypothetical protein	0.5	0.0413845	58	7.04608	-7.41159	1.26279e-16	down
comp112107_c0_seq1	514	hypothetical protein	0.5	0.0464569	41	5.59134	-6.91116	1.99218e-12	down
comp95705_c1_seq1	331	hypothetical protein	2	0.288566	45	9.52971	-5.04546	9.32785e-14	down
comp116343_c0_seq1	1816	hypothetical protein	425	11.1768	2172	83.8377	-2.9071	0	down
comp123890_c0_seq1	565	hypothetical protein	6	0.507161	67	8.31231	-4.03473	3.05958e-18	down
comp130799_c2_seq1	303	hypothetical protein	3	0.472848	37	8.55962	-4.1781	1.01087e-10	down
comp132582_c3_seq1	285	hypothetical protein	0.5	0.0837854	23	5.6569	-6.07717	1.25157e-07	down
comp116696_c0_seq1	732	hypothetical protein	0.5	0.0326214	109	10.4378	-8.32179	5.02988e-28	down
comp132334_c1_seq1	1351	hypothetical protein	177	6.25693	2	0.10377	5.914	8.40313e-36	up
comp136289_c2_seq1	444	hypothetical protein	0.5	0.0537812	73	11.5248	-7.74343	3.87524e-20	down
comp127597_c0_seq1	606	hypothetical protein	4	0.315232	70	8.09694	-4.68289	2.18355e-20	down
comp137532_c4_seq1	1838	hypothetical protein	66	1.71491	721	27.497	-4.00307	2.49523e-186	down
comp116777_c1_seq1	348	hypothetical protein	9	1.23511	26	5.23708	-2.08412	0.000155942	down
comp131463_c3_seq1	358	hypothetical protein	1	0.133401	28	5.48239	-5.36096	4.82473e-09	down
comp130722_c3_seq1	229	hypothetical protein	3	0.625646	33	10.1012	-4.01304	1.78921e-09	down
comp95657_c0_seq1	211	hypothetical protein	2	0.452679	37	12.2918	-4.76306	2.57323e-11	down
comp137829_c3_seq1	493	hypothetical protein	13	1.25933	152	21.6119	-4.10109	1.49972e-40	down
comp136007_c13_seq1	217	hypothetical protein	85	18.7069	8	2.5842	2.85578	3.08054e-12	up
comp119496_c0_seq1	321	hypothetical protein	0.5	0.0743889	49	10.7001	-7.16832	1.95838e-14	down
comp129813_c0_seq1	560	hypothetical protein	3	0.255845	171	21.4044	-6.3865	6.92481e-50	down
comp122555_c1_seq1	814	hypothetical protein	2	0.117341	363	31.2592	-8.05743	1.15136e-93	down
comp116027_c0_seq1	740	hypothetical protein	2	0.129075	106	10.0408	-6.28153	2.23205e-31	down
comp116571_c1_seq1	307	hypothetical protein	0.5	0.0777812	31	7.07813	-6.5078	8.11754e-10	down
comp133433_c0_seq1	920	hypothetical protein	7	0.363374	135	10.2859	-4.82307	7.98004e-39	down
comp129684_c0_seq1	636	hypothetical protein	5	0.375453	63	6.9435	-4.20896	1.31677e-17	down
comp132354_c1_seq1	254	hypothetical protein	43	8.08496	0.5	0.137985	5.87266	1.85805e-09	up
comp126581_c0_seq1	422	hypothetical protein	5	0.565849	40	6.6442	-3.55361	1.93302e-10	down
comp134685_c0_seq1	779	hypothetical protein	726	44.5084	11	0.989807	5.49079	8.59172e-144	up
comp131147_c0_seq1	642	hypothetical protein	6	0.446333	65	7.09698	-3.99101	1.29458e-17	down
comp126809_c0_seq1	628	hypothetical protein	1	0.0760472	104	11.6083	-7.25405	2.27025e-29	down
comp133471_c0_seq1	1543	hypothetical protein	22	0.680926	112	5.088	-2.90153	4.40186e-23	down
comp138766_c10_seq1	557	hypothetical protein	6	0.514445	74	9.31262	-4.1781	1.96045e-20	down
comp123399_c0_seq1	253	hypothetical protein	7	1.32136	53	14.6842	-3.47417	2.78973e-13	down
comp130774_c2_seq1	365	hypothetical protein	13	1.70096	130	24.9658	-3.87553	1.18496e-33	down
comp97536_c0_seq1	285	hypothetical protein	0.5	0.0837854	25	6.1488	-6.19746	3.47232e-08	down
comp123803_c0_seq1	634	hypothetical protein	4	0.30131	50	5.5281	-4.19746	3.66895e-14	down
comp143802_c0_seq1	831	hypothetical protein	51	2.93098	748	63.0951	-4.42808	4.62275e-204	down
comp128669_c1_seq1	299	hypothetical protein	7	1.11807	22	5.15759	-2.20568	0.000326445	down
comp118009_c0_seq1	466	hypothetical protein	1	0.102484	35	5.26475	-5.68289	4.2408e-11	down
comp72023_c0_seq1	789	hypothetical protein	4	0.242117	96	8.52883	-5.13857	2.3661e-28	down
comp127308_c0_seq1	371	hypothetical protein	1	0.128727	33	6.23498	-5.598	1.62329e-10	down
comp123519_c0_seq1	853	hypothetical protein	4	0.223952	479	39.3624	-7.45749	5.26831e-130	down
comp155651_c0_seq1	564	hypothetical protein	48	4.06448	188	23.3654	-2.52323	5.54854e-33	down
comp126653_c0_seq1	554	hypothetical protein	4	0.344821	85	10.7549	-4.963	5.27974e-25	down
comp126881_c0_seq1	415	hypothetical protein	0.5	0.0575394	31	5.23611	-6.5078	8.11754e-10	down
comp137003_c11_seq1	567	hypothetical protein	1	0.0842287	44	5.43957	-6.01304	1.14055e-13	down
comp123459_c0_seq1	847	hypothetical protein	3	0.169153	102	8.44135	-5.64107	1.96954e-30	down
comp116735_c0_seq1	689	hypothetical protein	1	0.0693145	100	10.1736	-7.19746	2.19759e-28	down
comp133629_c1_seq1	419	hypothetical protein	102	11.626	363	60.7279	-2.38501	6.1416e-59	down
comp72339_c0_seq1	462	hypothetical protein	1	0.103372	33	5.00688	-5.598	1.62329e-10	down
comp119066_c0_seq1	435	hypothetical protein	0.5	0.0548939	44	7.0902	-7.01304	3.46665e-13	down
comp72631_c0_seq1	218	hypothetical protein	3	0.657216	18	5.78777	-3.13857	7.60368e-05	down
comp138235_c2_seq1	322	hypothetical protein	0.5	0.0741579	23	5.00688	-6.07717	1.25157e-07	down
comp122404_c0_seq1	432	hypothetical protein	162	17.9091	6	0.97356	4.20128	4.27942e-30	up
comp131317_c0_seq1	880	hypothetical protein	7	0.379891	311	24.7727	-6.02702	8.88113e-91	down
comp128132_c0_seq1	1467	hypothetical protein	28	0.91153	970	46.3486	-5.66809	8.13478e-282	down
comp121795_c2_seq1	236	hypothetical protein	4	0.809452	47	13.9599	-4.1082	3.17943e-13	down
comp128764_c0_seq1	578	hypothetical protein	0.5	0.0413129	54	6.54879	-7.30849	1.16708e-15	down
comp123337_c0_seq1	826	hypothetical protein	12	0.693816	337	28.5986	-5.36525	5.63383e-98	down
comp137532_c3_seq1	599	hypothetical protein	22	1.75404	66	7.72347	-2.13857	3.25441e-10	down
comp125705_c0_seq1	235	hypothetical protein	3	0.609672	120	35.7939	-5.87553	1.2196e-35	down
comp128445_c1_seq1	389	hypothetical protein	0.5	0.0613852	41	7.38805	-6.91116	1.99218e-12	down
comp70231_c0_seq1	757	hypothetical protein	4	0.252352	472	43.706	-7.43625	2.49062e-128	down
comp126949_c1_seq1	421	hypothetical protein	10	1.13439	37	6.16049	-2.44113	4.53953e-07	down
comp123659_c0_seq1	576	hypothetical protein	0.5	0.0414563	139	16.9156	-8.67255	3.68882e-34	down
comp117799_c2_seq1	859	hypothetical protein	1	0.0555968	90	7.3442	-7.04546	6.88141e-26	down
comp123682_c0_seq1	418	hypothetical protein	3	0.342758	56	9.3909	-4.776	1.2866e-16	down
comp108017_c1_seq1	446	hypothetical protein	13	1.39204	48	7.544	-2.43813	7.45133e-09	down
comp116648_c0_seq1	886	hypothetical protein	0.5	0.0269513	104	8.22801	-8.25405	5.74488e-27	down
comp117549_c0_seq1	258	hypothetical protein	0.5	0.0925536	19	5.16213	-5.80153	1.69157e-06	down
comp96436_c0_seq1	518	hypothetical protein	2	0.184393	60	8.11927	-5.4605	2.97492e-18	down
comp70169_c0_seq1	220	hypothetical protein	1116	242.262	1	0.31862	9.57051	3.35625e-163	up
comp98048_c1_seq1	317	hypothetical protein	2	0.30131	137	30.294	-6.65164	9.66735e-40	down
comp136640_c1_seq1	287	hypothetical protein	2	0.332806	542	132.377	-8.63576	4.04755e-131	down
comp131855_c0_seq1	499	hypothetical protein	6	0.57424	79	11.0974	-4.27242	5.36471e-22	down
comp118423_c0_seq1	871	hypothetical protein	30	1.64493	662	53.2764	-5.0174	4.30028e-189	down
comp135748_c2_seq1	483	hypothetical protein	13	1.2854	150	21.769	-4.08199	6.36596e-40	down
comp136213_c3_seq1	780	hypothetical protein	55	3.36753	282	25.3425	-2.9118	6.87019e-57	down
comp124003_c0_seq1	620	hypothetical protein	7	0.539199	146	16.5066	-4.93608	3.3051e-42	down
comp138669_c0_seq1	686	hypothetical protein	42	2.92394	136	13.8966	-2.24875	3.42098e-21	down
comp122646_c1_seq1	376	hypothetical protein	1	0.127015	139	25.9133	-7.67255	1.04232e-37	down
comp116721_c0_seq1	604	hypothetical protein	5	0.395345	88	10.2127	-4.69111	2.13481e-25	down
comp127433_c1_seq1	317	hypothetical protein	1	0.150655	28	6.19147	-5.36096	4.82473e-09	down
comp120823_c0_seq1	359	hypothetical protein	0.5	0.0665149	28	5.46712	-6.36096	5.22571e-09	down
comp137937_c0_seq1	802	hypothetical protein	9	0.535934	197	17.2182	-5.00573	7.60247e-57	down
comp134191_c0_seq1	846	hypothetical protein	22	1.24193	81	6.71135	-2.43403	3.2831e-14	down
comp131937_c0_seq1	577	hypothetical protein	5	0.413845	140	17.0078	-5.36096	3.16869e-41	down
comp137047_c3_seq1	302	hypothetical protein	2	0.316276	259	60.1157	-7.57041	4.6141e-70	down
comp123621_c0_seq1	458	hypothetical protein	0.5	0.0521372	62	9.48902	-7.5078	1.41161e-17	down
comp126238_c0_seq1	563	hypothetical protein	1	0.0848271	78	9.71139	-6.83901	7.92227e-23	down
comp100874_c1_seq1	340	hypothetical protein	2	0.280927	33	6.80347	-4.598	4.40332e-10	down
comp96425_c0_seq1	1111	hypothetical protein	1541	66.2417	118	7.44498	3.1534	7.43297e-226	up
comp72727_c0_seq1	296	hypothetical protein	1	0.161343	23	5.44667	-5.07717	1.51591e-07	down
comp137360_c0_seq1	220	hypothetical protein	0.5	0.10854	22	7.00963	-6.01304	2.38717e-07	down
comp129190_c1_seq1	643	hypothetical protein	382	28.3724	2	0.218029	7.02382	3.3272e-73	up
comp138962_c0_seq1	233	hypothetical protein	1	0.204969	20	6.01685	-4.87553	1.23722e-06	down
comp97375_c0_seq1	594	hypothetical protein	1	0.0804001	61	7.19845	-6.48434	2.39968e-18	down
comp71941_c0_seq1	215	hypothetical protein	0.5	0.111064	16	5.21647	-5.55361	1.24851e-05	down
comp120282_c0_seq1	233	hypothetical protein	0.5	0.102484	42	12.6354	-6.94592	1.10953e-12	down
comp96312_c0_seq1	563	hypothetical protein	15	1.27241	75	9.33788	-2.87553	1.19614e-15	down
comp112551_c2_seq1	1077	hypothetical protein	17	0.753835	86	5.59729	-2.89241	6.75635e-18	down
comp119986_c1_seq1	340	hypothetical protein	8	1.12371	64	13.1946	-3.55361	4.29804e-16	down
comp199759_c0_seq1	210	hypothetical protein	1	0.227417	37	12.3503	-5.76306	1.12443e-11	down
comp134260_c1_seq1	504	hypothetical protein	574	54.3907	66	9.17928	2.56691	6.67686e-69	up
comp137143_c2_seq1	549	hypothetical protein	0.5	0.0434951	40	5.1072	-6.87553	3.58822e-12	down
comp120971_c0_seq1	630	hypothetical protein	4	0.303223	72	8.01101	-4.72353	5.27557e-21	down
comp138009_c4_seq1	693	hypothetical protein	90	6.20229	5	0.505746	3.61632	1.18452e-15	up
comp119876_c1_seq1	211	hypothetical protein	0.5	0.11317	18	5.97978	-5.72353	3.27581e-06	down
comp131840_c6_seq1	289	hypothetical protein	69	11.4023	398	96.5341	-3.08171	2.35311e-84	down
comp129258_c0_seq1	352	hypothetical protein	0.5	0.0678376	81	16.1301	-7.89346	5.9785e-22	down
comp124560_c0_seq1	284	hypothetical protein	0.5	0.0840804	72	17.7709	-7.72353	6.56939e-20	down
comp72906_c0_seq1	578	hypothetical protein	0.5	0.0413129	46	5.5786	-7.07717	1.09243e-13	down
comp129406_c3_seq1	1704	hypothetical protein	206	5.77352	1264	51.9963	-3.17089	4.10188e-273	down
comp124857_c0_seq1	526	hypothetical protein	2	0.181588	77	10.2613	-5.82039	3.24459e-23	down
comp131122_c0_seq1	680	hypothetical protein	1	0.0702319	58	5.97881	-6.41159	1.54725e-17	down
comp129131_c2_seq1	384	hypothetical protein	1	0.124369	33	6.0239	-5.598	1.62329e-10	down
comp97580_c0_seq1	226	hypothetical protein	33	6.97346	0.5	0.15508	5.49079	1.74719e-07	up
comp136710_c1_seq1	583	hypothetical protein	9	0.737254	383	46.0496	-5.96488	1.10973e-111	down
comp134923_c0_seq1	528	hypothetical protein	70	6.33151	202	26.8172	-2.08254	2.91228e-28	down
comp131023_c0_seq1	669	hypothetical protein	9	0.64248	141	14.7737	-4.52323	1.48846e-39	down
comp126474_c0_seq1	766	hypothetical protein	644	40.1514	108	9.88303	2.02242	4.24369e-58	up
comp130034_c0_seq1	415	hypothetical protein	1	0.115079	99	16.7218	-7.18296	3.88309e-28	down
comp125828_c0_seq1	747	hypothetical protein	20	1.27865	347	32.5615	-4.67047	2.88492e-97	down
comp122418_c0_seq1	390	hypothetical protein	1	0.122456	103	18.5126	-7.24011	3.99115e-29	down
comp69221_c0_seq1	389	hypothetical protein	2	0.245541	35	6.30687	-4.68289	1.0664e-10	down
comp130921_c2_seq1	440	hypothetical protein	23	2.49642	181	28.8351	-3.52989	1.56024e-43	down
comp117962_c0_seq1	732	hypothetical protein	0.5	0.0326214	204	19.535	-9.22603	1.73451e-46	down
comp115578_c0_seq1	794	hypothetical protein	5	0.300741	116	10.2408	-5.08966	5.43147e-34	down
comp122915_c0_seq1	323	hypothetical protein	0.5	0.0739283	27	5.85945	-6.30849	9.77432e-09	down
comp74433_c0_seq1	311	hypothetical protein	0.5	0.0767808	31	6.98709	-6.5078	8.11754e-10	down
comp97575_c0_seq1	293	hypothetical protein	1	0.162995	23	5.50244	-5.07717	1.51591e-07	down
comp131506_c2_seq1	296	hypothetical protein	12	1.93612	59	13.9719	-2.85129	1.9803e-12	down
comp137981_c1_seq1	942	hypothetical protein	43	2.18002	147	10.9386	-2.32701	9.43183e-24	down
comp98696_c0_seq1	370	hypothetical protein	4	0.516299	32	6.06239	-3.55361	1.47532e-08	down
comp116216_c0_seq1	212	hypothetical protein	3	0.675816	32	10.5806	-3.96864	3.67157e-09	down
comp118783_c0_seq1	559	hypothetical protein	2	0.170868	52	6.52059	-5.25405	7.18533e-16	down
comp137021_c7_seq1	332	hypothetical protein	6	0.86309	47	9.92328	-3.52323	5.15438e-12	down
comp69585_c0_seq1	271	hypothetical protein	1	0.176228	28	7.24243	-5.36096	4.82473e-09	down
comp132711_c0_seq1	924	hypothetical protein	13	0.671915	167	12.6689	-4.23687	2.95959e-45	down
comp129789_c0_seq1	839	hypothetical protein	0.5	0.0284611	229	19.1324	-9.39281	5.87551e-51	down
comp138604_c5_seq1	203	hypothetical protein	29	6.82252	126	43.5081	-2.67291	8.00161e-24	down
comp115341_c0_seq1	322	hypothetical protein	0.5	0.0741579	23	5.00688	-6.07717	1.25157e-07	down
comp117465_c0_seq1	235	hypothetical protein	1	0.203224	19	5.66736	-4.80153	2.5042e-06	down
comp128538_c0_seq1	508	hypothetical protein	6	0.564067	443	61.1273	-6.75981	7.68439e-126	down
comp129113_c0_seq1	490	hypothetical protein	7	0.682252	79	11.3012	-4.05003	2.22587e-21	down
comp126616_c1_seq1	628	hypothetical protein	22	1.67304	62	6.92034	-2.04837	3.39541e-09	down
comp133463_c0_seq1	444	hypothetical protein	12	1.29075	137	21.6288	-4.06668	1.83026e-36	down
comp138604_c3_seq1	406	hypothetical protein	1	0.11763	85	14.6753	-6.963	1.26829e-24	down
comp135039_c5_seq1	719	hypothetical protein	7	0.464956	54	5.26454	-3.50114	1.37269e-13	down
comp127075_c0_seq1	243	hypothetical protein	5	0.982668	71	20.4808	-4.38143	4.14626e-20	down
comp96007_c0_seq1	828	hypothetical protein	10	0.576783	63	5.33342	-3.20896	1.1861e-14	down
comp137603_c2_seq1	282	hypothetical protein	8	1.35483	38	9.44561	-2.80153	3.06964e-08	down
comp95872_c0_seq1	687	hypothetical protein	2	0.139033	81	8.26463	-5.89346	2.30689e-24	down
comp96554_c0_seq1	584	hypothetical protein	1118	91.4265	140	16.8039	2.44381	3.27651e-126	up
comp98997_c0_seq1	750	hypothetical protein	3	0.191031	66	6.16848	-5.01304	1.10833e-19	down
comp133768_c1_seq1	2372	hypothetical protein	180	3.62411	686	20.2724	-2.48382	7.12519e-116	down
comp132430_c0_seq1	1842	hypothetical protein	1925	49.9096	155	5.89844	3.08091	5.40155e-276	up
comp130350_c0_seq1	740	hypothetical protein	17	1.09714	73	6.91491	-2.65597	3.97525e-14	down
comp117406_c0_seq1	542	hypothetical protein	3	0.264341	39	5.04383	-4.25405	2.39606e-11	down
comp115786_c0_seq1	641	hypothetical protein	11	0.819554	105	11.4822	-3.80842	4.70498e-27	down
comp127304_c0_seq1	782	hypothetical protein	90	5.49641	0.5	0.0448186	6.93825	4.66951e-18	up
comp130607_c1_seq1	207	hypothetical protein	2	0.461427	157	53.1649	-6.84823	5.71269e-45	down
comp130293_c0_seq1	256	hypothetical protein	1	0.186553	39	10.6787	-5.83901	2.99205e-12	down
comp98567_c0_seq1	446	hypothetical protein	4	0.42832	48	7.544	-4.13857	1.54922e-13	down
comp128993_c0_seq1	201	hypothetical protein	1	0.2376	18	6.27728	-4.72353	5.07575e-06	down
comp127908_c0_seq1	279	hypothetical protein	3	0.513523	65	16.3307	-4.99101	2.23827e-19	down
comp116535_c0_seq1	1132	hypothetical protein	48	2.02506	2689	166.51	-6.3615	0	down
comp120825_c0_seq1	251	hypothetical protein	27	5.13728	0.5	0.139634	5.20128	2.86221e-06	up
comp134168_c0_seq1	492	hypothetical protein	119	11.5511	16	2.27956	2.34121	1.23638e-13	up
comp70341_c0_seq1	263	hypothetical protein	1	0.181588	41	10.9276	-5.91116	8.03194e-13	down
comp123631_c0_seq1	711	hypothetical protein	3	0.201509	204	20.112	-6.64107	9.39218e-59	down
comp127685_c0_seq1	572	hypothetical protein	3	0.250477	66	8.08804	-5.01304	1.10833e-19	down
comp123819_c0_seq1	637	hypothetical protein	1	0.0749728	70	7.70289	-6.68289	9.66577e-21	down
comp104134_c1_seq1	358	hypothetical protein	0.5	0.0667006	26	5.0908	-6.25405	1.84196e-08	down
comp120679_c0_seq1	633	hypothetical protein	15	1.1317	58	6.42273	-2.5047	8.80465e-11	down
comp200277_c0_seq1	517	hypothetical protein	1	0.0923746	47	6.37239	-6.1082	1.64699e-14	down
comp124292_c1_seq1	543	hypothetical protein	1	0.0879515	39	5.03454	-5.83901	2.99205e-12	down
comp116729_c0_seq1	306	hypothetical protein	0.5	0.0780354	29	6.64312	-6.41159	2.80512e-09	down
comp132309_c0_seq1	393	hypothetical protein	2	0.243042	35	6.24268	-4.68289	1.0664e-10	down
comp128014_c0_seq1	431	hypothetical protein	0.5	0.0554033	31	5.04173	-6.5078	8.11754e-10	down
comp125083_c0_seq1	506	hypothetical protein	8	0.755062	50	6.92652	-3.19746	8.32967e-12	down
comp99295_c0_seq1	270	hypothetical protein	0.5	0.0884401	37	9.60579	-6.76306	2.13587e-11	down
comp128697_c1_seq1	440	hypothetical protein	1	0.10854	118	18.7986	-7.43625	9.17063e-33	down
comp133023_c0_seq1	851	hypothetical protein	4	0.224478	192	15.8149	-6.13857	2.85023e-56	down
comp135433_c1_seq1	927	hypothetical protein	467	24.0591	5094	385.19	-4.00091	0	down
comp120925_c0_seq1	403	hypothetical protein	1	0.118505	30	5.21809	-5.4605	1.23163e-09	down
comp98579_c0_seq1	339	hypothetical protein	1	0.140878	43	8.89128	-5.97987	2.18174e-13	down
comp136669_c1_seq1	274	hypothetical protein	1	0.174298	25	6.39565	-5.19746	3.78113e-08	down
comp138799_c6_seq1	413	hypothetical protein	1	0.115636	40	6.78899	-5.87553	1.54778e-12	down
comp100244_c0_seq1	279	hypothetical protein	1	0.171174	20	5.02483	-4.87553	1.23722e-06	down
comp131192_c1_seq1	246	hypothetical protein	1	0.194137	21	5.98383	-4.94592	6.13447e-07	down
comp138284_c1_seq1	1096	hypothetical protein	4	0.174298	334	21.3615	-6.93731	3.48503e-94	down
comp126281_c0_seq1	497	hypothetical protein	95	9.12873	0.5	0.0705195	7.01625	6.38051e-19	up
comp98176_c1_seq1	278	hypothetical protein	1	0.17179	60	15.1287	-6.4605	4.46651e-18	down
comp132685_c0_seq1	614	hypothetical protein	3	0.233344	68	7.76311	-5.05611	2.72622e-20	down
comp132932_c1_seq1	294	hypothetical protein	6	0.974646	351	83.6864	-6.42397	2.48668e-101	down
comp131729_c0_seq1	290	hypothetical protein	22	3.623	88	21.2706	-2.55361	3.72641e-16	down
comp69692_c0_seq1	575	hypothetical protein	0.5	0.0415284	70	8.53347	-7.68289	1.89955e-19	down
comp115834_c0_seq1	281	hypothetical protein	0.5	0.0849781	27	6.73524	-6.30849	9.77432e-09	down
comp98535_c0_seq1	522	hypothetical protein	0.5	0.0457449	41	5.50565	-6.91116	1.99218e-12	down
comp127083_c0_seq1	577	hypothetical protein	2	0.165538	114	13.8492	-6.3865	1.4355e-33	down
comp69777_c0_seq1	366	hypothetical protein	1	0.130485	61	11.6827	-6.48434	2.39968e-18	down
comp202918_c0_seq1	539	hypothetical protein	4	0.354417	52	6.76254	-4.25405	8.71821e-15	down
comp81863_c0_seq1	412	hypothetical protein	0.5	0.0579583	77	13.1005	-7.82039	4.7628e-21	down
comp116502_c0_seq1	363	hypothetical protein	0.5	0.0657819	26	5.02067	-6.25405	1.84196e-08	down
comp98241_c0_seq1	532	hypothetical protein	4	0.35908	78	10.2773	-4.83901	7.43451e-23	down
comp97520_c0_seq1	761	hypothetical protein	103	6.46392	730	67.2409	-3.37886	5.91796e-167	down
comp123478_c0_seq1	1083	hypothetical protein	14	0.617366	723	46.7956	-6.2441	5.49524e-209	down
comp130354_c0_seq1	354	hypothetical protein	1	0.134909	367	72.6705	-9.07324	1.57624e-84	down
comp131349_c0_seq1	549	hypothetical protein	2	0.173981	121	15.4493	-6.47247	1.82426e-35	down
comp136220_c1_seq1	543	hypothetical protein	140	12.3132	424	54.7345	-2.15224	9.66243e-61	down
comp135978_c0_seq1	676	hypothetical protein	2	0.141295	56	5.8068	-5.36096	4.58335e-17	down
comp126696_c0_seq1	418	hypothetical protein	3	0.342758	144	24.148	-6.13857	1.95593e-42	down
comp116387_c0_seq1	279	hypothetical protein	0.5	0.0855872	59	14.8232	-7.43625	7.28737e-17	down
comp137957_c0_seq1	3092	hypothetical protein	300	4.63367	2729	61.867	-3.73894	0	down
comp126506_c1_seq1	815	hypothetical protein	5	0.292992	101	8.68679	-4.88989	2.08474e-29	down
comp114012_c0_seq1	428	hypothetical protein	2	0.223167	31	5.07707	-4.5078	1.83966e-09	down
comp138578_c8_seq1	367	hypothetical protein	3	0.39039	36	6.87593	-4.13857	2.07643e-10	down
comp124487_c0_seq1	248	hypothetical protein	3	0.577714	67	18.9373	-5.03473	5.50498e-20	down
comp123740_c0_seq1	622	hypothetical protein	3	0.230342	72	8.11405	-5.13857	1.67187e-21	down
comp133449_c0_seq1	228	hypothetical protein	3	0.62839	30	9.2232	-3.87553	1.54407e-08	down
comp121637_c0_seq1	238	hypothetical protein	0.5	0.100331	33	9.71924	-6.598	2.38487e-10	down
comp135036_c1_seq1	210	hypothetical protein	37	8.41445	141	47.0647	-2.4837	1.50754e-24	down
comp96721_c1_seq1	202	hypothetical protein	1	0.236424	29	10.0633	-5.41159	2.43499e-09	down
comp130220_c0_seq1	621	hypothetical protein	2	0.153809	105	11.852	-6.26785	4.20732e-31	down
comp127805_c0_seq1	479	hypothetical protein	0.5	0.0498514	44	6.43891	-7.01304	3.46665e-13	down
comp136989_c0_seq1	310	hypothetical protein	0.5	0.0770285	115	26.0035	-8.3991	2.79182e-29	down
comp127875_c1_seq1	763	hypothetical protein	2	0.125184	137	12.5861	-6.65164	9.66735e-40	down
comp72283_c0_seq1	285	hypothetical protein	3	0.502712	30	7.37856	-3.87553	1.54407e-08	down
comp130954_c3_seq1	1177	hypothetical protein	17	0.689788	115	6.84883	-3.31163	1.24854e-26	down
comp98263_c0_seq1	711	hypothetical protein	1278	85.8429	204	20.112	2.09364	1.33789e-119	up
comp136898_c4_seq1	653	hypothetical protein	107	7.82553	8	0.858761	3.18786	1.05107e-16	up
comp127813_c1_seq1	238	hypothetical protein	13	2.60861	91	26.8015	-3.36096	1.58177e-21	down
comp136044_c2_seq1	610	hypothetical protein	6	0.469748	131	15.0535	-5.00207	4.20846e-38	down
comp136221_c3_seq1	2228	hypothetical protein	433	9.28145	4603	144.818	-3.96374	0	down
comp130007_c1_seq1	251	hypothetical protein	2	0.380539	24	6.70244	-4.13857	2.76743e-07	down
comp129384_c1_seq1	734	hypothetical protein	0.5	0.0325325	131	12.5104	-8.58703	1.47965e-32	down
comp138141_c3_seq1	290	hypothetical protein	3	0.494045	31	7.49306	-3.92284	7.52964e-09	down
comp71982_c0_seq1	319	hypothetical protein	1	0.149711	49	10.7671	-6.16832	4.55855e-15	down
comp138761_c4_seq1	445	hypothetical protein	7	0.751244	44	6.93087	-3.20568	1.5608e-10	down
comp100335_c0_seq1	686	hypothetical protein	2	0.139235	116	11.853	-6.41159	4.10988e-34	down
comp123908_c1_seq1	510	hypothetical protein	9	0.842782	39	5.36031	-2.66908	4.59491e-08	down
comp138907_c1_seq1	483	hypothetical protein	95	9.39333	3	0.435381	4.43129	1.64104e-18	up
comp122107_c1_seq1	208	hypothetical protein	0.5	0.114802	50	16.8501	-7.19746	1.11047e-14	down
comp146989_c0_seq1	576	hypothetical protein	10	0.829126	363	44.1753	-5.7355	5.23238e-106	down
comp136360_c1_seq1	561	hypothetical protein	1	0.0851295	112	13.9943	-7.36096	2.54429e-31	down
comp134629_c3_seq1	301	hypothetical protein	1	0.158663	35	8.15074	-5.68289	4.2408e-11	down
comp119656_c1_seq1	567	hypothetical protein	3	0.252686	145	17.9259	-6.14855	1.02804e-42	down
comp122927_c0_seq1	837	hypothetical protein	7	0.399407	72	6.02979	-3.91618	3.45296e-19	down
comp134278_c0_seq1	409	hypothetical protein	5	0.583835	65	11.14	-4.25405	3.11495e-18	down
comp127722_c0_seq1	596	hypothetical protein	4	0.320521	125	14.7014	-5.51939	5.00094e-37	down
comp139013_c4_seq1	336	hypothetical protein	0.5	0.071068	40	8.3448	-6.87553	3.58822e-12	down
comp117229_c0_seq1	335	hypothetical protein	1	0.14256	36	7.53274	-5.72353	2.17584e-11	down
comp125596_c0_seq1	287	hypothetical protein	1	0.166403	60	14.6543	-6.4605	4.46651e-18	down
comp132626_c0_seq1	713	hypothetical protein	3	0.200944	179	17.5978	-6.45246	4.66435e-52	down
comp126691_c1_seq1	755	hypothetical protein	4	0.253021	78	7.24174	-4.83901	7.43451e-23	down
comp128695_c0_seq1	514	hypothetical protein	0.5	0.0464569	71	9.68257	-7.70335	1.11411e-19	down
comp96366_c0_seq1	451	hypothetical protein	2	0.211786	47	7.30494	-5.1082	2.3092e-14	down
comp126772_c1_seq1	606	hypothetical protein	4	0.315232	45	5.20517	-4.04546	1.33464e-12	down
comp231014_c0_seq1	408	hypothetical protein	0.5	0.0585266	39	6.70039	-6.83901	6.47042e-12	down
comp90624_c1_seq1	235	hypothetical protein	0.5	0.101612	27	8.05362	-6.30849	9.77432e-09	down
comp116619_c0_seq1	402	hypothetical protein	1	0.1188	44	7.67224	-6.01304	1.14055e-13	down
comp70246_c0_seq1	1488	hypothetical protein	43	1.38009	399	18.796	-3.76759	1.68481e-99	down
comp126736_c0_seq1	1018	hypothetical protein	2	0.0938265	74	5.09541	-5.76306	2.38914e-22	down
comp96963_c0_seq1	430	hypothetical protein	1	0.111064	44	7.17265	-6.01304	1.14055e-13	down
comp132989_c0_seq1	396	hypothetical protein	5	0.603001	45	7.96549	-3.72353	5.46849e-12	down
comp138948_c6_seq1	340	hypothetical protein	0.5	0.0702319	63	12.9884	-7.53089	8.19515e-18	down
comp184350_c0_seq1	542	hypothetical protein	0.5	0.0440569	94	12.1569	-8.1082	8.05881e-25	down
comp132662_c0_seq1	504	hypothetical protein	23	2.17942	227	31.5712	-3.85659	6.92936e-58	down
comp97828_c1_seq1	359	hypothetical protein	6	0.798178	35	6.8339	-3.09793	2.33065e-08	down
comp132628_c1_seq1	514	hypothetical protein	3	0.278741	101	13.7738	-5.62686	3.8677e-30	down
comp135904_c0_seq1	1304	hypothetical protein	60	2.19744	253	13.6	-2.62971	4.40898e-46	down
comp138528_c0_seq1	1672	hypothetical protein	524	14.9671	71	2.97658	2.33007	1.9889e-56	up
comp144089_c0_seq1	1810	hypothetical protein	83	2.18999	1299	50.3067	-4.52175	0	down
comp129998_c1_seq1	575	hypothetical protein	21	1.74419	81	9.87444	-2.50114	1.25514e-14	down
comp92949_c0_seq1	335	hypothetical protein	4	0.570241	25	5.23107	-3.19746	2.02802e-06	down
comp138887_c4_seq1	533	hypothetical protein	3	0.268805	101	13.2828	-5.62686	3.8677e-30	down
comp136477_c4_seq1	265	hypothetical protein	3	0.540653	26	6.87738	-3.66908	2.69461e-07	down
comp97642_c0_seq1	616	hypothetical protein	9	0.697758	44	5.00688	-2.84311	1.65952e-09	down
comp100885_c1_seq1	294	hypothetical protein	9	1.46197	211	50.3072	-5.10478	4.11142e-61	down
comp128940_c2_seq1	335	hypothetical protein	9	1.28304	38	7.95123	-2.63161	8.84513e-08	down
comp135692_c3_seq1	721	hypothetical protein	8	0.529905	106	10.3054	-4.28153	3.19363e-29	down
comp69747_c0_seq1	209	hypothetical protein	0.5	0.114253	34	11.4032	-6.64107	1.30007e-10	down
comp96719_c0_seq1	1227	hypothetical protein	16	0.622757	96	5.48431	-3.13857	2.13579e-21	down
comp136448_c1_seq1	385	hypothetical protein	44	5.45802	2	0.364137	3.90582	1.43284e-08	up
comp129791_c0_seq1	1298	hypothetical protein	1450	53.3502	49	2.64616	4.33352	1.78089e-266	up
comp132156_c7_seq1	341	hypothetical protein	28	3.92145	560	115.114	-4.87553	8.80049e-159	down
comp125440_c0_seq1	622	hypothetical protein	472	36.2405	59	6.64901	2.44639	7.37885e-54	up
comp98868_c0_seq1	484	hypothetical protein	4	0.394691	186	26.9378	-6.09277	1.36719e-54	down
comp110987_c0_seq1	254	hypothetical protein	0.5	0.0940112	20	5.5194	-5.87553	8.7705e-07	down
comp110490_c0_seq1	338	hypothetical protein	1	0.141295	42	8.7102	-5.94592	4.18469e-13	down
comp95869_c0_seq1	810	hypothetical protein	58	3.41968	2992	258.924	-6.24252	0	down
comp137330_c7_seq1	1669	hypothetical protein	711	20.3449	6907	290.087	-3.83374	0	down
comp121681_c1_seq1	295	hypothetical protein	0.5	0.0809452	33	7.84128	-6.598	2.38487e-10	down
comp127995_c0_seq1	835	hypothetical protein	5	0.285974	79	6.63187	-4.53546	1.33173e-22	down
comp131368_c0_seq1	542	hypothetical protein	3	0.264341	210	27.1591	-6.68289	2.44351e-60	down
comp119760_c0_seq1	395	hypothetical protein	2	0.241811	32	5.67869	-4.55361	8.98213e-10	down
comp135802_c0_seq1	262	hypothetical protein	0.5	0.0911406	26	6.95612	-6.25405	1.84196e-08	down
comp135314_c0_seq1	257	hypothetical protein	0.5	0.0929137	40	10.9099	-6.87553	3.58822e-12	down
comp135238_c0_seq1	994	hypothetical protein	31	1.48942	279	19.6749	-3.72353	2.86685e-69	down
comp138169_c6_seq1	262	hypothetical protein	2	0.364562	91	24.3464	-6.0614	3.3688e-27	down
comp121703_c0_seq1	513	hypothetical protein	1	0.0930949	49	6.69536	-6.16832	4.55855e-15	down
comp119862_c0_seq1	470	hypothetical protein	3	0.304836	59	8.79933	-4.85129	1.54134e-17	down
comp81996_c0_seq1	204	hypothetical protein	0.5	0.117053	17	5.84136	-5.64107	6.37983e-06	down
comp130849_c0_seq1	1006	hypothetical protein	15	0.712092	144	10.0337	-3.81664	8.33365e-37	down
comp127987_c0_seq1	891	hypothetical protein	531	28.4616	38	2.98952	3.25103	1.64417e-80	up
comp125128_c0_seq1	415	hypothetical protein	1	0.115079	92	15.5394	-7.07717	2.16122e-26	down
comp71873_c0_seq1	2412	hypothetical protein	108	2.1384	1914	55.6237	-4.70109	0	down
comp130572_c1_seq1	771	hypothetical protein	7	0.433597	58	5.27314	-3.60423	7.97319e-15	down
comp138917_c1_seq1	346	hypothetical protein	1	0.138028	119	24.1083	-7.44842	5.28765e-33	down
comp122904_c1_seq1	386	hypothetical protein	6	0.742347	29	5.2663	-2.82663	1.38393e-06	down
comp131668_c0_seq1	556	hypothetical protein	3	0.257685	80	10.0858	-5.29057	6.46589e-24	down
comp137837_c0_seq1	395	hypothetical protein	100	12.0905	451	80.034	-2.72673	1.25199e-84	down
comp123087_c2_seq1	305	hypothetical protein	6	0.939495	163	37.4613	-5.31737	8.66914e-48	down
comp133785_c0_seq1	1070	hypothetical protein	19	0.848033	276	18.0809	-4.4142	1.01559e-75	down
comp133092_c0_seq1	1618	hypothetical protein	78	2.30229	288	12.477	-2.43813	3.80761e-48	down
comp138933_c3_seq1	1516	hypothetical protein	111	3.49677	786	36.3428	-3.37758	1.21356e-179	down
comp246095_c0_seq1	202	hypothetical protein	0.5	0.118212	19	6.59322	-5.80153	1.69157e-06	down
comp100792_c1_seq1	236	hypothetical protein	1	0.202363	83	24.6525	-6.92865	4.09961e-24	down
comp127463_c0_seq1	560	hypothetical protein	76	6.4814	5	0.62586	3.37239	1.03058e-12	up
comp131413_c0_seq1	1207	hypothetical protein	63	2.49274	201	11.673	-2.22738	1.61357e-30	down
comp130820_c1_seq1	806	hypothetical protein	256	15.1687	12	1.04362	3.86143	1.00169e-44	up
comp138824_c1_seq1	881	hypothetical protein	1643	89.0645	9490	755.067	-3.08368	0	down
comp138162_c3_seq1	346	hypothetical protein	1	0.138028	69	13.9787	-6.66213	1.7689e-20	down
comp127870_c0_seq1	471	hypothetical protein	0.5	0.0506982	81	12.0548	-7.89346	5.9785e-22	down
comp100702_c0_seq1	472	hypothetical protein	1	0.101181	134	19.9002	-7.6197	1.5177e-36	down
comp127609_c0_seq1	822	hypothetical protein	8	0.464795	191	16.2876	-5.13104	1.80946e-55	down
comp126138_c0_seq1	1914	hypothetical protein	57	1.42225	523	19.1538	-3.75138	9.13727e-130	down
comp98191_c0_seq1	606	hypothetical protein	4	0.315232	46	5.32084	-4.07717	6.50582e-13	down
comp137099_c5_seq1	824	hypothetical protein	13	0.753458	79	6.7204	-3.15695	7.18231e-18	down
comp98032_c0_seq1	731	hypothetical protein	2	0.130664	74	7.09594	-5.76306	2.38914e-22	down
comp133004_c0_seq1	1184	hypothetical protein	22	0.887389	133	7.874	-3.14946	2.29257e-29	down
comp137492_c7_seq1	649	hypothetical protein	8	0.588692	50	5.40033	-3.19746	8.32967e-12	down
comp99030_c0_seq1	314	hypothetical protein	4	0.608378	28	6.25063	-3.36096	2.48735e-07	down
comp126742_c0_seq1	414	hypothetical protein	7	0.807497	35	5.92602	-2.87553	7.50964e-08	down
comp95841_c1_seq1	293	hypothetical protein	0.5	0.0814977	51	12.2011	-7.22603	6.30333e-15	down
comp121430_c1_seq1	387	hypothetical protein	1	0.123405	34	6.15833	-5.64107	8.28781e-11	down
comp132187_c2_seq1	843	hypothetical protein	1	0.056652	156	12.9716	-7.83901	1.32903e-41	down
comp118321_c0_seq1	380	hypothetical protein	1	0.125678	31	5.71839	-5.5078	6.24644e-10	down
comp131248_c1_seq1	316	hypothetical protein	21	3.17377	76	16.8586	-2.40922	3.0017e-13	down
comp130535_c0_seq1	292	hypothetical protein	117	19.1358	13	3.12073	2.61632	4.23436e-15	up
comp97512_c0_seq1	339	hypothetical protein	2315	326.133	69	14.2674	4.51467	0	up
comp130502_c1_seq1	517	hypothetical protein	6	0.554248	156	21.1509	-5.25405	1.09702e-45	down
comp79639_c0_seq1	441	hypothetical protein	0.5	0.054147	62	9.85481	-7.5078	1.41161e-17	down
comp122096_c0_seq1	502	hypothetical protein	3	0.285404	58	8.09878	-4.82663	3.12173e-17	down
comp117709_c0_seq1	395	hypothetical protein	198	23.9393	31	5.50123	2.12155	1.24885e-19	up
comp129914_c2_seq1	455	hypothetical protein	1	0.104962	33	5.08391	-5.598	1.62329e-10	down
comp133803_c0_seq1	1235	hypothetical protein	47	1.8175	1253	71.118	-5.29019	0	down
comp120103_c0_seq1	662	hypothetical protein	7	0.50499	124	13.1298	-4.70045	2.00312e-35	down
comp137577_c2_seq1	214	hypothetical protein	15	3.3475	102	33.4104	-3.31914	8.97718e-24	down
comp131342_c1_seq1	528	hypothetical protein	1	0.0904501	124	16.462	-7.5078	3.40818e-34	down
comp126202_c0_seq1	357	hypothetical protein	3	0.401325	86	16.886	-5.39491	1.04484e-25	down
comp127623_c1_seq1	380	hypothetical protein	4	0.502712	105	19.3687	-5.26785	4.52008e-31	down
comp69193_c0_seq1	768	hypothetical protein	9	0.55966	88	8.03187	-3.84311	5.79541e-23	down
comp122004_c0_seq1	292	hypothetical protein	5	0.817768	33	7.92185	-3.27607	2.70836e-08	down
comp121611_c0_seq1	750	hypothetical protein	6	0.382061	90	8.41156	-4.4605	1.95469e-25	down
comp137236_c0_seq1	573	hypothetical protein	71	5.91762	5	0.611661	3.27421	1.12798e-11	up
comp72972_c0_seq1	427	hypothetical protein	1	0.111845	33	5.41728	-5.598	1.62329e-10	down
comp97232_c0_seq1	1454	hypothetical protein	213	6.99614	4160	200.551	-4.84126	0	down
comp137964_c5_seq1	276	hypothetical protein	102	17.6496	13	3.30164	2.41838	2.97599e-12	up
comp128319_c0_seq1	718	hypothetical protein	15	0.997723	136	13.2773	-3.73418	2.63166e-34	down
comp137218_c4_seq1	316	hypothetical protein	5	0.755659	55	12.2003	-4.01304	4.18249e-15	down
comp75438_c0_seq1	239	hypothetical protein	0.5	0.0999114	19	5.57251	-5.80153	1.69157e-06	down
comp122216_c1_seq1	869	hypothetical protein	20	1.09914	70	5.64643	-2.36096	5.08389e-12	down
comp137313_c2_seq1	498	hypothetical protein	4	0.383596	131	18.439	-5.58703	8.53644e-39	down
comp138216_c2_seq1	1725	hypothetical protein	67	1.85494	246	9.99635	-2.43003	4.17963e-41	down
comp100809_c0_seq1	808	hypothetical protein	4	0.236424	176	15.2685	-6.01304	9.07393e-52	down
comp96309_c0_seq1	454	hypothetical protein	5	0.525965	44	6.79348	-3.69111	1.1184e-11	down
comp128889_c0_seq1	670	hypothetical protein	4	0.28512	113	11.8222	-5.37379	1.81696e-33	down
comp124768_c0_seq1	256	hypothetical protein	1218	227.222	8	2.19051	6.69669	9.58755e-236	up
comp127479_c0_seq1	499	hypothetical protein	2	0.191413	104	14.6093	-6.25405	7.94895e-31	down
comp124502_c0_seq1	554	hypothetical protein	1	0.0862052	85	10.7549	-6.963	1.26829e-24	down
comp72366_c0_seq1	385	hypothetical protein	1	0.124046	43	7.82894	-5.97987	2.18174e-13	down
comp117947_c0_seq1	289	hypothetical protein	0.5	0.0826257	23	5.5786	-6.07717	1.25157e-07	down
comp137593_c6_seq1	226	hypothetical protein	0.5	0.105659	40	12.4064	-6.87553	3.58822e-12	down
comp123408_c0_seq1	757	hypothetical protein	6	0.378528	72	6.66702	-4.13857	8.30605e-20	down
comp138275_c1_seq1	752	hypothetical protein	12	0.76209	135	12.5838	-4.04546	7.76131e-36	down
comp121977_c0_seq1	395	hypothetical protein	1	0.120905	67	11.8898	-6.6197	5.98464e-20	down
comp118581_c0_seq1	299	hypothetical protein	0.5	0.0798623	25	5.8609	-6.19746	3.47232e-08	down
comp117661_c0_seq1	384	hypothetical protein	0.5	0.0621845	35	6.38899	-6.68289	7.09963e-11	down
comp115105_c0_seq1	421	hypothetical protein	1	0.113439	36	5.99399	-5.72353	2.17584e-11	down
comp123011_c1_seq1	554	hypothetical protein	0.5	0.0431026	65	8.2243	-7.57597	2.77519e-18	down
comp125713_c0_seq1	441	hypothetical protein	1	0.108294	35	5.5632	-5.68289	4.2408e-11	down
comp183528_c0_seq1	535	hypothetical protein	1	0.0892667	83	10.8748	-6.92865	4.09961e-24	down
comp134850_c4_seq1	291	hypothetical protein	37	6.07228	223	53.7164	-3.14505	1.52178e-48	down
comp120884_c0_seq1	583	hypothetical protein	1	0.0819171	82	9.85918	-6.91116	7.39174e-24	down
comp133921_c3_seq1	246	hypothetical protein	0.5	0.0970684	24	6.83867	-6.13857	6.57997e-08	down
comp98447_c0_seq1	883	hypothetical protein	7	0.3786	101	8.01781	-4.40446	2.87757e-28	down
comp138308_c0_seq1	305	hypothetical protein	2	0.313165	109	25.0508	-6.32179	3.34549e-32	down
comp132615_c0_seq1	862	hypothetical protein	21	1.16347	131	10.6527	-3.19471	2.66477e-29	down
comp132600_c0_seq1	807	hypothetical protein	1	0.0591793	201	17.4589	-8.20466	1.66314e-51	down
comp106129_c0_seq1	209	hypothetical protein	1	0.228506	15	5.03084	-4.4605	4.30619e-05	down
comp124923_c0_seq1	1617	hypothetical protein	197	5.81834	19	0.823643	2.82052	1.00316e-26	up
comp131258_c0_seq1	642	hypothetical protein	1	0.0743889	92	10.045	-7.07717	2.16122e-26	down
comp129829_c0_seq1	205	hypothetical protein	7	1.63075	34	11.6257	-2.83371	1.47254e-07	down
comp123018_c0_seq1	269	hypothetical protein	0.5	0.0887689	27	7.03569	-6.30849	9.77432e-09	down
comp133559_c3_seq1	972	hypothetical protein	16	0.786134	481	34.6876	-5.4635	8.79421e-140	down
comp116980_c0_seq1	613	hypothetical protein	1	0.0779081	90	10.2915	-7.04546	6.88141e-26	down
comp130061_c0_seq1	667	hypothetical protein	1	0.0716007	68	7.14625	-6.64107	3.25234e-20	down
comp137973_c0_seq1	607	hypothetical protein	9	0.708104	71	8.19908	-3.53343	1.14029e-17	down
comp97830_c0_seq1	242	hypothetical protein	0.5	0.0986729	30	8.68963	-6.4605	1.50756e-09	down
comp99618_c0_seq1	511	hypothetical protein	1	0.0934592	56	7.68179	-6.36096	5.41329e-17	down
comp126974_c0_seq1	372	hypothetical protein	1	0.128381	38	7.16038	-5.80153	5.78827e-12	down
comp125310_c1_seq1	322	hypothetical protein	0.5	0.0741579	28	6.09533	-6.36096	5.22571e-09	down
comp120268_c0_seq1	310	hypothetical protein	1	0.154057	29	6.5574	-5.41159	2.43499e-09	down
comp117375_c0_seq1	272	hypothetical protein	13	2.28254	108	27.8324	-3.60805	8.79684e-27	down
comp135197_c2_seq1	252	hypothetical protein	31	5.87495	3	0.83448	2.81563	4.63337e-05	up
comp116884_c0_seq1	316	hypothetical protein	0.5	0.0755659	25	5.5456	-6.19746	3.47232e-08	down
comp118361_c0_seq1	570	hypothetical protein	4	0.335142	41	5.04202	-3.91116	2.35334e-11	down
comp131469_c0_seq1	946	hypothetical protein	1	0.0504838	292	21.6365	-8.74343	3.63474e-70	down
comp135271_c0_seq1	646	hypothetical protein	19	1.40464	70	7.59558	-2.43496	1.9975e-12	down
comp134702_c0_seq1	809	hypothetical protein	5	0.295165	237	20.535	-6.12042	2.83911e-69	down
comp126397_c2_seq1	692	hypothetical protein	2	0.138028	69	6.98937	-5.66213	6.74799e-21	down
comp135930_c0_seq1	1930	hypothetical protein	280	6.92857	889	32.2879	-2.22036	2.36991e-131	down
comp136640_c3_seq1	870	hypothetical protein	3	0.164682	159	12.8107	-6.28153	1.34421e-46	down
comp123517_c0_seq1	389	hypothetical protein	2	0.245541	36	6.48706	-4.72353	5.23331e-11	down
comp127533_c0_seq1	541	hypothetical protein	0.5	0.0441383	101	13.0864	-8.21182	2.50075e-26	down
comp125877_c0_seq1	329	hypothetical protein	2	0.29032	37	7.88317	-4.76306	2.57323e-11	down
comp132339_c1_seq1	1443	hypothetical protein	28	0.926691	6231	302.682	-8.3515	0	down
comp110079_c0_seq1	1023	hypothetical protein	22	1.02705	87	5.96127	-2.53712	7.10472e-16	down
comp131507_c0_seq1	516	hypothetical protein	0.5	0.0462768	59	8.01489	-7.43625	7.28737e-17	down
comp129453_c0_seq1	294	hypothetical protein	14	2.27417	51	12.1596	-2.41868	2.8757e-09	down
comp137989_c0_seq1	607	hypothetical protein	127	9.99213	2	0.23096	5.43508	6.97863e-26	up
comp126027_c0_seq1	518	hypothetical protein	0.5	0.0460981	74	10.0138	-7.76306	2.28477e-20	down
comp122121_c0_seq1	535	hypothetical protein	1	0.0892667	48	6.28902	-6.13857	8.65407e-15	down
comp134429_c2_seq1	484	hypothetical protein	12	1.18407	52	7.53101	-2.66908	2.08503e-10	down
comp119994_c0_seq1	232	hypothetical protein	0.5	0.102926	18	5.43851	-5.72353	3.27581e-06	down
comp132068_c1_seq1	565	hypothetical protein	3	0.253581	323	40.0728	-7.30403	5.79449e-89	down
comp69548_c0_seq1	697	hypothetical protein	2	0.137038	63	6.33582	-5.53089	3.85763e-19	down
comp132313_c0_seq1	454	hypothetical protein	9	0.946738	68	10.499	-3.47114	9.61457e-17	down
comp125940_c0_seq1	518	hypothetical protein	3	0.276589	77	10.4197	-5.23543	5.16727e-23	down
comp135918_c1_seq1	1466	hypothetical protein	119	3.87665	2367	113.177	-4.86763	0	down
comp130370_c0_seq1	527	hypothetical protein	4	0.362487	55	7.31556	-4.33497	1.01051e-15	down
comp70455_c0_seq1	309	hypothetical protein	0.5	0.0772778	53	12.023	-7.28153	2.04357e-15	down
comp131295_c0_seq1	766	hypothetical protein	5	0.311734	63	5.7651	-4.20896	1.31677e-17	down
comp129764_c0_seq1	821	hypothetical protein	124	7.21309	18	1.53683	2.23066	2.03115e-13	up
comp119667_c0_seq1	266	hypothetical protein	4	0.71816	45	11.8584	-4.04546	1.33464e-12	down
comp120101_c1_seq1	605	hypothetical protein	1	0.0789383	50	5.79309	-6.19746	2.40588e-15	down
comp126721_c0_seq1	855	hypothetical protein	14	0.781997	71	5.82087	-2.896	5.75847e-15	down
comp133710_c4_seq1	2295	hypothetical protein	289	6.01393	4	0.122172	5.62132	7.20423e-58	up
comp138172_c1_seq1	259	hypothetical protein	9	1.65953	127	34.3716	-4.37237	3.51077e-35	down
[truncated: 11,645 more rows]

## Sheet: female-biased genes
#Gene	Length	Function	read_A	RPKM_A	read_B	RPKM_B	log2(Fold_change) normalized	q-value(Benjamini et al. 1995)	Result
comp136941_c1_seq1	2047	17-beta hydroxysteroid dehydrogenase	584	13.625	92	3.1504	2.11266	9.31285e-56	up
comp130477_c0_seq1	1312	17-beta hydroxysteroid dehydrogenase type 1	170	6.18811	3	0.160281	5.27082	3.52622e-34	up
comp137875_c0_seq1	2725	2',5'-phosphodiesterase 12	574	10.0598	24	0.617362	4.02634	8.32344e-102	up
comp138394_c0_seq1	1479	26S protease regulatory subunit 7	3186	102.878	430	20.3796	2.33573	0	up
comp122625_c0_seq1	1192	26S proteasome non-ATPase regulatory subunit 14	2245	89.9463	329	19.3471	2.21695	5.44183e-225	up
comp127151_c0_seq1	1484	26S proteasome non-ATPase regulatory subunit 6	2154	69.3194	262	12.3755	2.48577	3.54718e-247	up
comp134260_c2_seq1	1057	2-oxo-4-hydroxy-4-carboxy-5-ureidoimidazoline decarboxylase	1187	53.6314	23	1.52528	5.13594	4.06453e-232	up
comp99778_c0_seq1	866	39S ribosomal protein L11, mitochondrial precursor	704	38.8238	65	5.26127	2.88346	3.22232e-95	up
comp129624_c0_seq1	1302	39S ribosomal protein L28, mitochondrial precursor	615	22.5583	83	4.46851	2.3358	2.91072e-66	up
comp131464_c0_seq1	990	39S ribosomal protein L34, mitochondrial precursor	929	44.815	105	7.43446	2.59168	3.73615e-112	up
comp132215_c0_seq1	1150	39S ribosomal protein L55, mitochondrial precursor	2203	91.4871	292	17.7984	2.36182	2.94187e-238	up
comp116860_c0_seq1	1079	3-beta-hydroxysteroid-Delta8,Delta7-isomerase	155	6.86046	15	0.974462	2.81563	3.39027e-21	up
comp70221_c0_seq1	1180	3-hydroxybutyrate dehydrogenase type 2	611	24.7288	74	4.39587	2.49197	6.47219e-71	up
comp133938_c0_seq1	1860	4-hydroxyphenylpyruvate dioxygenase-like protein	306	7.85691	22	0.829096	3.24435	1.07096e-46	up
comp128714_c0_seq1	2108	60S ribosome subunit biogenesis protein NIP7 homolog emb|CAF92754.1| unnamed protein product	1918	43.4531	285	9.47697	2.19696	3.31497e-190	up
comp134395_c0_seq1	3552	Activity-dependent neuroprotector homeobox protein	1387	18.6486	117	2.30892	3.01378	5.31449e-195	up
comp134705_c0_seq1	2077	Acyl-CoA dehydrogenase family member 9, mitochondrial	490	11.2669	66	2.22742	2.33864	4.71762e-53	up
comp136558_c0_seq1	1262	Acyl-coenzyme A thioesterase 8	327	12.3746	36	1.99958	2.62962	1.08886e-40	up
comp135873_c0_seq1	2515	Acyl-protein thioesterase 1	739	14.033	74	2.06248	2.76637	8.37295e-96	up
comp125440_c1_seq1	1785	adenine nucleotide translocator s6	25418	680.058	3715	145.887	2.22081	0	up
comp125440_c2_seq1	477	ADP/ATP translocase 1	341	34.1412	11	1.61648	4.40059	8.70494e-64	up
comp127681_c0_seq1	457	ADP/ATP translocase 2	2083	217.679	4	0.613535	8.47084	0	up
comp131717_c1_seq1	1221	ADP-ribosylation factor-like protein 4C	230	8.99612	23	1.32041	2.76832	1.79882e-30	up
comp131684_c1_seq1	718	ADP-ribosylation factor-like protein 4D	82	5.45422	0.5	0.0488136	6.80395	1.17284e-16	up
comp134670_c0_seq1	2220	ADP-ribosylation factor-like protein 5B	672	14.4564	85	2.68387	2.42932	1.08553e-75	up
comp131136_c0_seq1	1373	aldolase A	3016	104.907	369	18.8387	2.47734	0	up
comp132258_c0_seq1	1614	alpha3-fucosyltransferase	491	14.5285	50	2.17151	2.74212	2.27173e-63	up
comp130214_c0_seq1	558	alpha-globin	81	6.93256	0.5	0.0628103	6.78624	1.76285e-16	up
comp136854_c1_seq1	2340	Angiomotin-like 2a]	483	9.85767	23	0.688981	3.83871	2.94223e-83	up
comp136089_c0_seq1	1011	apolipoprotein A-I	381	17.9977	0.5	0.0346668	9.02004	1.92e-60	up
comp130443_c0_seq1	1059	Apolipoprotein A-IV precursor	122	5.50183	6	0.397146	3.79217	1.48077e-21	up
comp131848_c0_seq1	1299	aquaporin	1917	70.4784	48	2.59016	4.76607	0	up
comp123002_c0_seq1	1111	aquaporin 1-like	122	5.24432	3	0.189279	4.79217	3.21964e-24	up
comp97254_c0_seq1	991	aquaporin-1ab	1705	82.1663	6	0.424398	7.59699	0	up
comp135399_c1_seq1	2364	Arginyl-tRNA synthetase, cytoplasmic	2425	48.99	146	4.32913	3.50034	0	up
comp128275_c0_seq1	2852	Ataxin-7-like protein 2	866	14.5015	28	0.688183	4.39726	1.31736e-160	up
comp137163_c2_seq1	1299	ATP synthase mitochondrial F1 complex assembly factor 2	318	11.6913	52	2.80601	2.05884	8.09979e-30	up
comp70193_c0_seq1	1153	ATP synthase subunit b, mitochondrial precursor	4557	188.753	775	47.1159	2.00221	0	up
comp125148_c0_seq1	774	ATP synthase subunit e, mitochondrial	4098	252.856	426	38.5802	2.71239	0	up
comp134151_c0_seq1	1863	ATP synthase-coupling factor 6, mitochondrial precursor	2848	73.008	175	6.58447	3.47092	0	up
comp137907_c0_seq1	2139	ATPase, Na+/K+ transporting, alpha 3a polypeptide	578	12.9051	81	2.65442	2.28147	1.28162e-60	up
comp116775_c0_seq1	919	ATP-citrate synthase	147	7.63915	10	0.762746	3.32414	2.18124e-23	up
comp130345_c1_seq1	1100	ATP-dependent RNA helicase DDX19B	409	17.7572	12	0.764687	4.53739	2.22102e-77	up
comp132494_c0_seq1	2185	ATP-dependent RNA helicase DDX39	16847	368.226	1656	53.1256	2.79311	0	up
comp138595_c0_seq1	2983	ATR-interacting protein	531	8.50128	62	1.45691	2.54477	3.33109e-63	up
comp123780_c0_seq1	764	Baculoviral IAP repeat-containing protein 5	1099	68.6985	184	16.8818	2.02481	1.1363e-98	up
comp134468_c0_seq1	754	BCL2/adenovirus E1B 19 kDa protein-interacting protein 3, partial	84	5.32048	10	0.92966	2.51678	1.05311e-10	up
comp127566_c3_seq1	2831	Beta-1,3-galactosyltransferase 6	399	6.73095	20	0.495205	3.76471	4.9389e-68	up
comp121653_c0_seq1	404	beta-globin	50	5.9106	0.5	0.0867529	6.09025	8.369e-11	up
comp130836_c0_seq1	468	Beta-ketoacyl synthase	74	7.55143	12	1.79734	2.07088	9.14975e-08	up
comp134734_c2_seq1	2630	Bridging integrator 2b	1233	22.3898	119	3.17166	2.81953	2.00786e-162	up
comp135267_c0_seq1	1166	C10orf57 homolog	309	12.6562	38	2.28444	2.46993	5.82454e-36	up
comp128009_c0_seq1	1336	C2orf25 homolog, mitochondrial precursor	821	29.3481	53	2.78077	3.39971	9.08747e-129	up
comp129831_c0_seq1	380	C6orf130 homolog	1083	136.109	85	15.6794	3.11782	2.44559e-157	up
comp118943_c0_seq1	1132	C7orf30	703	29.6587	80	4.9538	2.58185	9.98278e-85	up
comp138135_c0_seq1	4607	cartilage acidic protein 2	2556	26.4963	173	2.63223	3.33144	0	up
comp137217_c0_seq1	2960	caspase 3	642	10.3583	69	1.634	2.6643	4.02331e-80	up
comp123957_c0_seq1	1808	cathepsin A	2695	71.1874	266	10.3128	2.78718	0	up
comp135754_c0_seq1	1851	cathepsin D	2256	58.2071	77	2.91595	4.31916	0	up
comp126903_c0_seq1	1154	cathepsin O	215	8.89766	11	0.668163	3.73515	6.96327e-37	up
comp126733_c0_seq1	1431	cathepsin S precursor	41724	1392.48	822	40.265	5.11199	0	up
comp132477_c0_seq1	477	cathepsin Z cysteine protease	73	7.30883	12	1.76343	2.05126	1.35699e-07	up
comp125527_c1_seq1	946	cathepsin Z precursor	155	7.82499	23	1.70424	2.19896	2.99791e-16	up
comp117391_c0_seq1	1498	CCAAT/enhancer binding protein delta2 protein	868	27.6727	144	6.73823	2.03802	9.11696e-79	up
comp128576_c1_seq1	652	CCAAT/enhancer-binding protein beta 2	257	18.8247	9	0.967587	4.28209	1.15567e-47	up
comp138880_c0_seq1	1470	CD200	301	9.77895	50	2.38423	2.03616	6.92643e-28	up
comp116313_c0_seq1	1314	CD9 antigen	5508	200.19	70	3.7342	5.74442	0	up
comp136159_c1_seq1	2855	Cdc25	1627	27.216	253	6.21169	2.1314	1.6945e-155	up
comp137598_c0_seq1	2259	CDK5 regulatory subunit-associated protein 1	657	13.8897	57	1.7687	2.97325	1.27484e-91	up
comp136597_c0_seq1	781	Cell cycle control protein 50A	85	5.1977	8	0.718016	2.85578	3.08054e-12	up
comp129932_c0_seq1	2183	Cell death activator CIDE-3	5949	130.147	543	17.4358	2.90002	0	up
comp133370_c0_seq1	3130	cell division cycle 48	4399	67.1201	444	9.94338	2.75494	0	up
comp136625_c0_seq1	3189	Centrosomal protein of 55 kDa	589	8.82072	67	1.4727	2.58243	3.80571e-71	up
comp135784_c0_seq1	2235	Cerebellar degeneration-related protein 2	445	9.5088	20	0.62726	3.92213	7.48383e-78	up
comp128405_c0_seq1	1223	Chain A, The Human Nucleosome Structure Containing The Histone Variant H3.3 pdb|3AV2|E Chain E, The Human Nucleosome Structure Containing The Histone Variant H3.3]	10686	417.284	491	28.1417	3.89025	0	up
comp131976_c0_seq1	1433	Charged multivesicular body protein 4c	1155	38.4927	105	5.13616	2.90582	7.17684e-157	up
comp127905_c0_seq1	1234	chymotrypsinogen 1	180	6.96627	26	1.47691	2.23781	4.25214e-19	up
comp126745_c0_seq1	1250	class II major histocompatibility complex transactivator	425	16.2376	18	1.00939	4.00779	2.15129e-75	up
comp137546_c2_seq1	934	Coatomer subunit zeta-1	149	7.61873	16	1.20079	2.66556	2.5084e-19	up
comp133312_c0_seq1	1495	Coiled-coil domain-containing protein 52	243	7.76262	24	1.12529	2.78624	2.38378e-32	up
comp133312_c1_seq1	1088	Coiled-coil domain-containing protein 52	409	17.953	33	2.12608	3.07796	2.91894e-59	up
comp132018_c0_seq1	890	Coiled-coil-helix-coiled-coil-helix domain-containing protein 1	695	37.2939	108	8.50607	2.13237	5.88787e-67	up
comp130271_c0_seq1	986	COMM domain-containing protein 2	573	27.7537	90	6.39825	2.11693	7.30507e-55	up
comp122411_c0_seq1	1150	complement component C7	221	9.17778	14	0.853347	3.42694	1.51232e-35	up
comp70594_c0_seq1	744	COX3 gene product (mitochondrion)	216	13.8651	0.5	0.0471078	8.20128	5.69752e-38	up
comp136957_c2_seq1	230	cryptochrome 2	67	13.912	6	1.8286	2.92752	4.38814e-10	up
comp128156_c0_seq1	2071	Cryptochrome DASH	829	19.1169	48	1.62464	3.55666	9.92987e-135	up
comp96124_c0_seq1	882	Cu/Zn superoxide dismutase	12696	687.45	1202	95.5281	2.84726	0	up
comp136639_c3_seq1	1263	Cyclin-dependent kinase 2-associated protein 1	765	28.9269	84	4.66199	2.63339	3.99746e-94	up
comp127255_c0_seq1	1996	Cytochrome b-c1 complex subunit 1, mitochondrial	2478	59.2903	178	6.25108	3.24562	0	up
comp99989_c1_seq1	246	cytochrome c oxidase subunit I	66	12.813	0.5	0.142472	6.49079	8.75568e-14	up
comp99989_c0_seq1	1304	cytochrome c oxidase subunit I	187	6.84868	0.5	0.0268774	7.99329	1.13514e-33	up
comp134410_c0_seq1	1633	Cytochrome c]	3064	89.6078	498	21.3766	2.06759	4.31728e-281	up
comp135094_c0_seq1	2078	cytochrome P450	401	9.21599	38	1.28184	2.84592	6.48705e-54	up
comp122724_c0_seq1	1779	cytosolic malate dehydrogenase A	3791	101.77	455	17.928	2.50503	0	up
comp124804_c0_seq1	966	DCN1-like protein 5	2608	128.936	349	25.3247	2.34804	5.53681e-280	up
comp131713_c0_seq1	2338	Ddx5 protein	27869	569.272	851	25.5141	4.47975	0	up
comp138205_c0_seq1	2223	Decaprenyl-diphosphate synthase subunit 1	517	11.1069	53	1.67121	2.73249	1.95254e-66	up
comp130812_c0_seq1	940	Deoxyribonuclease-1;	240	12.1934	8	0.596565	4.35328	6.17159e-45	up
comp132988_c0_seq1	2332	Dephospho-CoA kinase domain-containing protein	621	12.7176	95	2.85555	2.15499	1.04013e-60	up
comp133717_c2_seq1	1027	desmin	282	13.1136	8	0.546028	4.58594	7.2264e-54	up
comp136660_c0_seq1	1749	Diphthamide biosynthesis protein 2	367	10.0212	46	1.84359	2.44247	5.24955e-42	up
comp138703_c0_seq1	3739	Disintegrin and metalloproteinase domain-containing protein 11	698	8.91545	60	1.12484	2.98659	1.0586e-97	up
comp137484_c0_seq1	3105	Disintegrin and metalloproteinase domain-containing protein 9, partial	327	5.02955	28	0.632109	2.99219	2.4917e-46	up
comp136760_c0_seq1	3036	DNA cross-link repair 1A protein	1910	30.0452	123	2.83987	3.40324	9.12974e-299	up
comp131319_c0_seq1	1113	DNA-directed RNA polymerase II 33 kDa polypeptide	570	24.4581	86	5.41625	2.17495	1.95883e-56	up
comp116009_c0_seq1	668	DNA-directed RNA polymerase III subunit RPC10	1093	78.1424	106	11.1231	2.81255	1.04901e-143	up
comp135718_c0_seq1	3833	DnaJ homolog subfamily C member 16	407	5.07106	38	0.694928	2.86735	4.07509e-55	up
comp136155_c0_seq1	1242	DnaJ-like subfamily B member 11	284	10.9204	24	1.35452	3.01118	1.33698e-40	up
comp128553_c0_seq1	934	DPH3 homolog	866	44.2807	92	6.90456	2.68105	1.69069e-108	up
comp132260_c0_seq1	2253	Dynactin subunit 2	1278	27.0902	216	6.72029	2.01118	1.3165e-113	up
comp137262_c0_seq1	4184	Dynamin-binding protein	441	5.03373	75	1.25651	2.00221	1.44535e-39	up
comp69981_c0_seq1	930	E2-induced gene 5 protein homolog	645	33.1223	53	3.99474	3.05163	3.30805e-92	up
comp133612_c0_seq1	1672	E3 ubiquitin-protein ligase MARCH5	546	15.5955	51	2.13811	2.86673	1.28984e-73	up
comp130234_c1_seq1	613	echinoderm microtubule-associated protein-like 2	84	6.54428	7	0.800448	3.03136	8.97889e-13	up
comp135694_c0_seq1	4091	egg envelope glycoprotein-like precursor	1297	15.141	22	0.376954	5.32792	2.69357e-255	up
comp133825_c0_seq1	2019	Elongation factor 1-alpha	24510	579.762	37	1.28458	8.81802	0	up
comp121676_c0_seq1	1104	Epididymal secretory protein E1 precursor	12418	537.187	408	25.9052	4.37411	0	up
comp137506_c0_seq1	3217	Epithelial cadherin precursor	3138	46.5849	251	5.46913	3.09048	0	up
comp132302_c0_seq1	1988	ETS domain-containing transcription factor PEA3	274	6.58229	43	1.51617	2.11816	9.6807e-27	up
comp138087_c1_seq1	3565	euchromatic histone-lysine N-methyltransferase 1b	881	11.8021	55	1.08143	3.44803	1.06406e-139	up
comp116834_c0_seq1	1000	Eukaryotic translation initiation factor 3 subunit K	2183	104.255	357	25.0244	2.05871	2.16785e-199	up
comp133738_c2_seq1	1323	Eukaryotic translation initiation factor 4B	1590	57.3958	158	8.37129	2.77742	5.17606e-206	up
comp135173_c0_seq1	2705	Ewing tumor-associated antigen 1	735	12.9767	87	2.25448	2.52505	2.13953e-86	up
comp69615_c0_seq1	246	expressed protein	34	6.60065	0.5	0.142472	5.53386	1.10614e-07	up
comp131244_c1_seq1	1263	factor in the germline alpha	896	33.8803	73	4.05149	3.06392	3.11586e-128	up
comp131416_c0_seq1	1121	FAM57B	1615	68.8034	44	2.75133	4.64428	5.57891e-306	up
comp133711_c0_seq1	2886	FAM60A	2591	42.876	236	5.73206	2.90304	0	up
comp137176_c2_seq1	2627	Fas-activated serine/threonine kinase	369	6.70825	12	0.320196	4.38891	7.26158e-69	up
comp125599_c0_seq1	399	Fatty acid-binding protein, adipocyte	25373	3036.98	446	78.3533	5.2765	0	up
comp70171_c0_seq1	617	Fatty acid-binding protein, liver-type;	14295	1106.48	540	61.3485	4.1728	0	up
comp127177_c0_seq1	1433	Ferritin, heavy subunit	1794	59.7887	148	7.23954	3.0459	1.57647e-254	up
comp134551_c1_seq1	238	FI14824p	26	5.21722	1	0.294522	4.14683	1.18748e-05	up
comp132097_c0_seq1	1551	Fish-egg lectin	378	11.6392	48	2.16933	2.42367	7.33322e-43	up
comp136107_c0_seq1	1049	FMS-like tyrosine kinase 4	133	6.05507	10	0.668221	3.17975	1.759e-20	up
comp131877_c0_seq1	2858	Forkhead box protein H1	886	14.8052	6	0.147158	6.65259	4.62374e-172	up
comp130033_c3_seq1	656	fructose-1,6-bisphosphatase	170	12.3762	0.5	0.0534271	7.85578	4.38333e-31	up
comp130033_c0_seq1	346	Fructose-1,6-bisphosphatase 1	88	12.1465	4	0.810362	3.90582	4.0544e-16	up
comp131856_c2_seq1	244	fructose-bisphosphate aldolase A	50	9.78641	8	2.29824	2.09025	1.23296e-05	up
comp132420_c0_seq1	1411	gag-like protein	622	21.0526	26	1.29164	4.02672	2.98881e-110	up
comp137086_c0_seq1	2830	GH3 domain-containing protein	347	5.8558	38	0.941223	2.63726	2.96996e-43	up
comp118067_c0_seq1	1864	Glucose-6-phosphate isomerase	731	18.729	89	3.34687	2.48439	2.20601e-84	up
comp127747_c0_seq1	2639	glucose-regulated protein 78	6550	118.535	414	10.9965	3.43019	0	up
comp128591_c0_seq1	1436	glyceraldehyde-3-phosphate dehydrogenase	17300	575.353	777	37.9282	3.92311	0	up
comp69815_c0_seq1	2040	gp91phox protein	232	5.43126	20	0.687219	2.98245	4.85617e-33	up
comp136148_c0_seq1	3245	GRAM domain-containing protein 1C, partial	650	9.56625	37	0.799249	3.58124	2.23414e-106	up
comp133881_c1_seq1	1182	growth arrest and DNA-damage-inducible, alpha	794	32.0809	30	1.77909	4.1725	2.08117e-143	up
comp95861_c0_seq1	1068	Growth factor receptor-bound protein 2	216	9.65885	26	1.70647	2.50084	9.02497e-26	up
comp123495_c1_seq1	1385	GSK-3-binding protein	937	32.3097	28	1.41711	4.51094	9.85725e-176	up
comp138845_c3_seq1	239	gtpase_rho	59	11.7895	8	2.34632	2.32904	3.04501e-07	up
comp132536_c2_seq1	1237	hCG2039718, isoform CRA_b	316	12.2	13	0.736663	4.04973	1.22839e-56	up
comp136439_c1_seq1	3081	heat shock protein 60 kDa	6005	93.0817	750	17.0634	2.4476	0	up
comp137216_c0_seq1	2336	heme-regulated initiation factor 2 alpha kinase	565	11.551	54	1.62038	2.83361	2.87633e-75	up
comp125023_c0_seq1	1455	heterogeneous nuclear ribonucleoprotein A/B	9530	312.805	358	17.2471	4.18084	0	up
comp125821_c0_seq1	1903	Heterogeneous nuclear ribonucleoprotein G	2210	55.4621	306	11.2714	2.29884	1.85386e-231	up
comp137682_c10_seq1	597	histone	8637	690.926	187	21.9565	4.97581	0	up
comp127457_c0_seq1	785	Histone deacetylase complex subunit SAP18	1723	104.824	290	25.8955	2.01719	1.82888e-153	up
comp137682_c2_seq1	1177	histone H2A.x	14604	592.568	381	22.6905	4.70682	0	up
comp129638_c0_seq1	2146	Homeodomain transcription factor Nanog	6548	145.721	71	2.31912	5.97348	0	up
comp132750_c5_seq1	2846	Homeodomain-interacting protein kinase 1	592	9.93413	18	0.443336	4.48592	4.59165e-111	up
comp135869_c0_seq1	2023	hoxB6b	455	10.7413	43	1.48994	2.84985	3.89553e-61	up
comp132385_c0_seq1	2354	hsc71	56951	1155.41	8440	251.322	2.2008	0	up
comp133539_c0_seq1	1937	Hydroxysteroid dehydrogenase-like protein 2	1167	28.7729	148	5.35584	2.42553	1.42436e-130	up
comp71810_c0_seq1	381	hypothetical 18K protein - goldfish mitochondrion]	44	5.51532	0.5	0.0919899	5.90582	1.19194e-09	up
comp137007_c1_seq1	831	hypothetical protein	165	9.48257	26	2.19315	2.11228	1.95072e-16	up
comp134150_c6_seq1	1051	hypothetical protein	508	23.0836	47	3.13466	2.88049	7.00978e-69	up
comp131082_c0_seq1	765	hypothetical protein	106	6.6174	2	0.183258	5.17431	1.34974e-21	up
comp129667_c0_seq1	322	hypothetical protein	61	9.04726	1	0.21769	5.37713	6.2522e-13	up
comp127202_c0_seq1	683	hypothetical protein	192	13.4253	10	1.0263	3.70943	6.97949e-33	up
comp135185_c0_seq1	1333	hypothetical protein	313	11.2139	30	1.57756	2.82952	4.82357e-42	up
comp137807_c0_seq1	1780	hypothetical protein	391	10.4906	60	2.3628	2.15053	1.81469e-38	up
comp128560_c3_seq1	697	hypothetical protein	131	8.97597	3	0.301706	4.89485	4.19091e-26	up
comp97013_c0_seq1	408	hypothetical protein	1649	193.021	176	30.2376	2.67434	2.66158e-205	up
comp130813_c0_seq1	1106	hypothetical protein	453	19.5608	48	3.04216	2.6848	2.92322e-57	up
comp134774_c0_seq1	1324	hypothetical protein	2220	80.0771	237	12.5475	2.67399	4.4293e-276	up
comp137113_c0_seq1	1773	hypothetical protein	716	19.2862	7	0.276748	6.12285	1.15801e-141	up
comp131980_c0_seq1	1213	hypothetical protein	1072	42.2063	87	5.02752	3.06954	1.61101e-153	up
comp133789_c0_seq1	1744	hypothetical protein	213	5.83279	1	0.0401929	7.1811	8.17671e-41	up
comp97764_c0_seq1	270	hypothetical protein	44	7.78273	7	1.81731	2.09847	4.19909e-05	up
comp138950_c0_seq1	3321	hypothetical protein	1110	15.9624	118	2.49063	2.68009	8.9681e-139	up
comp137083_c0_seq1	1803	hypothetical protein	61654	1633.08	548	21.3049	6.26027	0	up
comp70194_c0_seq1	935	hypothetical protein	31158	1591.48	480	35.9853	5.46682	0	up
comp135899_c2_seq1	280	hypothetical protein	51	8.69872	2	0.500688	4.11882	4.63034e-10	up
comp97473_c0_seq1	472	hypothetical protein	496	50.186	29	4.30677	3.54261	1.03133e-80	up
comp137130_c3_seq1	661	hypothetical protein	114	8.23657	13	1.3786	2.57884	1.60129e-14	up
comp128385_c0_seq1	626	hypothetical protein	80	6.10322	0.5	0.0559875	6.76832	2.64614e-16	up
comp69344_c0_seq1	212	hypothetical protein	30	6.75816	4	1.32257	2.35328	0.000314774	up
comp132747_c3_seq1	582	hypothetical protein	84	6.89286	9	1.08396	2.66879	2.37161e-11	up
comp197285_c0_seq1	682	hypothetical protein	78	5.46202	0.5	0.0513903	6.7318	6.01156e-16	up
comp133401_c4_seq1	1126	hypothetical protein	193	8.18582	25	1.55631	2.39499	4.73742e-22	up
comp137651_c7_seq1	306	hypothetical protein	83	12.9539	8	1.83258	2.82143	7.6841e-12	up
comp134853_c0_seq1	273	hypothetical protein	159	27.8149	10	2.56763	3.43735	6.70168e-26	up
comp130701_c0_seq1	609	hypothetical protein	1685	132.137	28	3.22282	5.35757	0	up
comp141901_c0_seq1	228	hypothetical protein	272	56.9741	25	7.686	2.89	1.99217e-37	up
comp125267_c0_seq1	544	hypothetical protein	68	5.96971	1	0.128854	5.53386	2.44198e-14	up
comp135262_c0_seq1	237	hypothetical protein	36	7.25433	5	1.47883	2.29439	9.37246e-05	up
comp133850_c1_seq1	475	hypothetical protein	154	15.4835	1	0.147571	6.71318	1.43466e-30	up
comp133254_c0_seq1	1144	hypothetical protein	818	34.1484	51	3.12492	3.44992	7.925e-130	up
comp125967_c0_seq1	816	hypothetical protein	23448	1372.33	3829	328.92	2.06082	0	up
comp116297_c0_seq1	487	hypothetical protein	1325	129.936	149	21.4463	2.599	4.23902e-160	up
comp130514_c0_seq1	1214	hypothetical protein	640	25.177	64	3.69536	2.76832	3.80892e-83	up
comp127681_c2_seq1	506	hypothetical protein	1404	132.513	11	1.52383	6.44229	1.51038e-274	up
comp138074_c0_seq1	3237	hypothetical protein	1834	27.0583	25	0.541368	5.64332	0	up
comp100576_c0_seq1	522	hypothetical protein	63	5.76386	2	0.268568	4.42367	1.32038e-12	up
comp129170_c0_seq1	223	hypothetical protein	160	34.2656	23	7.22967	2.24476	3.80919e-17	up
comp129032_c0_seq1	1003	hypothetical protein	6802	323.876	940	65.6935	2.30162	0	up
comp134597_c1_seq1	548	hypothetical protein	94	8.19201	5	0.639565	3.67905	1.6865e-16	up
comp137811_c0_seq1	513	hypothetical protein	178	16.5709	27	3.68928	2.16724	3.36125e-18	up
comp134369_c0_seq1	1883	hypothetical protein	13362	338.894	92	3.42478	6.62868	0	up
comp133159_c0_seq1	1270	hypothetical protein	3325	125.035	28	1.54543	6.33818	0	up
comp137620_c2_seq1	450	hypothetical protein	140	14.8579	8	1.24616	3.57568	1.30199e-23	up
comp138611_c1_seq1	245	hypothetical protein	331	64.5216	13	3.7194	4.11664	7.60528e-60	up
comp138265_c1_seq1	370	hypothetical protein	153	19.7484	24	4.54679	2.11882	2.27642e-15	up
comp131753_c0_seq1	245	hypothetical protein	103	20.0777	11	3.14718	2.67346	1.04448e-13	up
comp136916_c2_seq1	779	hypothetical protein	212	12.997	24	2.15958	2.58935	2.80932e-26	up
comp126583_c0_seq1	1664	hypothetical protein	212	6.08451	4	0.168501	5.17431	3.01694e-42	up
comp135809_c1_seq1	1061	hypothetical protein	166	7.47198	10	0.660663	3.4995	2.24993e-27	up
comp127282_c0_seq1	677	hypothetical protein	182	12.8388	5	0.517698	4.63226	3.12345e-35	up
comp138449_c0_seq1	1192	hypothetical protein	1133	45.3938	136	7.99757	2.50486	1.59613e-131	up
comp130597_c1_seq1	375	hypothetical protein	69	8.78741	0.5	0.0934618	6.55492	2.48872e-14	up
comp133624_c0_seq1	716	hypothetical protein	159	10.6054	2	0.1958	5.75928	2.81499e-32	up
comp135241_c0_seq1	325	hypothetical protein	40	5.87787	6	1.29409	2.18336	6.32003e-05	up
comp131011_c0_seq1	448	hypothetical protein	171	18.2289	14	2.19051	3.05689	3.65005e-25	up
comp118396_c0_seq1	456	hypothetical protein	177	18.5375	5	0.7686	4.59207	3.55848e-34	up
comp131899_c0_seq1	754	hypothetical protein	1105	69.9897	96	8.92473	2.97126	2.05928e-153	up
comp128392_c0_seq1	938	hypothetical protein	107	5.44784	9	0.672566	3.01794	6.28669e-16	up
comp69995_c0_seq1	213	hypothetical protein	23	5.15693	1	0.329091	3.96996	5.08357e-05	up
comp132271_c0_seq1	713	hypothetical protein	894	59.8813	96	9.43794	2.66556	2.73447e-111	up
comp136412_c0_seq1	1750	hypothetical protein	752	20.5222	110	4.40606	2.21962	4.90563e-76	up
comp133397_c1_seq1	285	hypothetical protein	33	5.52983	2	0.491904	3.49079	3.00771e-06	up
comp133737_c0_seq1	978	hypothetical protein	356	17.3842	60	4.30039	2.01524	2.18992e-32	up
comp134046_c0_seq1	1457	hypothetical protein	153	5.01505	11	0.52921	3.24435	8.05464e-24	up
comp136113_c3_seq1	1405	hypothetical protein	2186	74.3048	80	3.99125	4.21854	0	up
comp139005_c2_seq1	567	hypothetical protein	70	5.89601	4	0.494507	3.57568	2.64729e-12	up
comp137909_c6_seq1	1352	hypothetical protein	919	32.4625	114	5.91049	2.45742	1.46606e-104	up
comp138088_c7_seq1	229	hypothetical protein	41	8.5505	5	1.53049	2.48202	1.11334e-05	up
comp129853_c0_seq1	310	hypothetical protein	114	17.5625	6	1.3567	3.69432	7.39993e-20	up
comp133974_c0_seq1	1144	hypothetical protein	142	5.92796	2	0.122546	5.59614	6.6992e-29	up
comp137505_c3_seq1	996	hypothetical protein	982	47.0864	142	9.99365	2.23623	6.24673e-100	up
comp139012_c0_seq1	426	hypothetical protein	72	8.07172	12	1.97454	2.03136	2.02047e-07	up
comp137951_c1_seq1	207	hypothetical protein	27	6.22926	0.5	0.169315	5.20128	2.86221e-06	up
comp195940_c0_seq1	228	hypothetical protein	38	7.95961	0.5	0.15372	5.69432	1.77719e-08	up
comp124374_c1_seq1	655	hypothetical protein	124	9.04115	17	1.81929	2.31313	5.63223e-14	up
comp135648_c0_seq1	888	hypothetical protein	511	27.4822	25	1.97343	3.79972	1.96459e-87	up
comp135356_c0_seq1	2419	hypothetical protein	316	6.2387	23	0.66648	3.22661	5.76378e-48	up
comp134538_c0_seq1	1465	hypothetical protein	208	6.78061	22	1.05264	2.6874	8.014e-27	up
comp124515_c0_seq1	343	hypothetical protein	76	10.5819	5	1.02181	3.37239	1.03058e-12	up
comp98837_c0_seq1	449	hypothetical protein	163	17.3374	18	2.8101	2.6252	1.00903e-20	up
comp137508_c0_seq1	762	hypothetical protein	227	14.227	16	1.47184	3.27294	3.84829e-35	up
comp133208_c0_seq1	1225	hypothetical protein	354	13.801	17	0.972765	3.82654	3.95454e-61	up
comp131901_c2_seq1	214	hypothetical protein	27	6.0255	0.5	0.163776	5.20128	2.86221e-06	up
comp127867_c0_seq1	941	hypothetical protein	109	5.53197	0.5	0.0372457	7.21458	2.66368e-21	up
comp135529_c0_seq1	238	hypothetical protein	29	5.81921	2	0.589045	3.30437	2.05642e-05	up
comp138884_c12_seq1	332	hypothetical protein	522	75.0889	42	8.86761	3.08198	1.7801e-75	up
comp129550_c1_seq1	1680	hypothetical protein	323	9.18198	22	0.917928	3.32235	3.07334e-50	up
comp182827_c0_seq1	324	hypothetical protein	71	10.4654	0.5	0.108173	6.59614	1.08204e-14	up
comp70884_c0_seq1	228	hypothetical protein	112	23.4599	1	0.30744	6.25375	7.18278e-23	up
comp70225_c0_seq1	314	hypothetical protein	322	48.9744	10	2.23237	4.45538	1.25888e-60	up
comp137159_c0_seq1	309	hypothetical protein	59	9.11878	5	1.13424	3.00711	3.25333e-09	up
comp69383_c0_seq1	217	hypothetical protein	26	5.72212	4	1.2921	2.14683	0.00160069	up
comp132700_c0_seq1	1836	hypothetical protein	612	15.9192	97	3.70335	2.10387	4.37483e-58	up
comp137907_c4_seq1	764	hypothetical protein	259	16.1901	21	1.92673	3.07088	8.74328e-38	up
comp134117_c4_seq1	1285	hypothetical protein	170	6.31813	7	0.381848	4.04843	6.78576e-31	up
comp196029_c0_seq1	985	hypothetical protein	136	6.59395	6	0.426983	3.94889	1.52941e-24	up
comp131492_c0_seq1	904	hypothetical protein	868	45.8558	57	4.41979	3.37505	2.808e-135	up
comp134317_c1_seq1	1505	hypothetical protein	710	22.5302	72	3.35345	2.74814	1.88005e-91	up
comp130842_c0_seq1	974	hypothetical protein	1357	66.5371	161	11.5868	2.52168	1.48539e-158	up
comp118661_c1_seq1	435	hypothetical protein	435	47.7577	45	7.25135	2.71941	9.20554e-56	up
comp128721_c0_seq1	645	hypothetical protein	140	10.366	17	1.8475	2.48821	5.92321e-17	up
comp124307_c0_seq1	621	hypothetical protein	4963	381.677	605	68.2903	2.4826	0	up
comp133637_c0_seq1	1834	hypothetical protein	16657	433.751	111	4.24247	6.67582	0	up
comp70095_c0_seq1	931	hypothetical protein	2545	130.551	375	28.2343	2.2091	7.63148e-254	up
comp135858_c0_seq1	1866	hypothetical protein	2659	68.0534	104	3.90676	4.12262	0	up
comp138139_c3_seq1	1491	hypothetical protein	478	15.3106	9	0.423117	5.17734	3.91675e-94	up
comp129856_c0_seq1	599	hypothetical protein	75	5.97967	6	0.702134	3.09025	1.05161e-11	up
comp132907_c1_seq1	701	hypothetical protein	111	7.5622	0.5	0.0499974	7.24081	1.2297e-21	up
comp132334_c1_seq1	1351	hypothetical protein	177	6.25693	2	0.10377	5.914	8.40313e-36	up
comp136007_c13_seq1	217	hypothetical protein	85	18.7069	8	2.5842	2.85578	3.08054e-12	up
comp132354_c1_seq1	254	hypothetical protein	43	8.08496	0.5	0.137985	5.87266	1.85805e-09	up
comp134685_c0_seq1	779	hypothetical protein	726	44.5084	11	0.989807	5.49079	8.59172e-144	up
comp122404_c0_seq1	432	hypothetical protein	162	17.9091	6	0.97356	4.20128	4.27942e-30	up
comp70169_c0_seq1	220	hypothetical protein	1116	242.262	1	0.31862	9.57051	3.35625e-163	up
comp96425_c0_seq1	1111	hypothetical protein	1541	66.2417	118	7.44498	3.1534	7.43297e-226	up
comp129190_c1_seq1	643	hypothetical protein	382	28.3724	2	0.218029	7.02382	3.3272e-73	up
comp134260_c1_seq1	504	hypothetical protein	574	54.3907	66	9.17928	2.56691	6.67686e-69	up
comp138009_c4_seq1	693	hypothetical protein	90	6.20229	5	0.505746	3.61632	1.18452e-15	up
comp97580_c0_seq1	226	hypothetical protein	33	6.97346	0.5	0.15508	5.49079	1.74719e-07	up
comp126474_c0_seq1	766	hypothetical protein	644	40.1514	108	9.88303	2.02242	4.24369e-58	up
comp96554_c0_seq1	584	hypothetical protein	1118	91.4265	140	16.8039	2.44381	3.27651e-126	up
comp132430_c0_seq1	1842	hypothetical protein	1925	49.9096	155	5.89844	3.08091	5.40155e-276	up
comp127304_c0_seq1	782	hypothetical protein	90	5.49641	0.5	0.0448186	6.93825	4.66951e-18	up
comp120825_c0_seq1	251	hypothetical protein	27	5.13728	0.5	0.139634	5.20128	2.86221e-06	up
comp134168_c0_seq1	492	hypothetical protein	119	11.5511	16	2.27956	2.34121	1.23638e-13	up
comp126281_c0_seq1	497	hypothetical protein	95	9.12873	0.5	0.0705195	7.01625	6.38051e-19	up
comp98263_c0_seq1	711	hypothetical protein	1278	85.8429	204	20.112	2.09364	1.33789e-119	up
comp136898_c4_seq1	653	hypothetical protein	107	7.82553	8	0.858761	3.18786	1.05107e-16	up
comp138907_c1_seq1	483	hypothetical protein	95	9.39333	3	0.435381	4.43129	1.64104e-18	up
comp138528_c0_seq1	1672	hypothetical protein	524	14.9671	71	2.97658	2.33007	1.9889e-56	up
comp136448_c1_seq1	385	hypothetical protein	44	5.45802	2	0.364137	3.90582	1.43284e-08	up
comp129791_c0_seq1	1298	hypothetical protein	1450	53.3502	49	2.64616	4.33352	1.78089e-266	up
comp125440_c0_seq1	622	hypothetical protein	472	36.2405	59	6.64901	2.44639	7.37885e-54	up
comp127987_c0_seq1	891	hypothetical protein	531	28.4616	38	2.98952	3.25103	1.64417e-80	up
comp127463_c0_seq1	560	hypothetical protein	76	6.4814	5	0.62586	3.37239	1.03058e-12	up
comp130820_c1_seq1	806	hypothetical protein	256	15.1687	12	1.04362	3.86143	1.00169e-44	up
comp130535_c0_seq1	292	hypothetical protein	117	19.1358	13	3.12073	2.61632	4.23436e-15	up
comp97512_c0_seq1	339	hypothetical protein	2315	326.133	69	14.2674	4.51467	0	up
comp117709_c0_seq1	395	hypothetical protein	198	23.9393	31	5.50123	2.12155	1.24885e-19	up
comp137236_c0_seq1	573	hypothetical protein	71	5.91762	5	0.611661	3.27421	1.12798e-11	up
comp137964_c5_seq1	276	hypothetical protein	102	17.6496	13	3.30164	2.41838	2.97599e-12	up
comp124768_c0_seq1	256	hypothetical protein	1218	227.222	8	2.19051	6.69669	9.58755e-236	up
comp124923_c0_seq1	1617	hypothetical protein	197	5.81834	19	0.823643	2.82052	1.00316e-26	up
comp135197_c2_seq1	252	hypothetical protein	31	5.87495	3	0.83448	2.81563	4.63337e-05	up
comp137989_c0_seq1	607	hypothetical protein	127	9.99213	2	0.23096	5.43508	6.97863e-26	up
comp129764_c0_seq1	821	hypothetical protein	124	7.21309	18	1.53683	2.23066	2.03115e-13	up
comp133710_c4_seq1	2295	hypothetical protein	289	6.01393	4	0.122172	5.62132	7.20423e-58	up
comp127583_c1_seq1	3904	hypothetical protein	819	10.0188	83	1.49027	2.74907	2.14819e-105	up
comp129607_c0_seq1	1264	hypothetical protein	873	32.9845	121	6.71017	2.29737	7.22012e-92	up
comp116390_c0_seq1	484	hypothetical protein	80	7.89383	3	0.434481	4.18336	2.54747e-15	up
comp69455_c0_seq1	590	hypothetical protein	64	5.18049	2	0.237615	4.44639	8.082e-13	up
comp129269_c0_seq1	448	hypothetical protein	170	18.1223	8	1.25172	3.85578	5.48638e-30	up
comp137488_c3_seq1	430	hypothetical protein	54	5.99747	5	0.815074	2.87935	3.30163e-08	up
comp130101_c0_seq1	297	hypothetical protein	107	17.2056	12	2.83218	2.6029	7.9856e-14	up
comp132298_c0_seq1	1902	hypothetical protein	1393	34.9771	201	7.40766	2.23932	1.24328e-141	up
comp134778_c2_seq1	239	hypothetical protein	37	7.39345	4	1.17316	2.65585	1.48251e-05	up
comp98264_c0_seq1	648	hypothetical protein	126	9.28621	5	0.540867	4.10175	2.57999e-23	up
comp135346_c0_seq1	3528	hypothetical protein	14761	199.816	97	1.92725	6.69598	0	up
comp144589_c0_seq1	606	hypothetical protein	532	41.9259	5	0.578353	6.17975	2.36912e-105	up
comp129751_c0_seq1	681	hypothetical protein	154	10.7998	7	0.72052	3.90582	1.77998e-27	up
comp135249_c3_seq1	1233	hypothetical protein	153	5.92613	6	0.341101	4.11882	3.59092e-28	up
comp128531_c1_seq1	762	hypothetical protein	196	12.2841	0.5	0.045995	8.0611	5.09042e-35	up
comp127454_c0_seq1	282	hypothetical protein	36	6.09672	4	0.994274	2.61632	2.32254e-05	up
comp124074_c0_seq1	1112	hypothetical protein	442	18.9828	40	2.52145	2.91237	1.06184e-60	up
comp70277_c0_seq1	350	hypothetical protein	438	59.7653	2	0.40055	7.22118	9.7244e-83	up
comp115424_c1_seq1	640	hypothetical protein	1361	101.56	90	9.8573	3.36499	3.93567e-211	up
comp135417_c1_seq1	1301	hypothetical protein	141	5.17589	7	0.377152	3.77859	1.04877e-24	up
comp136459_c0_seq1	723	hypothetical protein	103	6.80365	6	0.581712	3.54793	1.57348e-17	up
comp130971_c1_seq1	1012	hypothetical protein	124	5.85173	8	0.554121	3.40059	3.0476e-20	up
comp129652_c0_seq1	205	hypothetical protein	16279	3792.42	288	98.4768	5.26719	0	up
comp127507_c0_seq1	224	hypothetical protein	839	178.878	2	0.62586	8.15892	1.59771e-145	up
comp135870_c1_seq1	253	hypothetical protein	56	10.5709	6	1.66236	2.66879	6.58487e-08	up
comp117853_c0_seq1	729	hypothetical protein	321	21.0291	49	4.71155	2.15811	6.90979e-32	up
comp131274_c0_seq1	1377	hypothetical protein	790	27.3991	123	6.26133	2.12959	7.31665e-76	up
comp137176_c5_seq1	301	hypothetical protein	65	10.3131	7	1.63015	2.66141	5.41328e-09	up
comp133747_c1_seq1	614	hypothetical protein	130	10.1116	22	2.5116	2.00933	2.07542e-12	up
comp132533_c2_seq1	393	hypothetical protein	175	21.2661	29	5.1725	2.03962	1.18195e-16	up
comp70763_c0_seq1	239	hypothetical protein	27	5.39522	2	0.58658	3.20128	5.26101e-05	up
comp136214_c4_seq1	461	hypothetical protein	103	10.6704	11	1.67258	2.67346	1.04448e-13	up
comp138137_c2_seq1	3844	hypothetical protein	1275	15.8405	142	2.58941	2.61293	5.48524e-155	up
comp131196_c5_seq1	1132	hypothetical protein	591	24.9336	100	6.19226	2.00955	5.89114e-53	up
comp138397_c1_seq1	275	hypothetical protein	46	7.98855	0.5	0.127448	5.96996	4.87047e-10	up
comp130964_c0_seq1	705	hypothetical protein	238	16.1224	7	0.695992	4.53386	2.15142e-45	up
comp150637_c0_seq1	325	hypothetical protein	181	26.5973	1	0.215681	6.94624	2.49408e-35	up
comp134597_c0_seq1	329	hypothetical protein	198	28.7417	30	6.39176	2.16886	3.74243e-20	up
comp129760_c0_seq1	510	hypothetical protein	226	21.1632	3	0.412331	5.68161	1.78799e-45	up
comp128930_c0_seq1	1662	hypothetical protein	919	26.4075	78	3.28972	3.00491	4.09401e-129	up
comp137702_c1_seq1	408	hypothetical protein	97	11.3542	14	2.40527	2.23895	9.15022e-11	up
comp128915_c0_seq1	794	hypothetical protein	728	43.7879	8	0.70626	5.95419	2.15344e-144	up
comp133978_c0_seq1	484	hypothetical protein	102	10.0646	14	2.02758	2.31146	1.1402e-11	up
comp138979_c6_seq1	1198	hypothetical protein	325	12.956	40	2.34045	2.46876	9.37186e-38	up
comp123683_c0_seq1	573	hypothetical protein	292	24.3372	0.5	0.0611661	8.63622	1.09273e-48	up
comp129088_c0_seq1	1834	hypothetical protein	3379	87.9897	249	9.5169	3.20877	0	up
comp136801_c7_seq1	1295	hypothetical protein	147	5.42114	18	0.974312	2.47614	1.16931e-17	up
comp126226_c0_seq1	540	hypothetical protein	69	6.10237	2	0.259616	4.55492	7.11735e-14	up
comp137521_c2_seq1	451	hypothetical protein	66	6.98893	5	0.777121	3.16886	1.2138e-10	up
comp135975_c0_seq1	1042	hypothetical protein	713	32.6787	2	0.134542	7.92415	1.17785e-126	up
comp117002_c0_seq1	267	hypothetical protein	1837	328.58	6	1.5752	7.70457	0	up
comp129483_c0_seq1	330	hypothetical protein	290	41.9689	33	7.00963	2.58191	1.72999e-35	up
comp129859_c0_seq1	1039	hypothetical protein	216	9.92845	4	0.269861	5.20128	4.53335e-43	up
comp133601_c0_seq1	831	hypothetical protein	176	10.1147	1	0.0843518	6.90582	1.85394e-34	up
comp137276_c0_seq1	842	hypothetical protein	3380	191.711	180	14.985	3.67735	0	up
comp134104_c0_seq1	278	hypothetical protein	380	65.2803	0.5	0.126073	9.01625	2.57724e-60	up
comp137387_c0_seq1	426	hypothetical protein	121	13.565	12	1.97454	2.78029	1.47105e-16	up
comp131352_c0_seq1	882	hypothetical protein	137	7.41814	10	0.794743	3.2225	2.62799e-21	up
comp116563_c0_seq1	350	hypothetical protein	6290	858.273	66	13.2182	6.02084	0	up
comp138034_c0_seq1	2585	hypothetical protein	327	6.0413	10	0.271166	4.47761	1.08677e-61	up
comp138159_c0_seq1	508	hypothetical protein	137	12.8795	3	0.413955	4.95946	2.33816e-27	up
comp124647_c1_seq1	522	hypothetical protein	3381	309.327	112	15.0398	4.36227	0	up
comp127188_c0_seq1	606	hypothetical protein	126	9.92981	8	0.925364	3.42367	1.1617e-20	up
comp137703_c1_seq1	783	hypothetical protein	108	6.58726	12	1.07427	2.61632	5.12973e-14	up
comp96361_c0_seq1	676	hypothetical protein	949	67.0444	108	11.1988	2.58177	4.52688e-114	up
comp128932_c0_seq1	213	hypothetical protein	48	10.7623	2	0.658182	4.03136	2.02058e-09	up
comp123986_c0_seq1	1168	hypothetical protein	710	29.0308	44	2.64062	3.45864	4.99425e-113	up
comp135197_c3_seq1	1434	hypothetical protein	198	6.59415	17	0.830989	2.98829	2.18476e-28	up
comp129173_c0_seq1	545	hypothetical protein	194	17	21	2.70096	2.65399	9.25262e-25	up
comp134077_c0_seq1	1131	hypothetical protein	146	6.165	16	0.991637	2.63622	9.61602e-19	up
comp138266_c1_seq1	1530	hypothetical protein	303	9.45789	40	1.83258	2.36764	1.231e-33	up
comp138979_c0_seq1	368	hypothetical protein	80	10.3821	6	1.14288	3.18336	9.91584e-13	up
comp138188_c0_seq1	234	hypothetical protein	48	9.79644	8	2.39646	2.03136	2.69363e-05	up
comp138690_c1_seq1	3295	hypothetical protein	521	7.55136	76	1.61679	2.22361	4.53176e-53	up
comp135529_c2_seq1	1433	hypothetical protein	726	24.1954	12	0.58699	5.36526	2.11962e-143	up
comp138896_c1_seq1	2277	hypothetical protein	1259	26.4062	207	6.37239	2.05097	8.69046e-115	up
comp130523_c0_seq1	345	hypothetical protein	241	33.3612	33	6.70487	2.31489	2.93749e-26	up
comp135268_c0_seq1	1407	hypothetical protein	387	13.1359	25	1.24549	3.39873	3.80652e-61	up
comp125051_c0_seq1	250	hypothetical protein	300	57.3092	5	1.40193	5.35328	9.41773e-60	up
comp136043_c1_seq1	244	hypothetical protein	28	5.48039	4	1.14912	2.25375	0.0007271	up
comp136446_c5_seq1	281	hypothetical protein	178	30.2522	24	5.98688	2.33716	7.32741e-20	up
comp135671_c1_seq1	1376	hypothetical protein	680	23.6012	101	5.14515	2.19757	5.22582e-68	up
comp135994_c4_seq1	295	hypothetical protein	915	148.13	106	25.1872	2.5561	8.24433e-109	up
comp126980_c0_seq1	638	hypothetical protein	1077	80.6191	115	12.6349	2.67371	2.48598e-134	up
comp132298_c1_seq1	351	hypothetical protein	541	73.6094	16	3.19527	4.52588	5.78298e-102	up
comp130924_c0_seq1	1141	hypothetical protein	377	15.7797	43	2.64167	2.57855	8.5805e-46	up
comp131071_c0_seq1	767	hypothetical protein	1420	88.4171	232	21.2025	2.06009	4.32224e-130	up
comp129652_c1_seq1	392	hypothetical protein	10850	1321.86	170	30.3989	5.44241	0	up
comp81529_c0_seq1	326	hypothetical protein	46	6.73881	2	0.430039	3.96996	5.35917e-09	up
comp137284_c2_seq1	463	hypothetical protein	1371	141.416	172	26.0401	2.44114	2.16875e-154	up
comp134597_c2_seq1	433	hypothetical protein	229	25.2575	29	4.69467	2.42762	2.19956e-26	up
comp115796_c1_seq1	235	hypothetical protein	1383	281.059	70	20.8798	3.7507	4.13344e-233	up
comp129955_c0_seq1	3154	hypothetical protein	426	6.45046	23	0.511165	3.65754	4.111e-71	up
comp125599_c1_seq1	315	hypothetical protein	18902	2865.76	750	166.896	4.1019	0	up
comp125190_c0_seq1	347	hypothetical protein	63	8.6707	7	1.41405	2.61632	1.32493e-08	up
comp135515_c0_seq1	1295	hypothetical protein	417	15.3783	55	2.97706	2.36894	5.71742e-46	up
comp126043_c2_seq1	862	hypothetical protein	261	14.4603	22	1.789	3.01487	1.98556e-37	up
comp128999_c0_seq1	482	hypothetical protein	2871	284.465	45	6.54426	5.44188	0	up
comp136979_c8_seq1	539	hypothetical protein	274	24.2776	7	0.910342	4.73707	5.20622e-53	up
comp130170_c1_seq1	1673	hypothetical protein	1854	52.9245	252	10.5584	2.32554	5.29376e-197	up
comp138215_c4_seq1	562	hypothetical protein	90	7.64802	14	1.74617	2.13089	1.59476e-09	up
comp133567_c3_seq1	337	hypothetical protein	77	10.912	2	0.416002	4.71318	1.46408e-15	up
comp121308_c0_seq1	609	hypothetical protein	95	7.44988	14	1.61141	2.20889	2.08885e-10	up
comp138088_c12_seq1	549	hypothetical protein	105	9.13398	9	1.14912	2.99071	1.59807e-15	up
comp132710_c0_seq1	558	hypothetical protein	129	11.0408	4	0.502483	4.45762	7.43764e-25	up
comp128536_c0_seq1	429	hypothetical protein	74	8.23792	3	0.490184	4.07088	4.82673e-14	up
comp96521_c0_seq1	386	hypothetical protein	54	6.68112	0.5	0.0907984	6.20128	1.46337e-11	up
comp133377_c0_seq1	371	hypothetical protein	113	14.5461	0.5	0.0944695	7.26657	5.70604e-22	up
comp98033_c0_seq1	405	hypothetical protein	43	5.07057	1	0.173077	4.87266	3.10571e-09	up
comp133258_c0_seq1	540	hypothetical protein	156	13.7967	3	0.389424	5.14683	2.65879e-31	up
comp127569_c0_seq1	851	hypothetical protein	132	7.40777	5	0.411847	4.16886	1.34743e-24	up
comp131941_c0_seq1	1082	hypothetical protein	315	13.9036	50	3.2392	2.10175	2.60122e-30	up
comp123090_c3_seq1	433	hypothetical protein	55	6.06622	8	1.29508	2.22775	1.62525e-06	up
comp135082_c1_seq1	1338	hypothetical protein	909	32.4452	118	6.18189	2.39189	2.88354e-100	up
comp132907_c3_seq1	1074	hypothetical protein	270	12.0061	21	1.3706	3.13089	4.79865e-40	up
comp134670_c1_seq1	330	hypothetical protein	75	10.854	3	0.637239	4.09025	2.96267e-14	up
comp137761_c0_seq1	1255	hypothetical protein	201	7.64884	14	0.781951	3.29009	2.31008e-31	up
comp135313_c2_seq1	1454	hypothetical protein	186	6.1093	21	1.0124	2.59323	3.28752e-23	up
comp137978_c1_seq1	2219	hypothetical protein	2249	48.4033	301	9.50834	2.34784	1.60752e-241	up
comp129520_c0_seq1	643	hypothetical protein	487	36.171	5	0.545073	6.05224	9.41415e-97	up
comp95881_c0_seq1	651	hypothetical protein	70	5.13523	10	1.07675	2.25375	4.09981e-08	up
comp137168_c2_seq1	765	hypothetical protein	247	15.4198	12	1.09955	3.8098	8.32568e-43	up
comp70184_c0_seq1	201	hypothetical protein	233	55.3609	12	4.18486	3.72562	7.9836e-40	up
comp138724_c0_seq1	1067	hypothetical protein	464	20.7681	44	2.89057	2.84494	3.21087e-62	up
comp128872_c1_seq1	466	hypothetical protein	140	14.3478	9	1.35379	3.40575	9.34229e-23	up
comp121878_c0_seq1	255	hypothetical protein	31	5.80583	3	0.824663	2.81563	4.63337e-05	up
comp129475_c1_seq1	568	hypothetical protein	359	30.1849	10	1.23409	4.61231	1.74094e-68	up
comp137140_c0_seq1	544	hypothetical protein	113	9.92025	18	2.31936	2.09665	1.77345e-11	up
comp129910_c0_seq1	466	hypothetical protein	85	8.71116	0.5	0.0752107	6.85578	3.47835e-17	up
comp129680_c0_seq1	635	hypothetical protein	113	8.49861	0.5	0.055194	7.26657	5.70604e-22	up
comp70448_c0_seq1	1042	hypothetical protein	2506	114.857	401	26.9757	2.09011	3.1034e-233	up
comp137651_c8_seq1	324	hypothetical protein	73	10.7602	9	1.94712	2.46629	3.02314e-09	up
comp132238_c2_seq1	1631	hypothetical protein	739	21.6388	97	4.16882	2.37591	4.83385e-81	up
comp135837_c0_seq1	671	hypothetical protein	389	27.6866	49	5.11881	2.43531	2.5356e-44	up
comp134311_c0_seq1	214	hypothetical protein	90	20.085	8	2.62042	2.93825	3.08603e-13	up
comp126731_c0_seq1	990	hypothetical protein	6879	331.843	72	5.09792	6.02445	0	up
comp136410_c7_seq1	989	hypothetical protein	427	20.6193	67	4.74869	2.1184	3.73078e-41	up
comp118349_c0_seq1	836	hypothetical protein	801	45.7582	65	5.45007	3.06968	6.27745e-115	up
comp133300_c2_seq1	614	hypothetical protein	105	8.16703	17	1.94078	2.07318	1.33896e-10	up
comp132819_c0_seq1	2427	hypothetical protein	723	14.2269	69	1.99285	2.83572	3.80808e-96	up
comp132575_c0_seq1	525	hypothetical protein	137	12.4625	4	0.534067	4.54443	1.49224e-26	up
comp129761_c1_seq1	600	hypothetical protein	1560	124.17	91	10.6313	3.54593	3.06771e-252	up
comp132917_c0_seq1	764	hypothetical protein	97	6.06347	2	0.183498	5.04631	9.74401e-20	up
comp136015_c2_seq1	784	hypothetical protein	2083	126.887	105	9.3879	3.75659	0	up
comp135437_c1_seq1	1661	hypothetical protein	1073	30.8513	88	3.71371	3.0544	5.9297e-153	up
comp137856_c2_seq1	260	hypothetical protein	32	5.87787	2	0.539203	3.44639	4.87791e-06	up
comp120338_c1_seq1	552	hypothetical protein	87	7.52702	6	0.761917	3.30437	3.53798e-14	up
comp128218_c0_seq1	1497	hypothetical protein	3078	98.1951	26	1.21744	6.33373	0	up
comp85161_c0_seq1	579	hypothetical protein	65	5.3614	0.5	0.0605322	6.46876	1.33442e-13	up
comp135922_c0_seq1	1141	hypothetical protein	189	7.91078	12	0.737209	3.42367	1.62624e-30	up
comp132321_c0_seq1	696	hypothetical protein	352	24.1533	53	5.3378	2.1779	2.91264e-35	up
comp137600_c5_seq1	1379	hypothetical protein	817	28.2944	34	1.72826	4.03312	1.10298e-144	up
comp112132_c0_seq1	348	hypothetical protein	37	5.07768	1	0.201426	4.65585	5.61592e-08	up
comp129016_c1_seq1	494	hypothetical protein	91	8.79746	2	0.283791	4.95419	1.71994e-18	up
comp136599_c1_seq1	1096	hypothetical protein	761	33.1602	13	0.831435	5.31771	4.46117e-150	up
comp137501_c5_seq1	472	hypothetical protein	55	5.56498	2	0.297018	4.22775	6.57743e-11	up
comp132750_c3_seq1	280	hypothetical protein	45	7.67534	2	0.500688	3.93825	8.77973e-09	up
comp133722_c2_seq1	496	hypothetical protein	136	13.0948	19	2.68514	2.28593	4.96671e-15	up
comp115763_c0_seq1	1036	hypothetical protein	23606	1088.19	515	34.8452	4.96483	0	up
comp129505_c0_seq1	1037	hypothetical protein	797	36.7048	103	6.96232	2.39833	2.71218e-88	up
comp127463_c1_seq1	270	hypothetical protein	72	12.7354	6	1.5577	3.03136	4.26928e-11	up
comp136448_c2_seq1	516	hypothetical protein	95	8.79259	15	2.03768	2.10936	7.00311e-10	up
comp129167_c0_seq1	838	hypothetical protein	187	10.6571	1	0.0836472	6.99329	2.27137e-36	up
comp116279_c0_seq1	938	hypothetical protein	3259	165.93	249	18.6077	3.1566	0	up
comp122112_c0_seq1	461	hypothetical protein	58	6.00856	5	0.760264	2.98245	5.18574e-09	up
comp167008_c0_seq1	296	hypothetical protein	97	15.6503	9	2.13131	2.87638	6.50809e-14	up
comp137509_c1_seq1	2127	hypothetical protein	322	7.22989	44	1.45004	2.31788	8.08951e-35	up
comp136341_c1_seq1	1512	hypothetical protein	161	5.08531	11	0.50996	3.31788	1.749e-25	up
comp127678_c2_seq1	303	hypothetical protein	68	10.7179	3	0.694023	3.94889	9.09056e-13	up
comp133447_c1_seq1	507	hypothetical protein	146	13.7527	20	2.76514	2.31429	2.74812e-16	up
comp135197_c1_seq1	416	hypothetical protein	141	16.1871	6	1.011	4.00098	1.31381e-25	up
comp115949_c0_seq1	236	hypothetical protein	37	7.48743	0.5	0.148509	5.65585	2.80052e-08	up
comp138955_c3_seq1	311	hypothetical protein	763	117.168	62	13.9742	3.06774	1.88206e-109	up
comp129376_c0_seq1	1027	hypothetical protein	1360	63.2429	157	10.7158	2.56116	1.12283e-161	up
comp69504_c0_seq1	299	hypothetical protein	72	11.5002	5	1.17218	3.29439	6.97287e-12	up
comp123484_c0_seq1	766	hypothetical protein	3207	199.946	228	20.8642	3.26051	0	up
comp138214_c6_seq1	1682	hypothetical protein	232	6.58726	32	1.33358	2.30437	3.51024e-25	up
comp138330_c2_seq1	346	hypothetical protein	39	5.38309	6	1.21554	2.14683	9.51131e-05	up
comp97638_c0_seq1	676	hypothetical protein	5254	371.182	11	1.14062	8.34616	0	up
comp131684_c0_seq1	774	hypothetical protein	97	5.98513	13	1.17733	2.34587	2.49489e-11	up
comp136574_c1_seq1	1093	hypothetical protein	148	6.46673	13	0.833717	2.95541	3.05289e-21	up
comp137232_c0_seq1	226	hypothetical protein	149	31.4862	9	2.79145	3.49564	1.19713e-24	up
comp132104_c0_seq1	1055	hypothetical protein	508	22.9961	46	3.05633	2.91152	1.3084e-69	up
comp126059_c0_seq1	1351	hypothetical protein	146	5.16108	6	0.311309	4.05126	1.12475e-26	up
comp95871_c0_seq1	955	hypothetical protein	1123	56.159	182	13.3587	2.07174	8.31701e-104	up
comp83691_c0_seq1	540	hypothetical protein	104	9.19777	0.5	0.064904	7.14683	1.8461e-20	up
comp115940_c1_seq1	1390	hypothetical protein	2330	80.0542	117	5.9002	3.76214	0	up
comp136626_c0_seq1	466	hypothetical protein	120	12.2981	13	1.95548	2.65284	1.10971e-15	up
comp134744_c1_seq1	764	hypothetical protein	248	15.5025	18	1.65148	3.23066	6.96838e-38	up
comp123066_c0_seq1	943	hypothetical protein	733	37.1223	31	2.30433	4.00987	1.91076e-129	up
comp134586_c0_seq1	777	hypothetical protein	194	11.9241	15	1.35321	3.13942	4.15148e-29	up
comp134414_c1_seq1	244	hypothetical protein	47	9.19922	5	1.4364	2.67905	7.91782e-07	up
comp123767_c1_seq1	547	hypothetical protein	63	5.50043	3	0.384441	3.83871	1.05129e-11	up
comp117211_c0_seq1	1078	hypothetical protein	607	26.8914	97	6.30737	2.09203	3.26734e-57	up
comp129984_c0_seq1	375	hypothetical protein	100	12.7354	3	0.560771	4.50529	1.42366e-19	up
comp138109_c10_seq1	386	hypothetical protein	172	21.2806	26	4.72151	2.17222	1.14887e-17	up
comp137210_c9_seq1	241	hypothetical protein	205	40.6237	28	8.14397	2.31852	1.61114e-22	up
comp130701_c1_seq1	739	hypothetical protein	5149	332.753	463	43.9169	2.9216	0	up
comp135197_c5_seq1	236	hypothetical protein	41	8.29688	3	0.891055	3.21898	4.38079e-07	up
comp124096_c1_seq1	342	hypothetical protein	50	6.98211	3	0.61488	3.50529	5.83036e-09	up
comp125464_c0_seq1	234	hypothetical protein	37	7.55143	4	1.19823	2.65585	1.48251e-05	up
comp96421_c0_seq1	1212	hypothetical protein	1182	46.5755	38	2.19774	4.40548	4.15176e-219	up
comp134573_c0_seq1	844	hypothetical protein	53968	3053.77	289	24.0022	6.99128	0	up
comp128630_c0_seq1	1082	hypothetical protein	1190	52.5246	133	8.61628	2.60786	2.12328e-144	up
comp96658_c0_seq1	424	hypothetical protein	45	5.06862	0.5	0.0826608	5.93825	7.62655e-10	up
comp138835_c2_seq1	333	hypothetical protein	174	24.9545	3	0.631499	5.30437	5.37235e-35	up
comp126360_c0_seq1	1043	hypothetical protein	1012	46.3382	95	6.38461	2.85953	2.2921e-135	up
comp137178_c4_seq1	1382	hypothetical protein	182	6.28936	18	0.912977	2.78426	1.89278e-24	up
comp135846_c0_seq1	357	hypothetical protein	1605	214.709	195	38.2879	2.48742	1.61972e-184	up
comp97089_c0_seq1	248	hypothetical protein	31	5.96971	0.5	0.141323	5.40059	4.42833e-07	up
comp136034_c0_seq1	1375	hypothetical protein	3415	118.613	400	20.3917	2.54021	0	up
comp124579_c0_seq1	1187	hypothetical protein	312	12.553	39	2.30308	2.44639	6.48036e-36	up
comp136592_c1_seq1	1660	hypothetical protein	416	11.9682	54	2.28024	2.39195	2.25283e-46	up
comp136389_c6_seq1	289	hypothetical protein	45	7.43631	5	1.21274	2.61632	1.92058e-06	up
comp134241_c0_seq1	451	hypothetical protein	98	10.3775	10	1.55424	2.73918	2.0804e-13	up
comp138716_c4_seq1	234	hypothetical protein	72	14.6947	6	1.79734	3.03136	4.26928e-11	up
comp125428_c0_seq1	1143	hypothetical protein	56305	2352.58	328	20.1151	6.86982	0	up
comp131292_c0_seq1	2018	hypothetical protein	887	20.9916	107	3.7167	2.49772	7.96556e-103	up
comp151327_c0_seq1	488	hypothetical protein	394	38.5584	30	4.3092	3.16155	1.6008e-58	up
comp133900_c1_seq1	324	hypothetical protein	37	5.45381	0.5	0.108173	5.65585	2.80052e-08	up
comp124396_c0_seq1	314	hypothetical protein	1888	287.154	88	19.6448	3.8696	0	up
comp133568_c0_seq1	232	hypothetical protein	214	44.0523	22	6.64707	2.72843	5.3167e-28	up
comp123839_c0_seq1	501	hypothetical protein	58	5.52883	3	0.419739	3.71941	1.20385e-10	up
comp138004_c0_seq1	2332	hypothetical protein	1499	30.6984	68	2.04398	3.90872	1.09872e-259	up
comp99125_c0_seq1	797	hypothetical protein	247	14.8007	32	2.81441	2.39476	5.95433e-28	up
comp129190_c0_seq1	438	hypothetical protein	150	16.3554	11	1.76041	3.21578	3.38083e-23	up
comp136446_c2_seq1	641	hypothetical protein	190	14.1559	11	1.2029	3.55682	1.39638e-31	up
comp137136_c0_seq1	2790	hypothetical protein	488	8.35331	60	1.50745	2.47024	2.88928e-56	up
comp132497_c1_seq1	1100	hypothetical protein	1611	69.9433	126	8.02922	3.12285	5.3674e-234	up
comp132875_c0_seq1	208	hypothetical protein	38	8.72496	5	1.68501	2.37239	4.05528e-05	up
comp134320_c0_seq1	1952	hypothetical protein	409	10.0066	44	1.58004	2.66292	2.42654e-51	up
comp136418_c2_seq1	507	hypothetical protein	56	5.27501	3	0.414771	3.66879	3.17925e-10	up
comp130983_c0_seq1	1090	hypothetical protein	2610	114.356	278	17.8778	2.67729	0	up
comp118131_c0_seq1	621	hypothetical protein	451	34.6839	17	1.9189	4.17591	7.24661e-82	up
comp135586_c1_seq1	526	hypothetical protein	56	5.08447	5	0.666315	2.93182	1.31137e-08	up
comp132745_c2_seq1	453	hypothetical protein	111	11.7022	17	2.63055	2.15335	1.20192e-11	up
comp133881_c0_seq1	1099	hypothetical protein	124	5.38849	11	0.701601	2.94116	7.10226e-18	up
comp130033_c1_seq1	366	hypothetical protein	163	21.2691	0.5	0.09576	7.79512	5.29636e-30	up
comp116962_c1_seq1	803	hypothetical protein	1632	97.0617	62	5.41217	4.16462	1.25653e-293	up
comp138224_c6_seq1	1171	hypothetical protein	136	5.54658	20	1.1972	2.21193	1.77243e-14	up
comp138380_c0_seq1	331	hypothetical protein	192	27.7023	9	1.90594	3.86143	8.88949e-34	up
comp129669_c0_seq1	330	hypothetical protein	103	14.9062	6	1.27448	3.54793	1.57348e-17	up
comp116421_c0_seq1	1030	hypothetical protein	134	6.21313	10	0.680547	3.19055	1.09401e-20	up
comp98603_c0_seq1	697	hypothetical protein	76	5.20744	5	0.502843	3.37239	1.03058e-12	up
comp70315_c0_seq1	589	hypothetical protein	1561	126.57	107	12.734	3.31318	6.63617e-239	up
comp129965_c0_seq1	212	hypothetical protein	30	6.75816	2	0.661286	3.35328	1.26226e-05	up
comp137892_c1_seq1	887	hypothetical protein	110	5.9226	10	0.790263	2.90582	8.60222e-16	up
comp126481_c0_seq1	262	hypothetical protein	66	12.0306	4	1.07017	3.49079	1.83126e-11	up
comp135401_c0_seq1	2547	hypothetical protein	2082	39.0387	50	1.37606	4.82629	0	up
comp136901_c0_seq1	463	hypothetical protein	51	5.26056	3	0.454188	3.53386	3.6073e-09	up
comp129212_c1_seq1	275	hypothetical protein	29	5.03626	1	0.254896	4.30437	2.73274e-06	up
comp133457_c0_seq1	1613	hypothetical protein	179	5.29983	4	0.173828	4.93021	2.13687e-35	up
comp135001_c0_seq1	1176	hypothetical protein	461	18.7213	12	0.715269	4.71005	2.12977e-88	up
comp129885_c0_seq1	1767	hypothetical protein	274	7.40555	24	0.952072	2.95946	1.44314e-38	up
comp138088_c3_seq1	238	hypothetical protein	27	5.41789	0.5	0.147261	5.20128	2.86221e-06	up
comp137604_c0_seq1	1472	hypothetical protein	1488	48.2768	37	1.76193	4.7761	6.9695e-285	up
comp118758_c1_seq1	235	hypothetical protein	25	5.0806	3	0.894847	2.50529	0.000676713	up
comp135448_c0_seq1	2534	hypothetical protein	319	6.01211	15	0.414935	3.85692	1.8355e-55	up
comp138633_c1_seq1	3389	hypothetical protein	853	12.0204	39	0.806656	3.89739	7.67452e-148	up
comp138955_c4_seq1	271	hypothetical protein	129	22.7334	15	3.87987	2.55073	4.06245e-16	up
comp136018_c5_seq1	392	hypothetical protein	69	8.40632	8	1.43054	2.55492	4.11969e-09	up
comp133831_c0_seq1	1133	hypothetical protein	288	12.1396	22	1.36109	3.15689	5.72708e-43	up
comp130499_c1_seq1	275	hypothetical protein	37	6.42558	0.5	0.127448	5.65585	2.80052e-08	up
comp138266_c2_seq1	314	hypothetical protein	115	17.4909	16	3.57179	2.29188	6.6416e-13	up
comp125887_c0_seq1	306	hypothetical protein	111	17.3239	4	0.916292	4.24081	5.07645e-21	up
comp131110_c1_seq1	453	hypothetical protein	75	7.9069	2	0.309476	4.67521	3.86858e-15	up
comp127341_c0_seq1	237	hypothetical protein	47	9.47093	0.5	0.147883	6.00098	3.14465e-10	up
comp136932_c0_seq1	1382	hypothetical protein	447	15.4469	17	0.862256	4.16306	5.19274e-81	up
comp70298_c0_seq1	713	hypothetical protein	7391	495.059	434	42.6673	3.5364	0	up
comp128860_c0_seq1	758	hypothetical protein	85	5.35541	9	0.832278	2.68586	1.51698e-11	up
comp135211_c12_seq1	243	hypothetical protein	31	6.09254	1	0.288462	4.40059	1.0326e-06	up
comp130655_c0_seq1	1463	hypothetical protein	3950	128.942	567	27.1665	2.24683	0	up
comp132499_c0_seq1	1386	hypothetical protein	2626	90.4846	234	11.8344	2.93468	0	up
comp136032_c0_seq1	2326	hypothetical protein	687	14.1056	111	3.3451	2.07614	5.15975e-64	up
comp129436_c1_seq1	953	hypothetical protein	117	5.86322	2	0.147107	5.31676	7.48455e-24	up
comp99999_c0_seq1	261	hypothetical protein	36	6.58726	3	0.805705	3.03136	4.60589e-06	up
comp130505_c0_seq1	280	hypothetical protein	92	15.6918	1	0.250344	5.96996	4.65133e-19	up
comp136908_c0_seq1	298	hypothetical protein	46	7.37199	0.5	0.117611	5.96996	4.87047e-10	up
comp121444_c0_seq1	358	hypothetical protein	38	5.06925	1	0.1958	4.69432	3.4644e-08	up
comp136266_c1_seq1	1371	hypothetical protein	598	20.8308	76	3.88572	2.42247	3.08762e-67	up
comp134483_c5_seq1	2292	hypothetical protein	990	20.6283	46	1.40682	3.87412	8.59595e-171	up
comp137907_c2_seq1	668	hypothetical protein	551	39.3929	35	3.67271	3.42302	3.48489e-87	up
comp132443_c0_seq1	1211	hypothetical protein	1024	40.383	11	0.636713	5.98696	1.04995e-202	up
comp116048_c0_seq1	383	hypothetical protein	18142	2262.19	744	136.166	4.05428	0	up
comp130944_c3_seq1	286	hypothetical protein	30	5.00955	5	1.22546	2.03136	0.00105995	up
comp136811_c2_seq1	1168	hypothetical protein	2001	81.8177	68	4.08095	4.32544	0	up
comp126544_c1_seq1	891	hypothetical protein	722	38.6993	109	8.5752	2.17406	3.30698e-71	up
comp132539_c3_seq1	1169	hypothetical protein	201	8.21154	0.5	0.0299813	8.09744	9.19463e-36	up
comp96761_c0_seq1	935	hypothetical protein	1708	87.2407	131	9.82098	3.15106	4.42184e-250	up
comp137685_c0_seq1	1914	hypothetical protein	620	15.4701	103	3.77216	2.03602	1.9053e-56	up
comp132166_c1_seq1	1044	hypothetical protein	589	26.9437	89	5.97565	2.17278	3.24533e-58	up
comp136889_c1_seq1	330	hypothetical protein	532	76.9911	25	5.31033	3.85782	6.42648e-92	up
comp134932_c0_seq1	1394	hypothetical protein	1243	42.5845	57	2.86621	3.89311	6.46005e-215	up
comp78659_c0_seq1	391	hypothetical protein	127	15.5121	0.5	0.0896373	7.43508	2.79333e-24	up
comp117711_c0_seq1	410	hypothetical protein	129	15.0262	1	0.170967	6.45762	4.93998e-26	up
comp116596_c0_seq1	419	hypothetical protein	82	9.34637	12	2.00753	2.21898	3.61256e-09	up
comp132807_c0_seq1	364	hypothetical protein	75	9.84018	7	1.34801	2.86786	5.82328e-11	up
comp135658_c1_seq1	206	hypothetical protein	133	30.8338	13	4.42356	2.80124	3.10052e-18	up
comp129732_c0_seq1	2596	hypothetical protein	1416	26.0496	219	5.91337	2.13921	4.6654e-136	up
comp136175_c5_seq1	1436	hypothetical protein	1307	43.4675	108	5.27187	3.04355	1.62328e-185	up
comp130949_c0_seq1	632	hypothetical protein	290	21.9141	7	0.776383	4.81895	2.22769e-56	up
comp128454_c0_seq1	438	hypothetical protein	208	22.6794	2	0.320075	6.14683	9.0748e-42	up
comp122974_c0_seq1	226	hypothetical protein	79	16.6941	6	1.86096	3.16521	1.58759e-12	up
comp133260_c7_seq1	1063	hypothetical protein	892	40.0751	28	1.84638	4.43994	3.76927e-166	up
comp137843_c4_seq1	700	hypothetical protein	1828	124.716	216	21.6297	2.52756	7.29529e-214	up
comp136459_c2_seq1	579	hypothetical protein	88	7.25851	3	0.363193	4.32086	5.05594e-17	up
comp135258_c0_seq1	1722	hypothetical protein	284	7.87641	42	1.70967	2.20382	4.82234e-29	up
comp123536_c0_seq1	266	hypothetical protein	38	6.82252	0.5	0.13176	5.69432	1.77719e-08	up
comp132875_c1_seq1	1043	hypothetical protein	186	8.51671	25	1.68016	2.3417	9.3637e-21	up
comp116254_c0_seq1	943	hypothetical protein	5045	255.501	245	18.2117	3.81039	0	up
comp134533_c0_seq1	595	hypothetical protein	330	26.4874	51	6.00826	2.14029	2.00248e-32	up
comp133231_c1_seq1	261	hypothetical protein	39	7.1362	6	1.61141	2.14683	9.51131e-05	up
comp136985_c1_seq1	2570	hypothetical protein	441	8.19499	7	0.190924	5.42367	1.44212e-87	up
comp138188_c3_seq1	385	hypothetical protein	57	7.07062	6	1.09241	2.69432	4.17075e-08	up
comp135461_c1_seq1	1164	hypothetical protein	14120	579.328	163	9.8159	5.88312	0	up
comp130361_c0_seq1	714	hypothetical protein	12068	807.198	1071	105.145	2.94055	0	up
comp118740_c0_seq1	349	hypothetical protein	43	5.88418	1	0.200849	4.87266	3.10571e-09	up
comp137289_c1_seq1	563	hypothetical protein	383	32.4888	10	1.24505	4.70567	1.45623e-73	up
comp76438_c0_seq1	263	hypothetical protein	42	7.6267	3	0.799578	3.25375	2.71199e-07	up
comp124685_c0_seq1	2375	hypothetical protein	265	5.32875	9	0.265628	4.32632	2.27684e-49	up
comp135778_c0_seq1	1007	hypothetical protein	350	16.599	46	3.20202	2.37404	7.93579e-39	up
comp138650_c0_seq1	2357	hypothetical protein	901	18.2561	86	2.55761	2.83551	1.35083e-119	up
comp128466_c0_seq1	295	hypothetical protein	40	6.47562	4	0.950459	2.76832	3.85492e-06	up
comp132426_c1_seq1	833	hypothetical protein	90	5.15989	3	0.252448	4.35328	1.89938e-17	up
comp127632_c0_seq1	303	hypothetical protein	41	6.46226	4	0.925364	2.80395	2.45109e-06	up
comp135877_c0_seq1	247	hypothetical protein	494	95.5153	3	0.851372	6.8098	1.43349e-95	up
comp132714_c3_seq1	326	hypothetical protein	36	5.27385	5	1.0751	2.29439	9.37246e-05	up
comp135482_c2_seq1	548	hypothetical protein	176	15.3382	14	1.79078	3.09847	3.45783e-26	up
comp138271_c3_seq1	1908	hypothetical protein	4691	117.417	225	8.26608	3.82829	0	up
comp135329_c4_seq1	1194	hypothetical protein	179	7.15965	29	1.70251	2.07223	2.42751e-17	up
comp135052_c0_seq1	666	hypothetical protein	219	15.7041	30	3.15749	2.31429	6.0765e-24	up
comp128026_c0_seq1	536	hypothetical protein	113	10.0683	6	0.78466	3.68161	1.20424e-19	up
comp136935_c0_seq1	1738	hypothetical protein	2504	68.8062	349	14.0757	2.28933	7.6398e-261	up
comp95643_c0_seq1	345	hypothetical protein	4197	580.982	34	6.90804	6.39407	0	up
comp134597_c3_seq1	1545	hypothetical protein	519	16.0429	30	1.36109	3.55909	1.0265e-84	up
comp127998_c1_seq1	1362	hypothetical protein	418	14.6569	50	2.57329	2.5099	3.428e-49	up
comp123901_c0_seq1	726	hypothetical protein	1018	66.966	18	1.73793	5.26799	3.49514e-200	up
comp138611_c4_seq1	410	hypothetical protein	123	14.3273	18	3.0774	2.21898	3.07533e-13	up
comp129971_c0_seq1	930	hypothetical protein	257	13.1975	5	0.376862	5.13009	6.34901e-51	up
comp136415_c1_seq1	277	hypothetical protein	1474	254.133	138	34.9216	2.86339	4.57824e-197	up
comp128361_c0_seq1	332	hypothetical protein	75	10.7886	5	1.05567	3.35328	1.66196e-12	up
comp136825_c0_seq1	1139	hypothetical protein	2242	94.0059	373	22.9552	2.03393	1.35193e-201	up
comp135943_c6_seq1	367	hypothetical protein	128	16.6566	14	2.67397	2.63904	1.42366e-16	up
comp138083_c1_seq1	771	hypothetical protein	1000	61.9425	10	0.909161	6.09025	1.16433e-197	up
comp125408_c0_seq1	300	hypothetical protein	58	9.23315	1	0.233654	5.30437	2.53967e-12	up
comp122508_c0_seq1	604	hypothetical protein	130	10.279	4	0.464214	4.46876	4.55971e-25	up
comp127454_c2_seq1	234	hypothetical protein	33	6.73506	3	0.898671	2.90582	1.85774e-05	up
comp135642_c1_seq1	1210	hypothetical protein	130	5.13099	21	1.21655	2.07644	6.67211e-13	up
comp131118_c0_seq1	636	hypothetical protein	103	7.73434	5	0.551072	3.81097	2.07452e-18	up
comp136609_c16_seq1	411	hypothetical protein	47	5.46134	4	0.682203	3.00098	1.53934e-07	up
comp132373_c0_seq1	481	hypothetical protein	510	50.637	22	3.20607	3.98132	6.16168e-90	up
comp122983_c0_seq1	478	hypothetical protein	52	5.19539	7	1.02652	2.33948	1.56239e-06	up
comp128670_c1_seq1	1306	hypothetical protein	142	5.19264	21	1.12712	2.20382	5.2198e-15	up
comp126424_c0_seq1	1231	hypothetical protein	640	24.8293	66	3.75821	2.72393	9.2166e-82	up
comp121111_c0_seq1	682	hypothetical protein	84	5.88218	8	0.822244	2.83871	4.88378e-12	up
comp131304_c0_seq1	541	hypothetical protein	9915	875.263	13	1.68439	9.02135	0	up
comp130299_c0_seq1	375	hypothetical protein	82	10.443	6	1.12154	3.21898	3.83712e-13	up
comp138637_c3_seq1	211	hypothetical protein	59	13.354	4	1.32884	3.32904	5.29e-10	up
comp124869_c0_seq1	571	hypothetical protein	302	25.2589	5	0.613803	5.36287	3.69183e-60	up
comp138689_c4_seq1	272	hypothetical protein	95	16.6801	3	0.773121	4.43129	1.64104e-18	up
comp138433_c1_seq1	646	hypothetical protein	188	13.8985	8	0.868066	4.00098	7.88096e-34	up
comp134390_c2_seq1	1967	hypothetical protein	333	8.08505	19	0.677087	3.57784	6.8521e-55	up
comp130758_c0_seq1	390	hypothetical protein	67	8.20452	6	1.07841	2.92752	4.38814e-10	up
comp135922_c1_seq1	450	hypothetical protein	49	5.20028	5	0.778848	2.73918	3.20163e-07	up
comp136065_c1_seq1	723	hypothetical protein	115	7.59631	4	0.387808	4.29188	7.1325e-22	up
comp137956_c2_seq1	2068	hypothetical protein	387	8.93724	39	1.32193	2.75718	2.01329e-50	up
comp138633_c2_seq1	470	hypothetical protein	74	7.51929	0.5	0.0745706	6.65585	3.1171e-15	up
comp137177_c0_seq1	3182	hypothetical protein	930	13.9581	96	2.11479	2.72252	2.33809e-118	up
comp133724_c3_seq1	393	hypothetical protein	46	5.58996	4	0.713449	2.96996	2.45829e-07	up
comp138658_c1_seq1	267	hypothetical protein	123	22.0007	18	4.7256	2.21898	3.07533e-13	up
comp138504_c3_seq1	1739	hypothetical protein	822	22.5744	94	3.78899	2.5748	1.25543e-98	up
comp139885_c0_seq1	725	hypothetical protein	3209	211.385	205	19.8203	3.41482	0	up
comp96445_c1_seq1	632	hypothetical protein	20935	1581.97	1919	212.84	2.89388	0	up
comp127220_c0_seq1	1881	hypothetical protein	341	8.65782	35	1.30429	2.73074	4.21922e-44	up
comp138434_c7_seq1	1858	hypothetical protein	3265	83.9229	314	11.8462	2.82464	0	up
comp70692_c0_seq1	710	hypothetical protein	2122	142.735	269	26.5576	2.42614	7.8354e-237	up
comp136499_c0_seq1	651	hypothetical protein	98	7.18933	3	0.323025	4.47614	3.78469e-19	up
comp125600_c0_seq1	1033	hypothetical protein	13423	620.572	59	4.00357	7.27617	0	up
comp99866_c0_seq1	216	hypothetical protein	33	7.29631	3	0.97356	2.90582	1.85774e-05	up
comp127921_c1_seq1	1698	hypothetical protein	550	15.4692	79	3.26125	2.2459	1.18894e-56	up
comp133284_c3_seq1	1704	hypothetical protein	335	9.38898	35	1.43977	2.70513	6.39393e-43	up
comp131027_c0_seq1	832	hypothetical protein	2153	123.584	33	2.78026	5.47413	0	up
comp133804_c0_seq1	923	hypothetical protein	371	19.1962	22	1.67077	3.52224	2.491e-60	up
comp139012_c1_seq1	3936	hypothetical protein	766	9.2943	41	0.73017	3.67004	1.70608e-127	up
comp136040_c1_seq1	1077	hypothetical protein	1290	57.2028	114	7.41967	2.94666	1.5924e-177	up
comp132483_c0_seq1	445	hypothetical protein	2210	237.179	52	8.19103	4.85578	0	up
comp134268_c0_seq1	789	hypothetical protein	310	18.7641	6	0.533052	5.13756	2.93957e-61	up
comp138970_c0_seq1	1516	hypothetical protein	228	7.18255	18	0.832278	3.10936	9.39731e-34	up
comp136386_c2_seq1	678	hypothetical protein	119	8.38225	9	0.930482	3.17129	2.19578e-18	up
comp130561_c0_seq1	907	hypothetical protein	462	24.3264	62	4.79159	2.34395	3.31338e-50	up
comp135529_c1_seq1	1063	hypothetical protein	461	20.7115	6	0.395652	5.71005	7.80422e-92	up
comp111171_c0_seq1	202	hypothetical protein	28	6.61987	1	0.347012	4.25375	4.47014e-06	up
comp135778_c5_seq1	245	hypothetical protein	42	8.18703	0.5	0.143054	5.83871	2.90798e-09	up
comp136048_c2_seq1	1056	hypothetical protein	171	7.73349	27	1.79224	2.10936	5.71624e-17	up
comp128248_c0_seq1	1054	hypothetical protein	1042	47.2139	30	1.99515	4.56464	2.53278e-196	up
comp135802_c4_seq1	449	hypothetical protein	126	13.4019	8	1.24893	3.42367	1.1617e-20	up
comp133284_c0_seq1	290	hypothetical protein	88	14.492	3	0.725135	4.32086	5.05594e-17	up
comp137718_c2_seq1	560	hypothetical protein	265	22.5996	31	3.88033	2.54205	5.70385e-32	up
comp126874_c0_seq1	2100	hypothetical protein	348	7.91413	6	0.200275	5.30437	4.52535e-69	up
comp127341_c1_seq1	280	hypothetical protein	39	6.65196	0.5	0.125172	5.7318	1.12356e-08	up
comp135383_c7_seq1	343	hypothetical protein	60	8.35411	7	1.43054	2.54593	4.96964e-08	up
comp138785_c0_seq1	2290	hypothetical protein	413	8.61306	57	1.74476	2.3035	4.49879e-44	up
comp127169_c0_seq1	1940	hypothetical protein	2834	69.7656	35	1.26462	5.78573	0	up
comp133530_c3_seq1	808	hypothetical protein	410	24.2335	34	2.9496	3.03841	1.07031e-58	up
comp127867_c1_seq1	1127	hypothetical protein	157	6.65302	21	1.30614	2.3487	9.91058e-18	up
comp135699_c0_seq1	1041	hypothetical protein	683	31.3338	84	5.65619	2.46982	2.23924e-78	up
comp128382_c0_seq1	1413	hypothetical protein	195	6.59076	18	0.892947	2.8838	4.83431e-27	up
comp133378_c0_seq1	746	hypothetical protein	86	5.50558	3	0.281889	4.2877	1.34331e-16	up
comp126863_c0_seq1	236	hypothetical protein	78	15.7843	0.5	0.148509	6.7318	6.01156e-16	up
comp137372_c4_seq1	1992	hypothetical protein	218	5.22649	10	0.351889	3.89265	2.02044e-38	up
comp136556_c1_seq1	1034	hypothetical protein	203	9.37602	27	1.83037	2.35684	9.92576e-23	up
comp138315_c1_seq1	227	hypothetical protein	67	14.0959	9	2.77915	2.34256	3.91865e-08	up
comp127341_c2_seq1	338	hypothetical protein	54	7.62992	0.5	0.103693	6.20128	1.46337e-11	up
comp135359_c0_seq1	1803	hypothetical protein	1664	44.0758	12	0.466531	6.56187	0	up
comp134561_c3_seq1	3153	hypothetical protein	5759	87.2301	87	1.93415	5.49505	0	up
comp122946_c0_seq1	1281	hypothetical protein	210	7.82913	18	0.98496	2.99071	4.48412e-30	up
comp121618_c0_seq1	215	hypothetical protein	25	5.55322	1	0.326029	4.09025	1.93916e-05	up
comp135733_c1_seq1	352	hypothetical protein	56	7.59781	4	0.796549	3.25375	2.22446e-09	up
comp133337_c0_seq1	1206	hypothetical protein	470	18.612	6	0.348738	5.73795	1.28476e-93	up
comp129055_c0_seq1	1437	hypothetical protein	8304	275.977	165	8.04864	5.09966	0	up
comp135308_c0_seq1	1328	hypothetical protein	550	19.7792	14	0.738967	4.74233	1.47987e-105	up
comp129705_c1_seq1	930	hypothetical protein	863	44.3171	66	4.97458	3.15522	6.57504e-127	up
comp127099_c0_seq1	486	hypothetical protein	141	13.8556	8	1.15385	3.58594	7.99358e-24	up
comp137624_c0_seq1	835	hypothetical protein	219	12.5257	25	2.09869	2.57732	5.59461e-27	up
comp128562_c1_seq1	524	hypothetical protein	65	5.92414	3	0.401315	3.8838	3.94307e-12	up
comp123837_c0_seq1	273	hypothetical protein	35	6.12278	2	0.513526	3.57568	1.14479e-06	up
comp133921_c0_seq1	1088	hypothetical protein	189	8.29614	19	1.22411	2.76071	3.87553e-25	up
comp122859_c1_seq1	764	hypothetical protein	525	32.8178	64	5.87194	2.48257	8.39994e-61	up
comp137009_c11_seq1	453	hypothetical protein	64	6.74722	0.5	0.077369	6.44639	2.03197e-13	up
comp132780_c0_seq1	289	hypothetical protein	142	23.4657	5	1.21274	4.27421	9.9333e-27	up
comp137692_c2_seq1	2134	hypothetical protein	323	7.22855	35	1.14966	2.6525	1.42173e-40	up
comp138433_c0_seq1	2089	hypothetical protein	700	16.003	111	3.7246	2.10319	2.79123e-66	up
comp137768_c1_seq1	1109	hypothetical protein	773	33.2883	103	6.5103	2.35422	7.89758e-84	up
comp97995_c0_seq1	466	hypothetical protein	60	6.14906	2	0.300843	4.35328	5.71949e-12	up
comp133388_c3_seq1	498	hypothetical protein	139	13.33	2	0.281511	5.56533	2.67359e-28	up
comp132963_c0_seq1	1147	hypothetical protein	242	10.0762	40	2.44451	2.04333	1.04883e-22	up
comp124802_c0_seq1	670	hypothetical protein	3273	233.3	30	3.13864	6.2159	0	up
comp127202_c1_seq1	288	hypothetical protein	75	12.4369	6	1.46034	3.09025	1.05161e-11	up
comp136386_c1_seq1	202	hypothetical protein	38	8.98412	1	0.347012	4.69432	3.4644e-08	up
comp131907_c1_seq1	403	hypothetical protein	111	13.1541	11	1.9133	2.78138	2.8105e-15	up
comp136013_c0_seq1	689	hypothetical protein	1082	74.9982	158	16.0743	2.2221	3.58331e-109	up
comp131479_c0_seq1	433	hypothetical protein	57	6.28681	5	0.809427	2.95736	8.2439e-09	up
comp135589_c1_seq1	1173	hypothetical protein	451	18.3621	22	1.31468	3.80395	2.50212e-77	up
comp137292_c0_seq1	1143	hypothetical protein	154	6.43454	11	0.674593	3.25375	4.99311e-24	up
comp138273_c7_seq1	263	hypothetical protein	73	13.2559	5	1.33263	3.31429	4.33717e-12	up
comp131754_c0_seq1	401	hypothetical protein	63	7.50307	2	0.349608	4.42367	1.32038e-12	up
comp132413_c0_seq1	1544	hypothetical protein	2184	67.5536	14	0.635589	6.7318	0	up
comp134801_c0_seq1	1970	hypothetical protein	258	6.25456	22	0.782802	2.99819	8.10025e-37	up
comp138224_c2_seq1	838	hypothetical protein	152	8.66249	20	1.67294	2.37239	2.16849e-17	up
comp134847_c2_seq1	919	hypothetical protein	227	11.7965	17	1.29667	3.18548	2.46089e-34	up
comp134298_c7_seq1	650	hypothetical protein	98	7.20039	15	1.61761	2.15421	2.09292e-10	up
comp135182_c5_seq1	965	hypothetical protein	106	5.24592	11	0.799026	2.71488	2.70853e-14	up
comp137117_c4_seq1	339	hypothetical protein	51	7.18478	1	0.206774	5.11882	6.85952e-11	up
comp132479_c0_seq1	1048	hypothetical protein	1444	65.8035	4	0.267543	7.94225	3.07793e-255	up
comp138964_c2_seq1	384	hypothetical protein	77	9.57641	8	1.46034	2.71318	1.17183e-10	up
comp118884_c0_seq1	383	hypothetical protein	121	15.0879	1	0.183019	6.36526	1.48669e-24	up
comp133642_c2_seq1	461	hypothetical protein	52	5.38698	3	0.456158	3.56187	2.22243e-09	up
comp136908_c3_seq1	274	hypothetical protein	38	6.62333	2	0.511652	3.69432	2.66753e-07	up
comp128557_c0_seq1	809	hypothetical protein	359	21.1928	15	1.29968	4.02734	5.20927e-64	up
comp138716_c6_seq1	951	hypothetical protein	122	6.12664	15	1.10562	2.47024	8.67747e-15	up
comp135280_c1_seq1	1833	hypothetical protein	2521	65.6831	140	5.35378	3.61689	0	up
comp130333_c0_seq1	2152	hypothetical protein	2796	62.0495	213	6.93797	3.16083	0	up
comp129720_c0_seq1	786	hypothetical protein	122	7.41277	3	0.267543	4.79217	3.21964e-24	up
comp135145_c0_seq1	333	hypothetical protein	191	27.3925	22	4.63099	2.56439	1.5827e-23	up
comp133388_c0_seq1	983	hypothetical protein	213	10.3483	17	1.21225	3.09364	1.88259e-31	up
comp124515_c1_seq1	665	hypothetical protein	257	18.4567	3	0.316224	5.86706	1.39759e-51	up
comp134611_c10_seq1	510	hypothetical protein	69	6.46133	2	0.274888	4.55492	7.11735e-14	up
comp137578_c0_seq1	241	hypothetical protein	153	30.3192	26	7.56226	2.00334	2.27037e-14	up
comp138488_c4_seq1	3209	hypothetical protein	668	9.94145	48	1.0485	3.24514	6.68687e-101	up
comp132790_c1_seq1	807	hypothetical protein	117	6.92397	13	1.12919	2.61632	4.23436e-15	up
comp124806_c0_seq1	415	hypothetical protein	374	43.0394	6	1.01344	5.40833	2.26971e-74	up
comp121652_c1_seq1	973	hypothetical protein	114	5.59545	12	0.864497	2.69432	3.51165e-15	up
comp127851_c0_seq1	489	hypothetical protein	143	13.9659	3	0.430039	5.0213	1.31624e-28	up
comp127377_c0_seq1	962	hypothetical protein	1972	97.8982	37	2.69601	5.18238	0	up
comp127444_c0_seq1	596	hypothetical protein	816	65.3863	101	11.8787	2.46061	4.46375e-93	up
comp126512_c1_seq1	494	hypothetical protein	53	5.1238	6	0.851372	2.58935	2.48446e-07	up
comp129649_c3_seq1	440	hypothetical protein	107	11.6138	14	2.23034	2.38051	1.37292e-12	up
comp70078_c0_seq1	289	hypothetical protein	67	11.0718	0.5	0.121274	6.51248	5.75764e-14	up
comp117812_c0_seq1	373	hypothetical protein	161	20.6139	16	3.00681	2.77731	1.10163e-21	up
comp124379_c0_seq1	294	hypothetical protein	60	9.74646	3	0.715269	3.76832	4.52591e-11	up
comp132091_c1_seq1	1210	hypothetical protein	130	5.13099	12	0.69517	2.8838	2.38049e-18	up
comp134722_c1_seq1	1815	hypothetical protein	837	22.0238	109	4.20964	2.38729	3.45618e-92	up
comp96670_c0_seq1	461	hypothetical protein	2258	233.919	323	49.1131	2.25183	1.20751e-230	up
comp135548_c1_seq1	2524	hypothetical protein	1966	37.1995	123	3.41595	3.44493	0	up
comp125061_c0_seq1	387	hypothetical protein	60	7.40429	10	1.81127	2.03136	2.34015e-06	up
comp132967_c0_seq1	2036	hypothetical protein	439	10.2975	68	2.34113	2.13701	9.60251e-43	up
comp126785_c0_seq1	752	hypothetical protein	443	28.1338	18	1.67784	4.06763	3.03151e-79	up
comp118527_c0_seq1	209	hypothetical protein	82	18.7375	4	1.34156	3.80395	7.67442e-15	up
comp129673_c1_seq1	1157	hypothetical protein	140	5.7788	18	1.09052	2.40575	2.39585e-16	up
comp127566_c2_seq1	853	hypothetical protein	235	13.1572	30	2.46529	2.41602	6.62365e-27	up
comp130349_c1_seq1	426	hypothetical protein	3558	398.877	23	3.78454	6.71968	0	up
comp134809_c4_seq1	303	hypothetical protein	36	5.67418	4	0.925364	2.61632	2.32254e-05	up
comp127382_c0_seq1	1728	hypothetical protein	268	7.40686	2	0.08113	6.51248	5.76714e-53	up
comp138109_c1_seq1	506	hypothetical protein	223	21.0474	25	3.46326	2.60344	9.43842e-28	up
comp138886_c0_seq1	2184	hypothetical protein	792	17.3187	40	1.28382	3.75382	6.44833e-134	up
comp133850_c0_seq1	698	hypothetical protein	151	10.3315	0.5	0.0502123	7.6848	3.98812e-28	up
comp128893_c0_seq1	962	hypothetical protein	785	38.9707	25	1.82163	4.41909	5.40245e-146	up
comp98417_c0_seq1	418	hypothetical protein	48	5.48413	0.5	0.0838473	6.03136	2.02463e-10	up
comp129852_c0_seq1	663	hypothetical protein	190	13.6862	9	0.951534	3.84632	2.37003e-33	up
comp129139_c1_seq1	523	hypothetical protein	55	5.02232	2	0.268055	4.22775	6.57743e-11	up
comp129756_c0_seq1	218	hypothetical protein	204	44.6907	8	2.57234	4.11882	3.01458e-37	up
comp135292_c1_seq1	1688	hypothetical protein	196	5.54532	20	0.830525	2.73918	7.91049e-26	up
comp137741_c5_seq1	840	hypothetical protein	459	26.0962	67	5.59102	2.22265	7.68293e-47	up
comp132388_c0_seq1	447	hypothetical protein	55	5.87622	9	1.41134	2.05783	5.35093e-06	up
comp118214_c0_seq1	269	hypothetical protein	61	10.8298	3	0.781744	3.79217	2.77659e-11	up
comp135891_c0_seq1	1076	hypothetical protein	1468	65.1564	146	9.51121	2.7762	3.50627e-190	up
comp133238_c0_seq1	685	hypothetical protein	2350	163.84	343	35.0993	2.22277	3.11454e-236	up
comp135655_c0_seq1	1792	hypothetical protein	787	20.9739	13	0.508511	5.36617	2.18225e-155	up
comp123106_c2_seq1	326	hypothetical protein	178	26.0763	27	5.80552	2.16724	3.36125e-18	up
comp126060_c0_seq1	507	hypothetical protein	157	14.7889	4	0.553028	4.74101	8.78188e-31	up
comp129064_c1_seq1	333	hypothetical protein	123	17.6402	10	2.105	3.06698	1.99832e-18	up
comp130290_c0_seq1	1241	hypothetical protein	171	6.58063	4	0.225935	4.86425	1.00524e-33	up
comp130100_c0_seq1	2196	hypothetical protein	282	6.13281	21	0.67032	3.19363	1.59565e-42	up
comp135236_c4_seq1	1567	hypothetical protein	278	8.47264	39	1.74458	2.27993	1.29352e-29	up
comp131358_c1_seq1	827	hypothetical protein	101	5.83256	8	0.678078	3.1046	1.80138e-15	up
comp137907_c5_seq1	351	hypothetical protein	164	22.3141	4	0.798819	4.80395	2.95801e-32	up
comp137117_c5_seq1	1237	hypothetical protein	297	11.4665	15	0.849996	3.75382	9.01919e-51	up
comp137888_c0_seq1	234	hypothetical protein	33	6.73506	1	0.299557	4.49079	3.90515e-07	up
comp133376_c0_seq1	434	hypothetical protein	284	31.2516	3	0.484537	6.01118	7.94824e-57	up
comp119157_c0_seq1	344	hypothetical protein	92	12.7724	4	0.815074	3.96996	5.71239e-17	up
comp129852_c1_seq1	225	hypothetical protein	73	15.4947	4	1.24616	3.63622	6.17958e-13	up
comp129541_c0_seq1	368	hypothetical protein	127	16.4816	14	2.66671	2.62772	2.22274e-16	up
comp355758_c0_seq1	273	hypothetical protein	33	5.7729	0.5	0.128382	5.49079	1.74719e-07	up
comp132790_c0_seq1	555	hypothetical protein	104	8.94918	14	1.7682	2.33948	4.91435e-12	up
comp123157_c0_seq1	691	hypothetical protein	95	6.56582	3	0.304326	4.43129	1.64104e-18	up
comp135269_c0_seq1	243	hypothetical protein	47	9.23708	3	0.865387	3.41602	2.48299e-08	up
comp126747_c0_seq1	683	hypothetical protein	215	15.0335	16	1.64208	3.19459	1.18844e-32	up
comp123639_c0_seq1	545	hypothetical protein	86	7.53607	3	0.385851	4.2877	1.34331e-16	up
comp96243_c0_seq1	436	hypothetical protein	78	8.5438	8	1.28617	2.7318	7.45631e-11	up
comp130064_c0_seq1	2362	hypothetical protein	667	13.4862	55	1.63222	3.04658	3.56422e-95	up
comp115457_c0_seq1	576	hypothetical protein	23575	1954.66	597	72.6519	4.74978	0	up
comp225398_c0_seq1	290	hypothetical protein	33	5.43449	0.5	0.120856	5.49079	1.74719e-07	up
comp131080_c0_seq1	1664	hypothetical protein	304	8.72496	14	0.589753	3.88697	3.65405e-53	up
comp137692_c1_seq1	222	hypothetical protein	113	24.3091	14	4.42049	2.45922	1.04908e-13	up
comp136434_c2_seq1	1742	hypothetical protein	263	7.21026	39	1.56932	2.19991	6.60144e-27	up
comp123801_c0_seq1	653	hypothetical protein	302	22.087	7	0.751416	4.87744	6.73069e-59	up
comp127681_c1_seq1	456	hypothetical protein	1902	199.2	216	33.2035	2.58481	4.3143e-228	up
comp138228_c3_seq1	635	hypothetical protein	231	17.3733	7	0.772716	4.49079	6.61985e-44	up
comp138061_c2_seq1	384	hypothetical protein	49	6.09408	7	1.2778	2.25375	5.44837e-06	up
comp210878_c0_seq1	207	hypothetical protein	31	7.15211	1	0.33863	4.40059	1.0326e-06	up
comp137731_c5_seq1	1406	hypothetical protein	307	10.4279	45	2.24348	2.21664	1.54579e-31	up
comp129422_c1_seq1	1224	hypothetical protein	206	8.03765	8	0.458146	4.13289	1.1256e-37	up
comp140078_c0_seq1	360	hypothetical protein	957	126.956	24	4.67309	4.76381	2.44965e-183	up
comp116450_c0_seq1	852	hypothetical protein	129	7.23091	6	0.493636	3.87266	4.77028e-23	up
comp135835_c1_seq1	1556	hypothetical protein	326	10.0058	22	0.991079	3.33569	7.26353e-51	up
comp97615_c0_seq1	1558	hypothetical protein	1751	53.6737	236	10.6179	2.33771	2.94339e-187	up
comp118655_c1_seq1	1337	hypothetical protein	1304	46.5789	137	7.18265	2.69709	5.49798e-164	up
comp126589_c0_seq1	447	hypothetical protein	141	15.0645	5	0.784075	4.26402	1.62172e-26	up
comp137330_c5_seq1	233	hypothetical protein	70	14.3478	3	0.902528	3.99071	3.42947e-13	up
comp131105_c0_seq1	773	hypothetical protein	158	9.76159	3	0.272043	5.16521	1.02979e-31	up
comp137204_c1_seq1	1710	hypothetical protein	502	14.0201	80	3.27936	2.09601	1.37956e-47	up
comp136899_c2_seq1	2014	hypothetical protein	29470	698.817	2301	80.0852	3.12531	0	up
comp136979_c2_seq1	880	hypothetical protein	98	5.31847	7	0.557584	3.25375	1.20391e-15	up
comp137870_c6_seq1	241	hypothetical protein	60	11.8899	2	0.581712	4.35328	5.71949e-12	up
comp137213_c2_seq1	358	hypothetical protein	100	13.3401	16	3.1328	2.09025	3.07285e-10	up
comp134784_c5_seq1	784	hypothetical protein	92	5.60422	4	0.357634	3.96996	5.71239e-17	up
comp134690_c0_seq1	824	hypothetical protein	116	6.72317	17	1.44616	2.21691	1.56268e-12	up
comp139054_c1_seq1	350	hypothetical protein	61	8.32348	5	1.00138	3.0552	1.27537e-09	up
comp116608_c0_seq1	471	hypothetical protein	63	6.38797	3	0.446473	3.83871	1.05129e-11	up
comp172968_c0_seq1	642	hypothetical protein	80	5.95111	9	0.982659	2.5984	1.41077e-10	up
comp122464_c0_seq1	560	hypothetical protein	351	29.9338	21	2.62861	3.5094	5.74582e-57	up
comp138952_c1_seq1	1068	hypothetical protein	342	15.2932	3	0.1969	6.27928	7.22046e-68	up
comp135197_c4_seq1	267	hypothetical protein	74	13.2362	12	3.1504	2.07088	9.14975e-08	up
comp133473_c5_seq1	277	hypothetical protein	30	5.17231	1	0.253055	4.35328	1.68788e-06	up
comp130551_c0_seq1	1359	hypothetical protein	896	31.487	5	0.257897	6.93182	1.70884e-171	up
comp137699_c1_seq1	650	hypothetical protein	69	5.06966	7	0.754884	2.74756	8.96026e-10	up
comp134776_c1_seq1	577	hypothetical protein	94	7.78028	13	1.57929	2.30054	8.83824e-11	up
comp126009_c0_seq1	1217	hypothetical protein	77448	3039.22	375	21.5991	7.13659	0	up
comp140317_c0_seq1	339	hypothetical protein	1617	227.8	1	0.206774	10.1055	9.54791e-219	up
comp119296_c0_seq1	866	hypothetical protein	118	6.5074	3	0.242828	4.74407	2.23709e-23	up
comp128182_c0_seq1	603	hypothetical protein	82	6.49441	2	0.232492	4.80395	1.30382e-16	up
comp136519_c0_seq1	1253	hypothetical protein	1906	72.6465	86	4.81108	3.91646	0	up
comp136747_c4_seq1	871	hypothetical protein	127	6.96352	20	1.60956	2.11315	6.85803e-13	up
comp132546_c0_seq1	1192	hypothetical protein	250	10.0163	17	0.999696	3.32471	4.06445e-39	up
comp133317_c1_seq1	1687	hypothetical protein	315	8.91741	40	1.66204	2.42367	7.15269e-36	up
comp134510_c1_seq1	413	hypothetical protein	119	13.7607	12	2.0367	2.75625	3.65533e-16	up
comp96187_c0_seq1	443	hypothetical protein	76	8.19319	12	1.89877	2.10936	4.10925e-08	up
comp137791_c2_seq1	245	hypothetical protein	32	6.23774	0.5	0.143054	5.44639	2.76747e-07	up
comp137639_c3_seq1	752	hypothetical protein	103	6.54128	14	1.30498	2.32554	7.4622e-12	up
comp129077_c0_seq1	787	hypothetical protein	212	12.8648	26	2.31576	2.47387	5.15842e-25	up
comp69980_c0_seq1	221	hypothetical protein	99	21.3937	1	0.317178	6.07575	2.09319e-20	up
comp131573_c0_seq1	1204	hypothetical protein	240	9.5198	3	0.174659	5.76832	3.03292e-48	up
comp137387_c3_seq1	1129	hypothetical protein	919	38.8745	148	9.18889	2.08086	1.40149e-85	up
comp132466_c0_seq1	226	hypothetical protein	62	13.1017	1	0.310161	5.40059	3.92283e-13	up
comp133168_c1_seq1	252	hypothetical protein	60	11.3709	0.5	0.13908	6.35328	1.10866e-12	up
comp132664_c0_seq1	2249	hypothetical protein	908	19.2814	135	4.20765	2.19613	1.90492e-90	up
comp138820_c0_seq1	4397	hypothetical protein	1397	15.1734	68	1.08405	3.80705	6.88655e-238	up
comp118310_c0_seq1	1206	hypothetical protein	293	11.6028	13	0.755599	3.94071	1.01578e-51	up
comp127745_c0_seq1	1379	hypothetical protein	147	5.09092	6	0.304988	4.0611	6.87419e-27	up
comp133258_c1_seq1	332	hypothetical protein	54	7.76781	3	0.633401	3.61632	8.38688e-10	up
comp134439_c0_seq1	1834	hypothetical protein	1243	32.3679	46	1.75814	4.20244	6.23841e-225	up
comp136653_c0_seq1	912	hypothetical protein	689	36.0801	20	1.5372	4.55283	6.0137e-130	up
comp136901_c1_seq1	425	hypothetical protein	144	16.1814	20	3.29865	2.29439	6.38644e-16	up
comp129965_c2_seq1	889	hypothetical protein	132	7.09113	9	0.709637	3.32086	4.40949e-21	up
comp134853_c1_seq1	324	hypothetical protein	540	79.5961	68	14.7116	2.43575	3.5049e-61	up
comp135323_c0_seq1	700	hypothetical protein	230	15.6918	6	0.600826	4.70692	1.51759e-44	up
comp136991_c3_seq1	1367	hypothetical protein	646	22.5687	96	4.92264	2.19682	1.25854e-64	up
comp131165_c1_seq1	499	hypothetical protein	230	22.0126	12	1.68568	3.70692	3.47067e-39	up
comp131888_c0_seq1	1584	hypothetical protein	733	22.1	17	0.752297	4.8766	1.07674e-141	up
comp137463_c0_seq1	827	hypothetical protein	520	30.029	72	6.1027	2.29884	4.03484e-55	up
comp138584_c2_seq1	376	hypothetical protein	80	10.1612	11	2.05069	2.30889	2.31022e-09	up
comp136381_c0_seq1	1092	hypothetical protein	290	12.6829	32	2.05411	2.6263	3.85153e-36	up
comp70159_c0_seq1	667	hypothetical protein	544	38.9508	79	8.30226	2.23008	1.443e-55	up
comp130767_c0_seq1	392	hypothetical protein	125	15.2288	1	0.178817	6.41218	2.69844e-25	up
comp132539_c1_seq1	565	hypothetical protein	83	7.01573	0.5	0.0620322	6.82143	7.82339e-17	up
comp136062_c0_seq1	1520	hypothetical protein	285	8.95456	12	0.553392	4.01625	6.42483e-51	up
comp127537_c0_seq1	1679	hypothetical protein	5381	153.058	67	2.79717	5.77396	0	up
comp127575_c0_seq1	501	hypothetical protein	73	6.9587	4	0.559651	3.63622	6.17958e-13	up
comp134390_c0_seq1	441	hypothetical protein	78	8.44693	11	1.74843	2.27236	5.30618e-09	up
comp138904_c1_seq1	7733	hypothetical protein	3277	20.2382	282	2.55621	2.985	0	up
comp135383_c5_seq1	250	hypothetical protein	64	12.226	8	2.24308	2.44639	3.62603e-08	up
comp135567_c0_seq1	1696	hypothetical protein	479	13.4882	35	1.44656	3.22099	3.96956e-72	up
comp115932_c0_seq1	280	hypothetical protein	69	11.7689	1	0.250344	5.55492	1.54407e-14	up
comp124143_c0_seq1	645	hypothetical protein	283	20.9541	10	1.08676	4.26912	2.6128e-52	up
comp129703_c0_seq1	668	hypothetical protein	1711	122.325	38	3.98752	4.93909	0	up
comp133120_c3_seq1	737	hypothetical protein	87	5.63761	3	0.285331	4.30437	8.25438e-17	up
comp134780_c0_seq1	1580	hypothetical protein	941	28.443	141	6.25543	2.18489	4.09877e-93	up
comp126098_c0_seq1	1261	hypothetical protein	804	30.4498	112	6.22584	2.29009	2.3558e-84	up
comp118413_c0_seq1	769	hypothetical protein	787	48.8755	131	11.941	2.03319	2.79277e-71	up
comp118340_c0_seq1	342	hypothetical protein	347	48.4559	31	6.35376	2.93099	3.79329e-48	up
comp69366_c0_seq1	524	hypothetical protein	56	5.10387	8	1.07017	2.25375	1.07306e-06	up
comp134185_c0_seq1	721	hypothetical protein	395	26.164	48	4.66661	2.48714	4.54796e-46	up
comp137718_c7_seq1	470	hypothetical protein	61	6.19834	6	0.894847	2.79217	6.87998e-09	up
comp117178_c0_seq1	763	hypothetical protein	197	12.3306	22	2.02113	2.60901	1.10558e-24	up
comp157190_c0_seq1	281	hypothetical protein	145	24.6436	0.5	0.124727	7.6263	3.55346e-27	up
comp121955_c0_seq1	631	hypothetical protein	69	5.22231	1	0.111088	5.55492	1.54407e-14	up
comp136378_c0_seq1	293	hypothetical protein	114	18.5815	16	3.82779	2.27928	1.00934e-12	up
comp133063_c1_seq1	355	hypothetical protein	48	6.45737	1	0.197454	5.03136	2.84714e-10	up
comp136188_c1_seq1	373	hypothetical protein	152	19.4616	24	4.51022	2.10936	3.40949e-15	up
comp137856_c4_seq1	528	hypothetical protein	131	11.849	16	2.12413	2.47982	7.1709e-16	up
comp124439_c0_seq1	624	hypothetical protein	102	7.80654	1	0.112334	6.11882	5.61456e-21	up
comp132011_c1_seq1	1758	hypothetical protein	254	6.90014	13	0.518346	3.73464	2.10917e-43	up
comp136064_c0_seq1	1504	hypothetical protein	2148	68.2071	290	13.5159	2.33526	3.02124e-229	up
comp136113_c9_seq1	268	hypothetical protein	218	38.8477	30	7.8466	2.30769	9.25927e-24	up
comp120275_c1_seq1	279	hypothetical protein	43	7.3605	6	1.50745	2.2877	1.84699e-05	up
comp135045_c0_seq1	1330	hypothetical protein	871	31.2759	59	3.10954	3.33028	3.05181e-134	up
comp129849_c0_seq1	411	hypothetical protein	50	5.80993	4	0.682203	3.09025	3.77759e-08	up
comp132853_c1_seq1	349	hypothetical protein	45	6.15787	3	0.602547	3.35328	6.50968e-08	up
comp134070_c2_seq1	1739	hypothetical protein	1004	27.5726	113	4.55485	2.59776	1.89232e-121	up
comp124079_c0_seq1	344	hypothetical protein	223	30.9592	4	0.815074	5.24729	1.64934e-44	up
comp129377_c0_seq1	1334	hypothetical protein	3607	129.132	152	7.98699	4.01505	0	up
comp95864_c0_seq1	273	hypothetical protein	31	5.42303	2	0.513526	3.40059	7.86155e-06	up
comp71217_c0_seq1	202	hypothetical protein	66	15.604	3	1.04103	3.90582	2.42291e-12	up
comp133514_c0_seq1	635	hypothetical protein	551	41.4401	6	0.662328	5.96734	1.76259e-109	up
comp138616_c0_seq1	3762	hypothetical protein	411	5.21754	18	0.335389	3.95946	2.1267e-72	up
comp136790_c1_seq1	406	hypothetical protein	261	30.7014	37	6.38809	2.26485	1.20467e-27	up
comp136315_c0_seq1	1810	hypothetical protein	278	7.33516	13	0.503454	3.86489	1.61703e-48	up
comp136190_c0_seq1	344	hypothetical protein	123	17.0761	13	2.64899	2.68847	2.8848e-16	up
comp136003_c0_seq1	1161	hypothetical protein	1487	61.1677	186	11.2299	2.44542	1.00603e-167	up
comp70144_c1_seq1	325	hypothetical protein	49	7.20039	2	0.431362	4.0611	1.23625e-09	up
comp127247_c0_seq1	1098	hypothetical protein	809	35.1876	73	4.66032	2.91656	1.58023e-110	up
comp120929_c0_seq1	353	hypothetical protein	40	5.41163	4	0.794293	2.76832	3.85492e-06	up
comp132007_c1_seq1	368	hypothetical protein	280	36.3374	35	6.66677	2.44639	2.49757e-32	up
comp138327_c0_seq1	954	hypothetical protein	268	13.4162	39	2.86557	2.22708	8.35578e-28	up
comp130410_c1_seq1	1057	hypothetical protein	121	5.46706	11	0.729479	2.90582	2.85191e-17	up
comp135461_c0_seq1	1292	hypothetical protein	47639	1760.93	153	8.30088	7.72886	0	up
comp133747_c0_seq1	573	hypothetical protein	139	11.5852	1	0.122332	6.56533	7.30399e-28	up
comp138399_c0_seq1	1339	hypothetical protein	227	8.09633	13	0.680547	3.5725	1.13814e-37	up
comp138084_c2_seq1	1108	hypothetical protein	119	5.12921	16	1.01222	2.34121	1.23638e-13	up
comp130189_c2_seq1	318	hypothetical protein	36	5.40653	4	0.881715	2.61632	2.32254e-05	up
comp125191_c0_seq1	2012	hypothetical protein	211	5.00838	18	0.627104	2.99757	2.80655e-30	up
comp100315_c1_seq1	438	hypothetical protein	54	5.88793	2	0.320075	4.20128	1.07119e-10	up
comp130639_c0_seq1	1929	hypothetical protein	1104	27.3325	13	0.472396	5.85448	9.93894e-219	up
comp126099_c0_seq1	551	hypothetical protein	70	6.06722	1	0.127217	5.57568	9.725e-15	up
comp117177_c0_seq1	409	hypothetical protein	113	13.1947	3	0.514154	4.68161	2.54068e-22	up
comp138693_c2_seq1	790	hypothetical protein	499	30.1659	33	2.92807	3.3649	6.07037e-78	up
comp127954_c0_seq1	608	hypothetical protein	101	7.93343	2	0.23058	5.1046	1.44467e-20	up
comp138215_c5_seq1	1048	hypothetical protein	613	27.9346	101	6.75547	2.04793	3.10335e-56	up
comp134408_c2_seq1	668	hypothetical protein	166	11.8679	17	1.78389	2.73397	5.59262e-22	up
comp138088_c0_seq1	404	hypothetical protein	158	18.6775	1	0.173506	6.75017	2.76598e-31	up
comp137607_c0_seq1	766	hypothetical protein	202	12.5941	34	3.11133	2.01714	8.20568e-19	up
comp138054_c8_seq1	340	hypothetical protein	114	16.0129	2	0.412331	5.27928	3.07762e-23	up
comp137798_c1_seq1	2297	hypothetical protein	668	13.8886	70	2.13615	2.70081	1.52582e-84	up
comp131656_c0_seq1	1067	hypothetical protein	135	6.04244	5	0.328474	4.20128	3.09055e-25	up
comp96183_c0_seq1	956	hypothetical protein	14768	737.746	339	24.8563	4.89144	0	up
comp129604_c2_seq1	497	hypothetical protein	55	5.28505	7	0.987272	2.4204	4.36496e-07	up
comp135363_c3_seq1	265	hypothetical protein	41	7.38892	5	1.32257	2.48202	1.11334e-05	up
comp124536_c0_seq1	621	hypothetical protein	1843	141.735	206	23.2526	2.60773	3.43697e-223	up
comp138897_c1_seq1	341	hypothetical protein	46	6.44238	3	0.616683	3.38499	3.99235e-08	up
comp100371_c0_seq1	1447	hypothetical protein	189	6.23787	22	1.06574	2.5492	3.83189e-23	up
comp132171_c3_seq1	1464	hypothetical protein	156	5.08893	24	1.14912	2.14683	6.76407e-16	up
comp116273_c0_seq1	1184	hypothetical protein	2963	119.515	258	15.2744	2.96801	0	up
comp180194_c0_seq1	367	hypothetical protein MED297_03592	85	11.061	0.5	0.0954991	6.85578	3.47835e-17	up
comp127593_c1_seq1	225	hypothetical protein MTR_4g111700	114	24.1972	3	0.934618	4.69432	1.55985e-22	up
comp134952_c2_seq1	1253	hypoxia-inducible factor 1 alpha	215	8.19465	31	1.73423	2.24039	1.18699e-22	up
comp134952_c0_seq1	1336	hypoxia-inducible factor 1 alpha	254	9.07968	29	1.52155	2.5771	3.86426e-31	up
comp136179_c1_seq1	1032	hypoxia-inducible factor 4 alpha	190	8.79259	17	1.15469	2.92879	9.10635e-27	up
comp132350_c0_seq1	2238	importin alpha	40921	873.231	187	5.85702	7.22005	0	up
comp132469_c0_seq1	1956	importin alpha 2, partial	11973	292.333	437	15.6606	4.2224	0	up
comp131952_c3_seq1	1630	inhibitor kappa B alpha	949	27.8049	96	4.12837	2.7517	4.15334e-122	up
comp128833_c0_seq1	1419	inhibitor of nuclear factor kappa B alpha	509	17.1308	82	4.05067	2.08036	8.69885e-48	up
comp129982_c0_seq1	1369	Inorganic pyrophosphatase	1742	60.7698	121	6.19551	3.29406	3.31037e-265	up
comp132447_c0_seq1	2679	Integral membrane protein GPR177	1478	26.3478	140	3.66312	2.84654	1.98504e-196	up
comp123184_c0_seq1	834	Interleukin-8 precursor	850	48.6739	13	1.09263	5.47727	3.54412e-168	up
comp137235_c0_seq1	2339	IQ motif containing B1	421	8.59597	36	1.07887	2.99414	2.01605e-59	up
comp138303_c2_seq1	1609	jagunal homolog 1-B	224	6.64867	36	1.56835	2.08382	1.33122e-21	up
comp135700_c1_seq1	2172	Kelch domain-containing protein 1	5613	123.418	394	12.7154	3.2789	0	up
comp133309_c0_seq1	2225	Kinesin-like protein KIF22	6835	146.707	229	7.21441	4.34592	0	up
comp128236_c0_seq1	2965	Kinesin-like protein Surhe	6563	105.711	85	2.00951	5.71714	0	up
comp95738_c0_seq1	1080	linker histone H1M	54063	2390.67	1606	104.236	4.51949	0	up
comp130129_c0_seq1	3199	Long-chain-fatty-acid--CoA ligase 5	14874	222.053	209	4.5796	5.59954	0	up
comp132339_c0_seq1	1200	lung cancer oncogene 5	5344	212.681	334	19.5101	3.44639	0	up
comp133407_c0_seq1	1404	LYR motif-containing protein ENSP00000368165	1265	43.0295	68	3.39498	3.66385	9.27146e-210	up
comp98010_c0_seq1	884	lysosomal membrane glycoprotein 2 precursor	95	5.13233	12	0.951534	2.43129	1.50674e-11	up
comp132345_c0_seq1	2184	makorin 4 protein	5770	126.173	196	6.2907	4.32604	0	up
comp128527_c0_seq1	1608	malate dehydrogenase	4401	130.71	366	15.9548	3.03431	0	up
comp131165_c0_seq1	556	malate dehydrogenase 1	361	31.0081	36	4.53861	2.77232	2.31151e-47	up
comp126212_c0_seq1	1278	MAP3K12-binding inhibitory protein 1	1017	38.0043	126	6.91091	2.45922	1.02529e-115	up
comp135436_c0_seq1	2030	MBD2-interacting zinc finger protein	894	21.0322	80	2.76242	2.9286	1.51638e-122	up
comp136435_c0_seq1	2497	Mediator of RNA polymerase II transcription subunit 1	1786	34.1591	138	3.87397	3.14039	1.17308e-260	up
comp131160_c0_seq1	1094	Mediator of RNA polymerase II transcription subunit 7	1190	51.9485	61	3.90848	3.7324	5.2253e-200	up
comp115809_c0_seq1	1371	Mel1c melatonin receptor	226	7.87253	0.5	0.0255639	8.26657	1.99836e-39	up
comp134070_c1_seq1	1284	melanin-concentrating hormone receptor 1	938	34.8884	28	1.52858	4.51248	6.03601e-176	up
comp135000_c0_seq1	1573	metaxin 2b	796	24.1673	98	4.3671	2.46831	3.86578e-91	up
comp133206_c0_seq1	1210	methyl transferase	3790	149.588	13	0.753101	7.63394	0	up
comp133490_c0_seq1	1612	Methyltransferase-like protein 4	935	27.7006	48	2.08724	3.73025	2.9459e-157	up
comp137980_c0_seq1	3200	Microtubule-associated serine/threonine-protein kinase-like	1031	15.3869	128	2.80385	2.45622	3.91746e-117	up
comp97920_c0_seq1	1663	mitochondrial 28S ribosomal protein S29	786	22.5722	70	2.95054	2.9355	4.30561e-108	up
comp135142_c2_seq1	2421	mitochondrial alanine aminotransferase	1060	20.91	137	3.96662	2.39821	3.87439e-117	up
comp134760_c0_seq1	1695	Mitochondrial fission regulator 1	436	12.2846	20	0.827095	3.89265	6.27856e-76	up
comp100194_c0_seq1	1705	Mitochondrial import receptor subunit TOM20 homolog	2543	71.2303	333	13.6904	2.37933	2.60018e-277	up
comp132114_c0_seq1	1539	Mitochondrial intermembrane space import and assembly protein 40	999	31.0006	100	4.55467	2.76688	3.12972e-129	up
comp128094_c0_seq1	1001	mitochondrial peroxiredoxin 3	1565	74.6661	233	16.3161	2.19415	4.22431e-155	up
comp127136_c0_seq1	1094	Mitochondrial ribosomal protein S23	2479	108.219	255	16.3387	2.72758	0	up
comp116152_c0_seq1	1336	Mn-superoxide dismutase	4469	159.752	327	17.1568	3.21898	0	up
comp126962_c1_seq1	1594	mRNA export factor	892	26.7251	70	3.07826	3.11801	9.66718e-130	up
comp128733_c0_seq1	1759	mTERF domain-containing protein 1, mitochondrial precursor	2199	59.7039	157	6.25647	3.2544	0	up
comp129627_c0_seq1	1256	muscle-specific beta 1 integrin binding protein 2	8759	333.049	275	15.3475	4.43966	0	up
comp138425_c0_seq1	5776	Myomesin-1	1207	9.97983	72	0.873777	3.51368	5.71511e-194	up
comp137100_c0_seq1	5059	Myosin light chain kinase, smooth muscle	4492	42.4051	98	1.35787	4.96483	0	up
comp138666_c0_seq1	4707	N-acetyl-beta-glucosaminyl-glycoprotein 4-beta-N-acetylgalactosaminyltransferase 1	2728	27.6785	53	0.789273	5.1321	0	up
comp129444_c0_seq1	1475	NAD(P)H dehydrogenase quinone 1	41511	1344.05	1052	49.9941	4.74868	0	up
comp70320_c0_seq1	673	NADH dehydrogenase iron-sulfur protein 6, mitochondrial precursor	1841	130.642	263	27.3928	2.25375	2.15548e-188	up
comp129634_c0_seq1	1133	Nattectin precursor	544	22.9304	28	1.7323	3.7265	8.68884e-92	up
comp116494_c1_seq1	835	NHP2 non-histone chromosome protein 2-like 1	4828	276.137	469	39.3715	2.81016	0	up
comp135253_c0_seq1	1835	NIF3-like protein 1	503	13.0911	65	2.48298	2.39844	4.70514e-56	up
comp133184_c0_seq1	1611	NipSnap homolog 1	495	14.6741	25	1.08778	3.75382	5.05359e-84	up
comp137547_c1_seq1	964	Non-structural maintenance of chromosomes element 1 homolog	1241	61.4806	172	12.5068	2.29742	3.13746e-130	up
comp98036_c0_seq1	933	novel protein	377	19.2976	58	4.35754	2.14683	4.7986e-37	up
comp137703_c0_seq1	4730	novel protein similar to H.sapiens IDE, insulin-degrading enzyme (IDE, zgc:162603)	1100	11.1064	55	0.815074	3.76832	3.52534e-186	up
comp132458_c2_seq1	3354	novel protein similar to human glioma tumor suppressor candidate region gene 1 (GLTSCR1)	470	6.69234	20	0.417986	4.00098	3.37067e-83	up
comp137701_c1_seq1	1905	novel protein similar to vertebrate IMP (inosine monophosphate) dehydrogenase 1 (IMPDH1)	425	10.6546	43	1.58223	2.75145	3.63263e-55	up
comp135369_c0_seq1	2552	Nuclear prelamin A recognition factor	738	13.8108	35	0.961353	3.84459	6.91241e-127	up
comp137457_c0_seq1	1077	Nuclear receptor 2C2-associated protein	580	25.7191	77	5.01153	2.35952	2.76171e-63	up
comp117038_c0_seq1	779	Nucleolar protein 12	2536	155.473	296	26.6348	2.54528	9.91089e-299	up
comp96445_c0_seq1	252	nucleoside diphosphate kinase	12363	2342.97	258	71.7653	5.02891	0	up
comp130006_c2_seq1	2078	omega class glutathione S-transferase	1116	25.6485	155	5.22855	2.29439	5.12454e-117	up
comp137593_c8_seq1	2995	ornithine decarboxylase	2921	46.5777	490	11.4682	2.022	2.03813e-260	up
comp134721_c0_seq1	429	p21-ras protein	252	28.0535	37	6.0456	2.21422	5.06843e-26	up
comp134314_c0_seq1	2117	P450 aromatase	409	9.22668	1	0.0331112	8.12235	1.20724e-71	up
comp136020_c2_seq1	2151	PDZ and LIM domain protein 2	1223	27.1537	53	1.72715	3.97468	2.85463e-214	up
comp116647_c0_seq1	829	pepsinogen	128	7.37392	4	0.338221	4.44639	1.21406e-24	up
comp118238_c0_seq1	1879	peptide transporter	441	11.2087	3	0.111915	6.64607	4.29622e-86	up
comp122691_c0_seq1	1066	peptidyl-prolyl cis-trans isomerase H	2100	94.0817	352	23.1463	2.02314	1.39598e-187	up
comp130314_c2_seq1	718	Peptidyl-prolyl cis-trans isomerase-like 1	1800	119.727	255	24.8949	2.26582	2.06363e-185	up
comp115448_c0_seq1	1006	peroxiredoxin 6	2298	109.093	302	21.0428	2.37415	4.97232e-250	up
comp97471_c0_seq1	988	Peroxiredoxin-5, mitochondrial precursor	1968	95.1286	197	13.9767	2.76686	8.47997e-254	up
comp135802_c1_seq1	1880	Peroxisomal membrane protein PEX13	354	8.99267	43	1.60327	2.48773	2.14964e-41	up
comp127606_c0_seq1	760	PHD finger-like domain-containing protein 5A	2546	159.988	343	31.6356	2.33835	5.21976e-272	up
comp123306_c0_seq1	1053	Phosphatidylinositol-glycan biosynthesis class F protein	449	20.3639	40	2.66273	2.93504	4.09701e-62	up
comp136736_c0_seq1	1283	Phytanoyl-CoA dioxygenase domain-containing protein 1	410	15.2616	56	3.05954	2.31852	4.28045e-44	up
comp126233_c0_seq1	343	Pol polyprotein	36	5.01247	1	0.204362	4.61632	9.07688e-08	up
comp120881_c0_seq1	1235	Polr3f protein	1923	74.3627	218	12.3733	2.58735	7.52002e-231	up
comp138126_c0_seq1	3330	PREDICTED: 116 kDa U5 small nuclear ribonucleoprotein component-like	1939	27.8084	270	5.68349	2.29067	2.59517e-202	up
comp122883_c0_seq1	2082	PREDICTED: 14-3-3 protein epsilon-like	2129	48.8358	264	8.8883	2.45796	3.36039e-241	up
comp118193_c0_seq1	909	PREDICTED: 14-3-3 protein epsilon-like	1029	54.0623	128	9.87055	2.45342	9.34905e-117	up
comp134470_c0_seq1	1487	PREDICTED: 1-acylglycerol-3-phosphate O-acyltransferase ABHD5-like	657	21.1007	75	3.53546	2.57732	4.34359e-79	up
comp132051_c0_seq1	1617	PREDICTED: 26S protease regulatory subunit 6B	1965	58.0358	288	12.4847	2.21678	5.17235e-197	up
comp127371_c0_seq1	1111	PREDICTED: 26S proteasome non-ATPase regulatory subunit 10-like	1183	50.8527	129	8.139	2.6434	1.12293e-145	up
comp127252_c0_seq1	1969	PREDICTED: 26S proteasome non-ATPase regulatory subunit 13-like	3086	74.8503	492	17.5152	2.0954	5.69764e-288	up
comp123137_c0_seq1	1066	PREDICTED: 28S ribosomal protein S18a, mitochondrial-like	1320	59.1371	222	14.5979	2.0183	7.524e-118	up
comp137990_c0_seq1	1511	PREDICTED: 28S ribosomal protein S2, mitochondrial-like	1046	33.0606	145	6.72665	2.29715	6.91082e-110	up
comp135557_c0_seq1	1449	PREDICTED: 28S ribosomal protein S22, mitochondrial-like	1498	49.3727	161	7.78848	2.6643	7.98282e-186	up
comp133232_c0_seq1	1749	PREDICTED: 28S ribosomal protein S30, mitochondrial-like	762	20.8069	61	2.44475	3.0893	5.08798e-110	up
comp131965_c0_seq1	1632	PREDICTED: 28S ribosomal protein S5, mitochondrial-like	826	24.1715	127	5.4548	2.14771	4.04457e-80	up
comp133983_c0_seq1	1455	PREDICTED: 28S ribosomal protein S9, mitochondrial-like	962	31.5759	64	3.08328	3.35629	3.78669e-149	up
comp137379_c0_seq1	1970	PREDICTED: 2-amino-3-ketobutyrate coenzyme A ligase, mitochondrial-like	1395	33.8182	179	6.36916	2.40863	1.14327e-154	up
comp133757_c0_seq1	2018	PREDICTED: 2-hydroxyacyl-CoA lyase 1-like	285	6.74476	31	1.0768	2.64702	7.8708e-36	up
comp128539_c0_seq1	1768	PREDICTED: 2-oxoisovalerate dehydrogenase subunit beta, mitochondrial-like	1165	31.4693	99	3.92508	3.00315	2.29789e-163	up
comp125923_c0_seq1	1408	PREDICTED: 39S ribosomal protein L1, mitochondrial-like	1431	48.5378	204	10.156	2.25678	7.5284e-147	up
comp126203_c0_seq1	1294	PREDICTED: 39S ribosomal protein L12, mitochondrial-like	1450	53.5152	211	11.4299	2.22713	2.04882e-146	up
comp124075_c0_seq1	1148	PREDICTED: 39S ribosomal protein L15, mitochondrial-like	1104	45.9272	145	8.85363	2.37501	1.3665e-120	up
comp133552_c0_seq1	1153	PREDICTED: 39S ribosomal protein L2, mitochondrial-like	1624	67.2667	171	10.3959	2.69388	8.92336e-204	up
comp115868_c0_seq1	1118	PREDICTED: 39S ribosomal protein L21, mitochondrial-like	1308	55.8739	52	3.26029	4.0991	2.2407e-233	up
comp135995_c1_seq1	791	PREDICTED: 39S ribosomal protein L23, mitochondrial-like	235	14.1884	31	2.74714	2.36871	2.59583e-26	up
comp129153_c0_seq1	1312	PREDICTED: 39S ribosomal protein L3, mitochondrial-like	1908	69.4525	306	16.3487	2.08685	2.03705e-177	up
comp130809_c0_seq1	994	PREDICTED: 39S ribosomal protein L32, mitochondrial-like	1118	53.7154	163	11.4947	2.22437	6.45408e-113	up
comp95996_c0_seq1	748	PREDICTED: 39S ribosomal protein L35, mitochondrial-like	883	56.377	124	11.6202	2.27847	5.37002e-92	up
comp125624_c0_seq1	1966	PREDICTED: 39S ribosomal protein L37, mitochondrial-like	963	23.393	145	5.16987	2.17788	6.82186e-95	up
comp134505_c0_seq1	1305	PREDICTED: 39S ribosomal protein L38, mitochondrial-like	711	26.0197	77	4.13595	2.65331	2.98901e-88	up
comp136755_c0_seq1	1300	PREDICTED: 39S ribosomal protein L44, mitochondrial-like	522	19.1765	47	2.53425	2.91971	1.06245e-71	up
comp132285_c0_seq1	1461	PREDICTED: 39S ribosomal protein L45, mitochondrial-like	1006	32.8845	84	4.03018	3.02849	2.63181e-142	up
comp128375_c0_seq1	1088	PREDICTED: 39S ribosomal protein L46, mitochondrial-like	944	41.4368	90	5.79841	2.83718	2.45985e-125	up
comp126327_c0_seq1	528	PREDICTED: 39S ribosomal protein L53, mitochondrial-like	437	39.5267	62	8.23101	2.26369	1.25049e-45	up
comp137386_c0_seq1	1157	PREDICTED: 3-hydroxyisobutyrate dehydrogenase, mitochondrial-like	1083	44.7032	35	2.12046	4.39793	1.1562e-200	up
comp134463_c2_seq1	1780	PREDICTED: 4F2 cell-surface antigen heavy chain-like	4636	124.385	135	5.3163	4.54824	0	up
comp138452_c2_seq1	1829	PREDICTED: 52 kDa repressor of the inhibitor of the protein kinase-like	399	10.4184	58	2.22285	2.22866	5.67968e-41	up
comp135428_c0_seq1	3586	PREDICTED: 5'-3' exoribonuclease 2	1846	24.5847	290	5.66869	2.11667	8.64284e-175	up
comp133649_c0_seq1	2315	PREDICTED: 5-aminolevulinate synthase, nonspecific, mitochondrial-like	3836	79.1354	229	6.93394	3.51258	0	up
comp137964_c3_seq1	2126	PREDICTED: 5'-AMP-activated protein kinase subunit gamma-2-like	374	8.4014	47	1.54964	2.4387	1.02514e-42	up
comp135384_c0_seq1	2802	PREDICTED: 5-hydroxytryptamine receptor 4-like	1737	29.6057	24	0.600397	5.62381	0	up
comp131348_c0_seq1	2077	PREDICTED: 60S ribosomal export protein NMD3-like	2017	46.3781	200	6.74977	2.78053	2.00232e-261	up
comp132380_c0_seq1	1404	PREDICTED: 60S ribosomal protein L7-like 1-like	3962	134.769	516	25.7619	2.38718	0	up
comp138736_c3_seq1	2322	PREDICTED: 6-phosphofructo-2-kinase/fructose-2,6-biphosphatase-like	413	8.49437	51	1.53958	2.46397	1.26609e-47	up
comp138005_c0_seq1	2635	PREDICTED: 7SK snRNA methylphosphate capping enzyme-like	851	15.4238	81	2.15476	2.83956	3.61078e-113	up
comp137016_c0_seq1	3578	PREDICTED: 85 kDa calcium-independent phospholipase A2-like	948	12.6535	84	1.64564	2.94282	1.64675e-130	up
comp132108_c1_seq1	3348	PREDICTED: Abelson tyrosine-protein kinase 2-like	532	7.58873	12	0.251241	4.91671	2.48158e-103	up
comp132084_c1_seq1	1543	PREDICTED: abhydrolase domain-containing protein 4-like	389	12.04	25	1.13572	3.40616	1.44616e-61	up
comp137901_c0_seq1	3565	PREDICTED: abhydrolase domain-containing protein FAM108C1-like	1219	16.33	95	1.86792	3.12802	1.59947e-177	up
comp135870_c0_seq1	2489	PREDICTED: acetyl-coenzyme A synthetase, cytoplasmic-like	895	17.1728	31	0.873036	4.29794	4.18012e-164	up
comp135228_c0_seq1	1900	PREDICTED: acid ceramidase-like	3016	75.809	148	5.46014	3.79536	0	up
comp135955_c1_seq1	1546	PREDICTED: acidic fibroblast growth factor intracellular-binding protein-like	281	8.6804	37	1.6776	2.37137	2.55379e-31	up
comp137863_c3_seq1	578	PREDICTED: acidic leucine-rich nuclear phosphoprotein 32 family member E-like	141	11.6502	18	2.18293	2.41602	1.56164e-16	up
comp134357_c0_seq1	3262	PREDICTED: actin filament-associated protein 1-like 1-like	883	12.9277	121	2.60014	2.3138	1.05905e-93	up
comp138764_c2_seq1	3084	PREDICTED: actin-related protein 2-B-like isoform 2	1723	26.6817	268	6.09138	2.13101	1.37632e-164	up
comp137895_c0_seq1	2195	PREDICTED: actin-related protein 5-like	356	7.74566	49	1.56479	2.30742	3.40836e-38	up
comp138489_c0_seq1	2027	PREDICTED: activating signal cointegrator 1	494	11.639	61	2.10946	2.46402	8.72976e-57	up
comp138795_c2_seq1	3089	PREDICTED: activating signal cointegrator 1 complex subunit 2	806	12.4612	94	2.13307	2.54644	1.49811e-95	up
comp133808_c2_seq1	2695	PREDICTED: activator of 90 kDa heat shock protein ATPase homolog 1-like	2728	48.3425	345	8.97337	2.42957	9.30683e-305	up
comp136991_c1_seq1	2659	PREDICTED: activin receptor type-1B-like	473	8.49544	18	0.474514	4.16216	1.15848e-85	up
comp137801_c0_seq1	2014	PREDICTED: acyl-CoA-binding domain-containing protein 4-like	253	5.99935	25	0.870113	2.78553	1.23864e-33	up
comp134934_c0_seq1	2404	PREDICTED: acyl-CoA-binding domain-containing protein 5-like	1585	31.4875	51	1.48707	4.40424	1.62843e-293	up
comp136942_c0_seq1	2495	PREDICTED: acyl-coenzyme A thioesterase 3-like	1535	29.382	72	2.02282	3.86049	9.22759e-264	up
comp138245_c11_seq1	1464	PREDICTED: acyl-coenzyme A thioesterase 9, mitochondrial-like	363	11.8416	46	2.20248	2.42666	2.96037e-41	up
comp115391_c1_seq1	656	PREDICTED: acylphosphatase-1-like	911	66.322	98	10.4717	2.66299	2.84011e-113	up
comp134818_c0_seq1	2229	PREDICTED: adenosine monophosphate-protein transferase FICD-like	241	5.16357	24	0.754738	2.77432	5.93527e-32	up
comp138969_c0_seq1	2215	PREDICTED: adenosylhomocysteinase B-like	3740	80.6382	216	6.83558	3.56033	0	up
comp136599_c2_seq1	974	PREDICTED: adenylate cyclase type 1-like	366	17.9459	9	0.647707	4.79217	8.70437e-71	up
comp136967_c1_seq1	1554	PREDICTED: adipocyte plasma membrane-associated protein-like	389	11.9548	54	2.43578	2.29513	2.17519e-41	up
comp126574_c2_seq1	737	PREDICTED: ADP-ribosylation factor 3-like isoform 3	188	12.1824	23	2.18754	2.47742	2.52563e-22	up
comp138448_c0_seq1	4937	PREDICTED: ADP-ribosylation factor GTPase-activating protein 2-like	2833	27.4048	385	5.46629	2.32579	1.16142e-300	up
comp123430_c1_seq1	722	PREDICTED: ADP-ribosylation factor-like protein 11-like	472	31.2211	27	2.62133	3.57415	2.27988e-77	up
comp135499_c0_seq1	677	PREDICTED: ADP-ribosylation factor-like protein 3-like	244	17.2125	31	3.20973	2.42293	5.45704e-28	up
comp135342_c0_seq1	1971	PREDICTED: ADP-ribosylation factor-like protein 4D-like	850	20.5956	119	4.2321	2.28289	8.52105e-89	up
comp125512_c0_seq1	1527	PREDICTED: ADP-ribosylation factor-like protein 6-interacting protein 1-like	4263	133.327	344	15.7912	3.07778	0	up
comp127322_c0_seq1	1026	PREDICTED: ADP-ribosylation factor-like protein 6-interacting protein 6-like	264	12.2885	33	2.25456	2.44639	1.55097e-30	up
comp136994_c0_seq1	1594	PREDICTED: adrenodoxin-like protein, mitochondrial-like	740	22.1711	90	3.95776	2.48592	1.80627e-85	up
comp132107_c0_seq1	2918	PREDICTED: afadin- and alpha-actinin-binding protein-like	1692	27.6922	87	2.08992	3.72796	8.22038e-284	up
comp132044_c0_seq1	1703	PREDICTED: afadin- and alpha-actinin-binding protein-like	2367	66.3784	14	0.576247	6.84788	0	up
comp137154_c0_seq1	3718	PREDICTED: aftiphilin-like	1932	24.8165	81	1.52711	4.02242	0	up
comp123912_c0_seq1	1607	PREDICTED: akirin-2-like	2981	88.5909	174	7.58977	3.54503	0	up
comp135449_c0_seq1	1898	PREDICTED: AKT-interacting protein-like	1177	29.6158	133	4.91191	2.59201	6.95881e-142	up
comp131525_c0_seq1	1873	PREDICTED: aladin-like	1121	28.5832	131	4.90263	2.54354	2.18151e-132	up
comp129747_c0_seq1	1295	PREDICTED: alanine--glyoxylate aminotransferase 2-like 1-like	192	7.08067	3	0.162385	5.44639	1.17702e-38	up
comp138439_c2_seq1	3066	PREDICTED: alanyl-tRNA synthetase, cytoplasmic-like	913	14.2214	100	2.28625	2.63701	2.48214e-112	up
comp131705_c0_seq1	2849	PREDICTED: alanyl-tRNA synthetase, mitochondrial-like	476	7.97917	58	1.42702	2.48323	3.14461e-55	up
comp135306_c0_seq1	2260	PREDICTED: aldehyde dehydrogenase family 3 member B1-like	807	17.0533	21	0.651338	4.7105	4.14499e-154	up
comp136471_c0_seq1	2523	PREDICTED: alkylated DNA repair protein alkB homolog 8-like	579	10.9598	34	0.94462	3.53635	5.97879e-94	up
comp138716_c3_seq1	2321	PREDICTED: alkyldihydroxyacetonephosphate synthase, peroxisomal-like	248	5.10293	35	1.05703	2.27131	2.10462e-26	up
comp126590_c0_seq1	1600	PREDICTED: alpha N-terminal protein methyltransferase 1A-like	1066	31.8185	53	2.32194	3.77646	1.02208e-180	up
comp133535_c0_seq1	1786	PREDICTED: alpha-(1,3)-fucosyltransferase-like	949	25.3763	5	0.196238	7.01473	1.07322e-180	up
comp127936_c0_seq1	1502	PREDICTED: alpha-1,3-galactosyltransferase 2-like	900	28.6164	26	1.21339	4.55973	1.33773e-169	up
comp135741_c5_seq1	1973	PREDICTED: alpha-1,3-mannosyl-glycoprotein 2-beta-N-acetylglucosaminyltransferase-like	382	9.24654	15	0.532917	4.11693	6.27391e-69	up
comp125961_c0_seq1	2013	PREDICTED: alpha-1,6-mannosyl-glycoprotein 2-beta-N-acetylglucosaminyltransferase-like	922	21.8741	71	2.47235	3.14527	3.86176e-135	up
comp138723_c0_seq1	3290	PREDICTED: alpha-taxilin-like	630	9.14508	104	2.21581	2.04516	1.13537e-57	up
comp129398_c0_seq1	1597	PREDICTED: amiloride-sensitive cation channel 1, neuronal-like isoform 1	223	6.66873	2	0.087785	6.24729	1.30935e-44	up
comp129729_c0_seq1	1392	PREDICTED: aminoacyl tRNA synthase complex-interacting multifunctional protein 2-like	870	29.8485	141	7.10028	2.07171	1.30274e-80	up
comp136331_c2_seq1	1041	PREDICTED: aminopeptidase O-like	112	5.13819	15	1.01003	2.34686	6.30661e-13	up
comp97796_c0_seq1	664	PREDICTED: amino-terminal enhancer of split-like	98	7.04857	14	1.47793	2.25375	6.04661e-11	up
comp70005_c0_seq1	962	PREDICTED: AN1-type zinc finger protein 1-like	640	31.7723	71	5.17343	2.61857	2.08932e-78	up
comp132466_c1_seq1	1398	PREDICTED: AN1-type zinc finger protein 2B-like	1137	38.8415	103	5.16447	2.91091	1.05439e-154	up
comp133430_c1_seq1	1761	PREDICTED: AN1-type zinc finger protein 3-like	589	15.9735	65	2.58732	2.62615	1.88069e-72	up
comp136749_c0_seq1	3929	PREDICTED: anaphase-promoting complex subunit 5	572	6.95276	72	1.28453	2.43634	8.98141e-65	up
comp127579_c0_seq1	1491	PREDICTED: angiomotin-like	255	8.16781	23	1.0813	2.91718	1.81952e-35	up
comp135508_c0_seq1	1170	PREDICTED: ankyrin repeat and BTB/POZ domain-containing protein 2-like	183	7.46979	22	1.31805	2.50266	5.36305e-22	up
comp136503_c4_seq1	6309	PREDICTED: ankyrin repeat and KH domain-containing protein 1	2075	15.7073	228	2.5332	2.6324	8.90843e-254	up
comp136503_c2_seq1	1720	PREDICTED: ankyrin repeat and KH domain-containing protein 1	385	10.6899	47	1.91542	2.48052	8.59753e-45	up
comp136146_c0_seq1	2291	PREDICTED: ankyrin repeat and MYND domain-containing protein 2-like	898	18.7195	39	1.19326	3.97156	1.80628e-157	up
comp138367_c0_seq1	4363	PREDICTED: ankyrin repeat and SOCS box protein 3-like	922	10.0923	68	1.09249	3.20755	1.57505e-137	up
comp132719_c0_seq1	1106	PREDICTED: ankyrin repeat domain-containing protein 39-like	180	7.7725	13	0.823917	3.23781	8.31345e-28	up
comp130963_c0_seq1	1273	PREDICTED: ankyrin repeat domain-containing protein 46-like	277	10.3919	29	1.59685	2.70215	1.30926e-35	up
comp135325_c2_seq1	382	PREDICTED: ankyrin repeat domain-containing protein 49-like	149	18.628	13	2.38548	2.96512	1.91636e-21	up
comp135325_c0_seq1	936	PREDICTED: ankyrin repeat domain-containing protein 49-like	462	23.5727	19	1.4229	4.05021	2.13247e-82	up
comp138198_c0_seq1	5950	PREDICTED: ankyrin repeat domain-containing protein 50-like	722	5.79513	40	0.471236	3.62032	5.00307e-119	up
comp134804_c0_seq1	1672	PREDICTED: ankyrin repeat domain-containing protein 54-like	619	17.6806	87	3.64736	2.27725	1.03351e-64	up
comp133117_c0_seq1	1351	PREDICTED: ankyrin repeat domain-containing protein 5-like	421	14.8823	12	0.622617	4.57911	6.29681e-80	up
comp136816_c0_seq1	1902	PREDICTED: ankyrin repeat family A protein 2-like	420	10.5459	54	1.99012	2.40575	4.03754e-47	up
comp136735_c2_seq1	2113	PREDICTED: antizyme inhibitor 1-like	344	7.77503	27	0.895694	3.11777	1.41931e-50	up
comp136719_c1_seq1	2287	PREDICTED: antizyme inhibitor 1-like	334	6.97467	35	1.07275	2.70081	1.00427e-42	up
comp137802_c0_seq1	4464	PREDICTED: AP-1 complex subunit beta-1 isoform 1	823	8.80478	138	2.16696	2.02262	5.26366e-74	up
comp137278_c5_seq1	629	PREDICTED: AP-1 complex subunit mu-1-like	185	14.0464	2	0.222882	5.97777	2.35836e-37	up
comp129744_c0_seq1	1289	PREDICTED: AP-1 complex subunit sigma-3-like	831	30.7887	52	2.82778	3.44466	1.02618e-131	up
comp134959_c0_seq1	1435	PREDICTED: apolipoprotein O-like	532	17.7053	51	2.49123	2.82925	8.20337e-71	up
comp129605_c0_seq1	2402	PREDICTED: apoptosis inhibitor 5-like	1886	37.4983	184	5.36958	2.80395	1.27894e-246	up
comp70253_c0_seq1	866	PREDICTED: apoptosis regulatory protein Siva-like	4559	251.417	129	10.4416	4.58967	0	up
comp136697_c1_seq1	1237	PREDICTED: apoptosis-inducing factor 2-like	324	12.5089	35	1.98332	2.65696	9.07365e-41	up
comp137826_c2_seq1	1377	PREDICTED: aprataxin and PNK-like factor-like	318	11.029	53	2.69797	2.03136	2.54054e-29	up
comp135721_c0_seq1	1775	PREDICTED: aquaporin-11-like	878	23.6232	54	2.13251	3.46958	6.42269e-140	up
comp129467_c0_seq1	3580	PREDICTED: arginyl aminopeptidase-like 1-like	975	13.0066	57	1.11606	3.54276	7.6518e-158	up
comp136820_c0_seq1	2354	PREDICTED: arginyl-tRNA--protein transferase 1-like	420	8.52091	54	1.60799	2.40575	4.03754e-47	up
comp129672_c0_seq1	1224	PREDICTED: armadillo repeat-containing protein 1-like	773	30.1607	52	2.97795	3.34028	1.55019e-119	up
comp134779_c0_seq1	2527	PREDICTED: armadillo repeat-containing protein 1-like	388	7.3328	39	1.08182	2.7609	1.27702e-50	up
comp136792_c0_seq1	2597	PREDICTED: arrestin domain-containing protein 1-like, partial	686	12.6152	78	2.10532	2.58306	9.66971e-83	up
comp136827_c0_seq1	1847	PREDICTED: arsenite methyltransferase-like	355	9.17919	46	1.74577	2.39451	9.2892e-40	up
comp130135_c0_seq1	2523	PREDICTED: arylsulfatase J	269	5.09188	10	0.277829	4.19593	2.5549e-49	up
comp134821_c0_seq1	1618	PREDICTED: arylsulfatase K-like	454	13.4005	38	1.64627	3.02501	1.24592e-64	up
comp133744_c1_seq1	4114	PREDICTED: ataxin-2-like protein-like	842	9.77442	79	1.34604	2.86029	8.39971e-113	up
comp138380_c2_seq1	3622	PREDICTED: atlastin-2-like	1165	15.361	139	2.69006	2.51357	9.64318e-136	up
comp137907_c7_seq1	3969	PREDICTED: atlastin-2-like	1874	22.5492	116	2.04867	3.46032	4.06695e-297	up
comp138380_c5_seq1	495	PREDICTED: atlastin-2-like	69	6.65713	2	0.283218	4.55492	7.11735e-14	up
comp133729_c0_seq1	1399	PREDICTED: ATP synthase mitochondrial F1 complex assembly factor 1-like isoform 1	1715	58.545	195	9.7704	2.58306	1.36222e-205	up
comp134038_c0_seq1	1906	PREDICTED: ATP synthase subunit alpha, mitochondrial-like isoform 1	6178	154.799	691	25.4127	2.60678	0	up
comp131635_c0_seq1	2027	PREDICTED: ATP synthase subunit beta, mitochondrial-like	15983	376.572	1956	67.6411	2.47695	0	up
comp140036_c0_seq1	636	PREDICTED: ATP synthase subunit d, mitochondrial-like	3219	241.717	405	44.6368	2.43701	0	up
comp125829_c0_seq1	1239	PREDICTED: ATP synthase subunit gamma, mitochondrial-like	6423	247.577	808	45.7125	2.43721	0	up
comp126677_c0_seq1	870	PREDICTED: ATP synthase subunit O, mitochondrial-like	11387	625.076	1833	147.686	2.0815	0	up
comp128997_c0_seq1	1963	PREDICTED: ATPase family AAA domain-containing protein 3-A-like	643	15.6435	33	1.17839	3.73067	2.03998e-108	up
comp137752_c0_seq1	5858	PREDICTED: ATPase family AAA domain-containing protein 5-like	870	7.09272	147	1.75899	2.01159	1.23757e-77	up
comp134129_c0_seq1	5568	PREDICTED: ATP-binding cassette sub-family A member 1-like	868	7.44498	96	1.20856	2.62298	3.18063e-106	up
comp134206_c0_seq1	3415	PREDICTED: ATP-binding cassette sub-family E member 1	3192	44.6391	342	7.0199	2.66879	0	up
comp135150_c0_seq1	2887	PREDICTED: ATP-binding cassette sub-family F member 2	6597	109.13	1072	26.0282	2.0679	0	up
comp126687_c0_seq1	2534	PREDICTED: ATP-binding cassette sub-family F member 3-like	1475	27.799	182	5.03454	2.4651	6.58533e-168	up
comp130823_c0_seq1	2299	PREDICTED: ATP-dependent DNA helicase PIF1-like	2403	49.9181	37	1.12813	5.46756	0	up
comp127182_c2_seq1	999	PREDICTED: ATP-dependent RNA helicase DDX39A-like	806	38.5312	133	9.33214	2.04575	1.47729e-73	up
comp132418_c0_seq1	3215	PREDICTED: ATP-dependent RNA helicase DDX54-like	1920	28.5209	239	5.21089	2.45242	4.87977e-217	up
comp138515_c1_seq1	3233	PREDICTED: ATP-dependent RNA helicase DDX55-like	1084	16.0128	162	3.51241	2.18869	2.3241e-107	up
comp136312_c2_seq1	2577	PREDICTED: AT-rich interactive domain-containing protein 1B-like	367	6.80134	42	1.14243	2.57371	1.63933e-44	up
comp135063_c0_seq1	3603	PREDICTED: AT-rich interactive domain-containing protein 3B-like	533	7.0649	76	1.47858	2.25646	3.07833e-55	up
comp135734_c3_seq1	2143	PREDICTED: AT-rich interactive domain-containing protein 4A	335	7.46562	19	0.621479	3.58648	2.58101e-55	up
comp127550_c0_seq1	1644	PREDICTED: aurora kinase B-like	1323	38.4327	110	4.69014	3.03463	2.94239e-187	up
comp138189_c0_seq1	2450	PREDICTED: autophagy-related protein 16-2-like	381	7.4268	53	1.51637	2.29212	1.70653e-40	up
comp131198_c0_seq1	1069	PREDICTED: autophagy-related protein 16-like	963	43.0221	70	4.59003	3.2285	1.97697e-144	up
comp134071_c0_seq1	2760	PREDICTED: band 4.1-like protein 3-like	515	8.9113	72	1.8286	2.2849	3.30466e-54	up
comp136681_c1_seq1	4038	PREDICTED: basic fibroblast growth factor receptor 1-A-like isoform 1	664	7.85317	92	1.59704	2.29787	4.24231e-70	up
comp124665_c0_seq1	2132	PREDICTED: basic leucine zipper and W2 domain-containing protein 1-A-like	6159	137.964	477	15.6829	3.13703	0	up
comp136696_c0_seq1	2183	PREDICTED: beclin 1-associated autophagy-related key regulator-like	424	9.27588	63	2.02294	2.19703	9.75743e-43	up
comp137600_c2_seq1	2290	PREDICTED: beta-1,3-galactosyltransferase 2-like	2899	60.4583	25	0.765244	6.30388	0	up
comp137600_c3_seq1	2300	PREDICTED: beta-1,3-galactosyltransferase 2-like	2998	62.2511	24	0.73144	6.41122	0	up
comp137711_c4_seq1	2484	PREDICTED: beta-1,3-N-acetylglucosaminyltransferase lunatic fringe-like	294	5.65248	15	0.423287	3.73918	3.9184e-50	up
comp137509_c2_seq1	2199	PREDICTED: beta-1,4-galactosyltransferase 3-like	304	6.60224	23	0.733159	3.17076	1.75883e-45	up
comp124688_c0_seq1	882	PREDICTED: beta-enolase-like isoform 1	150	8.12205	14	1.11264	2.86786	6.51961e-21	up
comp133794_c2_seq1	2022	PREDICTED: beta-hexosaminidase subunit beta-like isoform 2	1201	28.3664	129	4.47202	2.66519	3.42179e-149	up
comp137240_c0_seq1	1727	PREDICTED: beta-lactamase-like protein 2-like	354	9.78935	15	0.608827	4.00711	6.09371e-63	up
comp138563_c0_seq1	3534	PREDICTED: beta-mannosidase	645	8.71638	38	0.753724	3.53162	1.88018e-104	up
comp136329_c0_seq1	2405	PREDICTED: bicaudal D-related protein 1-like	394	7.82392	51	1.48645	2.39602	4.68103e-44	up
comp133188_c0_seq1	4704	PREDICTED: bifunctional heparan sulfate N-deacetylase/N-sulfotransferase 2	547	5.55345	72	1.0729	2.37187	4.23626e-60	up
comp119223_c0_seq1	1237	PREDICTED: bifunctional methylenetetrahydrofolate dehydrogenase/cyclohydrolase, mitochondrial-like	338	13.0494	35	1.98332	2.71799	1.64599e-43	up
comp135370_c0_seq1	2495	PREDICTED: bifunctional protein NCOAT-like	539	10.3172	40	1.12379	3.19861	1.4703e-80	up
comp134510_c0_seq1	1002	PREDICTED: biogenesis of lysosome-related organelles complex 1 subunit 1-like	280	13.3455	25	1.74891	2.93182	4.85491e-39	up
comp123760_c0_seq1	2185	PREDICTED: biotin--protein ligase-like	481	10.5132	24	0.769937	3.77132	6.23488e-82	up
comp119185_c0_seq1	1804	PREDICTED: bleomycin hydrolase-like	1515	40.1069	248	9.6363	2.0573	1.6911e-138	up
comp116753_c0_seq1	988	PREDICTED: bolA-like protein 3-like	1652	79.8539	154	10.9259	2.8696	3.03162e-221	up
comp138557_c0_seq1	2603	PREDICTED: bone morphogenetic protein receptor type-1A-like	375	6.88019	15	0.403936	4.09025	1.96564e-67	up
comp135761_c2_seq1	2039	PREDICTED: bone morphogenetic protein receptor type-1B-like	254	5.94921	37	1.27198	2.22562	2.21581e-26	up
comp97427_c0_seq1	1070	PREDICTED: borealin-2-like	4825	215.356	95	6.22351	5.11285	0	up
comp130174_c0_seq1	1232	PREDICTED: borealin-like	2441	94.6238	129	7.33963	3.68842	0	up
comp132402_c0_seq1	1672	PREDICTED: box C/D snoRNA protein 1-like	1196	34.1616	63	2.64119	3.69312	1.65804e-199	up
comp136319_c1_seq1	3510	PREDICTED: brain-specific angiogenesis inhibitor 1-associated protein 2-like	430	5.85065	15	0.299557	4.2877	3.4258e-79	up
comp132637_c0_seq1	1345	PREDICTED: BRCA1-A complex subunit Abraxas-like	494	17.5407	67	3.49179	2.32867	3.27084e-53	up
comp137079_c1_seq1	2611	PREDICTED: BRCA1-associated RING domain protein 1-like	469	8.57845	22	0.590624	3.86041	3.60306e-81	up
comp137825_c0_seq1	2644	PREDICTED: breakpoint cluster region protein-like	1830	33.0547	64	1.69673	4.28402	0	up
comp134901_c1_seq1	2555	PREDICTED: BRI3-binding protein-like	394	7.36459	20	0.548699	3.74652	5.72075e-67	up
comp135966_c2_seq1	4369	PREDICTED: bromodomain adjacent to zinc finger domain protein 1A-like	1304	14.2541	215	3.44946	2.04693	1.46411e-118	up
comp134620_c1_seq1	1094	PREDICTED: bromodomain-containing protein 7-like	483	21.085	59	3.78033	2.47963	6.17172e-56	up
comp137229_c0_seq1	2225	PREDICTED: brother of CDO	772	16.5703	56	1.76422	3.2315	4.73988e-116	up
comp130870_c0_seq1	2201	PREDICTED: BTB/POZ domain-containing adapter for CUL3-mediated RhoA degradation protein 3-like	337	7.31228	41	1.30575	2.48545	2.06965e-39	up
comp132256_c0_seq1	2627	PREDICTED: BTB/POZ domain-containing protein 1	834	15.1617	112	2.9885	2.34294	7.20063e-90	up
comp134213_c3_seq1	2186	PREDICTED: BTB/POZ domain-containing protein 10-like	381	8.32373	19	0.609255	3.77211	4.31036e-65	up
comp133102_c0_seq1	1130	PREDICTED: BTB/POZ domain-containing protein KCTD14-like	143	6.04367	18	1.11658	2.43634	6.6082e-17	up
comp136361_c2_seq1	907	PREDICTED: BTB/POZ domain-containing protein KCTD5-like	173	9.10923	16	1.23654	2.88102	4.44261e-24	up
comp135584_c0_seq1	1824	PREDICTED: BTB/POZ domain-containing protein KCTD6-like isoform 1	610	15.9716	65	2.49795	2.67669	1.50498e-76	up
comp137623_c0_seq1	1627	PREDICTED: bystin-like	1935	56.7985	240	10.34	2.45762	2.93347e-219	up
comp136879_c1_seq1	1822	PREDICTED: C1GALT1-specific chaperone 1-like	550	14.4164	84	3.23166	2.15736	6.03058e-54	up
comp124962_c1_seq1	923	PREDICTED: cadherin-15-like	168	8.69262	8	0.607552	3.83871	1.46694e-29	up
comp133037_c0_seq1	846	PREDICTED: calcineurin B homologous protein 1-like	219	12.3628	30	2.48569	2.31429	6.0765e-24	up
comp136933_c1_seq1	1511	PREDICTED: calcium release-activated calcium channel protein 1-like	449	14.1914	27	1.25255	3.50208	1.6772e-72	up
comp138772_c0_seq1	3338	PREDICTED: calcium/calmodulin-dependent protein kinase type II delta 1 chain-like isoform 2	1174	16.7967	157	3.29692	2.34899	1.5477e-126	up
comp137287_c0_seq1	2760	PREDICTED: calcium-binding mitochondrial carrier protein SCaMC-2-A-like	4396	76.0662	103	2.61591	4.86187	0	up
comp136848_c0_seq1	3690	PREDICTED: calcium-transporting ATPase type 2C member 1-like	724	9.37034	44	0.835837	3.48681	5.55247e-116	up
comp138327_c4_seq1	6976	PREDICTED: calmodulin-regulated spectrin-associated protein 1-B-like	747	5.11396	83	0.834002	2.61632	2.75153e-91	up
comp138835_c1_seq1	2944	PREDICTED: calpain-5	325	5.27216	52	1.23811	2.09025	4.93652e-31	up
comp135650_c0_seq1	1801	PREDICTED: calponin-3-like	601	15.9369	81	3.15258	2.33776	7.73906e-65	up
comp126913_c0_seq1	1223	PREDICTED: calsenilin-like	140	5.46694	4	0.22926	4.57568	3.45186e-27	up
comp134201_c0_seq1	1314	PREDICTED: calsequestrin-1-like	427	15.5194	17	0.906878	4.09702	9.85863e-77	up
comp98277_c0_seq1	591	PREDICTED: cAMP-regulated phosphoprotein 19-A-like	293	23.6768	26	3.08376	2.94071	6.26867e-41	up
comp134719_c0_seq1	2505	PREDICTED: caprin-1-like	1645	31.3618	266	7.44336	2.07498	5.77736e-152	up
comp134786_c0_seq1	2225	PREDICTED: caprin-2-like	1838	39.4511	49	1.54369	4.6756	0	up
comp138832_c0_seq1	2753	PREDICTED: carabin-like	622	10.7901	50	1.27309	3.08331	8.31454e-90	up
comp129621_c0_seq1	1763	PREDICTED: carbohydrate sulfotransferase 1-like	7727	209.316	166	6.60011	4.98705	0	up
comp136611_c0_seq1	2109	PREDICTED: carbonic anhydrase 7-like	1411	31.9517	19	0.631499	5.66097	2.71366e-279	up
comp134163_c0_seq1	2428	PREDICTED: carbonic anhydrase-like	5543	109.028	72	2.07864	5.71292	0	up
comp129303_c2_seq1	787	PREDICTED: carboxyl-terminal PDZ ligand of neuronal nitric oxide synthase protein-like	94	5.70422	5	0.445339	3.67905	1.6865e-16	up
comp134838_c0_seq1	1680	PREDICTED: cardiolipin synthase-like	1595	45.3414	47	1.96103	4.53115	3.61254e-299	up
comp130855_c0_seq1	2239	PREDICTED: carnitine O-acetyltransferase-like	275	5.86572	31	0.970516	2.59548	6.81749e-34	up
comp136729_c0_seq1	3629	PREDICTED: casein kinase I isoform epsilon-like	1854	24.3987	254	4.90616	2.31413	7.47446e-196	up
comp131714_c0_seq1	2429	PREDICTED: casein kinase II subunit alpha'-like	1990	39.1263	96	2.77038	3.81998	0	up
comp130523_c1_seq1	955	PREDICTED: casein kinase II subunit alpha'-like	100	5.0008	8	0.587194	3.09025	2.88235e-15	up
comp130523_c3_seq1	484	PREDICTED: casein kinase II subunit alpha'-like	114	11.2487	10	1.44827	2.95736	1.34324e-16	up
comp129479_c3_seq1	642	PREDICTED: casein kinase II subunit beta-like isoform 1	121	9.00106	11	1.20103	2.90582	2.85191e-17	up
comp122534_c0_seq1	3590	PREDICTED: catenin beta-1-like	3254	43.2879	523	10.2118	2.08372	1.85679e-301	up
comp133737_c1_seq1	2999	PREDICTED: catenin delta-1-like	839	13.3607	39	0.911556	3.87352	7.58633e-145	up
comp131940_c0_seq1	1030	PREDICTED: CB1 cannabinoid receptor-interacting protein 1-like	117	5.4249	9	0.612492	3.14683	5.6649e-18	up
comp133866_c0_seq1	2574	PREDICTED: CCR4-NOT transcription complex subunit 10-like	534	9.90777	88	2.39646	2.04766	4.26538e-49	up
comp130825_c0_seq1	1624	PREDICTED: CCR4-NOT transcription complex subunit 2-like	591	17.3798	77	3.32353	2.38662	2.49942e-65	up
comp136032_c1_seq1	3164	PREDICTED: CCR4-NOT transcription complex subunit 6-like	552	8.33193	38	0.841865	3.30699	6.86566e-85	up
comp126466_c0_seq1	1847	PREDICTED: CCR4-NOT transcription complex subunit 8-like	1396	36.0962	213	8.08366	2.15877	1.11441e-135	up
comp138901_c0_seq1	4876	PREDICTED: CD109 antigen	1039	10.1764	15	0.215637	5.56048	1.15918e-205	up
comp126442_c0_seq1	1932	PREDICTED: cdc42 effector protein 4-like	233	5.75959	5	0.181409	4.98865	6.04168e-46	up
comp129220_c0_seq1	1123	PREDICTED: CDGSH iron-sulfur domain-containing protein 1-like	1188	50.5219	36	2.24708	4.49079	3.73886e-222	up
comp138344_c4_seq1	641	PREDICTED: CDGSH iron-sulfur domain-containing protein 3, mitochondrial-like	310	23.0965	13	1.42161	4.02208	2.35885e-55	up
comp136266_c2_seq1	2171	PREDICTED: CDK5 and ABL1 enzyme substrate 2-like	269	5.91746	5	0.161438	5.19593	2.11729e-53	up
comp136598_c0_seq1	2484	PREDICTED: CDK5 regulatory subunit-associated protein 1-like 1-like	320	6.15236	47	1.3263	2.21373	8.83132e-33	up
comp135310_c0_seq1	2125	PREDICTED: CDK5 regulatory subunit-associated protein 3-like	640	14.3835	93	3.06775	2.22916	3.50484e-65	up
comp136302_c0_seq1	2118	PREDICTED: CDP-diacylglycerol--glycerol-3-phosphate 3-phosphatidyltransferase, mitochondrial-like	365	8.23019	35	1.15834	2.82886	7.32264e-49	up
comp138914_c0_seq1	1313	PREDICTED: CDP-diacylglycerol--inositol 3-phosphatidyltransferase-like	410	14.9129	48	2.56255	2.54091	6.31321e-49	up
comp130782_c0_seq1	4349	PREDICTED: cell adhesion molecule-related/down-regulated by oncogenes-like	475	5.21612	64	1.03154	2.33818	1.91358e-51	up
comp132468_c0_seq1	3584	PREDICTED: cell cycle checkpoint protein RAD17-like	1613	21.4936	214	4.18544	2.36046	1.51621e-174	up
comp135105_c0_seq1	1966	PREDICTED: cell cycle control protein 50B-like	509	12.3645	18	0.641777	4.26799	2.31026e-93	up
comp130599_c0_seq1	2107	PREDICTED: cell division control protein 45 homolog isoform 1	1469	33.2966	105	3.49317	3.25277	2.40296e-221	up
comp132424_c0_seq1	2360	PREDICTED: cell division control protein 6 homolog	1733	35.0695	92	2.73257	3.68189	4.21348e-288	up
comp138108_c0_seq1	2635	PREDICTED: cell division cycle 7-related protein kinase-like	556	10.0771	83	2.20797	2.19029	1.5158e-55	up
comp135035_c1_seq1	2095	PREDICTED: cell division cycle protein 16 homolog	354	8.06979	35	1.17106	2.78472	1.13244e-46	up
comp129580_c0_seq1	1926	PREDICTED: cell division cycle protein 20 homolog	8513	211.091	173	6.2963	5.06722	0	up
comp129990_c0_seq1	2896	PREDICTED: cell division cycle protein 27 homolog isoform 2	1666	27.4739	260	6.29318	2.1262	1.01619e-158	up
comp134126_c0_seq1	1588	PREDICTED: centromere protein L-like	759	22.8262	40	1.76565	3.69242	6.85951e-127	up
comp136705_c0_seq1	1398	PREDICTED: centromere protein N-like	654	22.3416	79	3.96109	2.49576	5.65479e-76	up
comp135722_c0_seq1	3481	PREDICTED: centrosomal protein of 112 kDa	399	5.47409	44	0.886021	2.62721	2.14988e-49	up
comp132243_c1_seq1	2015	PREDICTED: ceramide synthase 6-like	227	5.38014	28	0.974043	2.46559	1.28745e-26	up
comp137278_c3_seq1	1515	PREDICTED: chloride channel protein 1	175	5.51656	25	1.15671	2.25375	9.52412e-19	up
comp133168_c0_seq1	2567	PREDICTED: chondroitin sulfate N-acetylgalactosaminyltransferase 1-like	298	5.54413	29	0.791895	2.80758	9.20525e-40	up
comp137758_c2_seq1	940	PREDICTED: chromatin complexes subunit BAP18-like isoform 1	161	8.17977	11	0.820276	3.31788	1.749e-25	up
comp136347_c6_seq1	726	PREDICTED: chromobox protein homolog 2-like	157	10.3278	16	1.54482	2.74101	6.78687e-21	up
comp137882_c0_seq1	3884	PREDICTED: chromobox protein homolog 2-like	476	5.8529	48	0.866278	2.75625	8.67999e-62	up
comp129475_c0_seq1	1327	PREDICTED: chromobox protein homolog 5-like	1544	55.5673	244	12.8889	2.10811	1.414e-145	up
comp139014_c3_seq1	2206	PREDICTED: chromodomain Y-like protein-like	307	6.64624	47	1.49344	2.1539	1.82388e-30	up
comp135412_c1_seq1	7816	PREDICTED: chromodomain-helicase-DNA-binding protein 7-like, partial	884	5.40146	119	1.06723	2.33948	4.87956e-95	up
comp136179_c5_seq1	7562	PREDICTED: chromodomain-helicase-DNA-binding protein 8-like	929	5.86708	124	1.14942	2.35173	1.90373e-100	up
comp138075_c0_seq1	3049	PREDICTED: cirhin-like	3707	58.0642	418	9.6098	2.59507	0	up
comp137212_c3_seq1	750	PREDICTED: CKLF-like MARVEL transmembrane domain-containing protein 4-like	194	12.3533	19	1.77577	2.79838	3.96579e-26	up
comp138589_c0_seq1	1575	PREDICTED: claspin-like	1008	30.5649	88	3.91649	2.96424	1.07232e-139	up
comp131864_c0_seq1	535	PREDICTED: claudin domain-containing protein 1-like	84	7.4984	0.5	0.0655106	6.83871	5.21908e-17	up
comp115651_c0_seq1	1855	PREDICTED: claudin-7-A-like	9608	247.362	1364	51.5425	2.26279	0	up
comp136195_c0_seq1	1789	PREDICTED: cleavage and polyadenylation specificity factor subunit 4-like	1376	36.7326	181	7.09192	2.37281	6.25822e-150	up
comp132991_c0_seq1	2054	PREDICTED: cleavage and polyadenylation specificity factor subunit 7-like	774	17.9963	84	2.86665	2.65027	7.09526e-96	up
comp126749_c0_seq1	1844	PREDICTED: cleavage stimulation factor subunit 2-like	2293	59.3863	230	8.74304	2.76392	2.89225e-295	up
comp134749_c0_seq1	2758	PREDICTED: cleavage stimulation factor subunit 3-like	599	10.3723	89	2.26199	2.19707	5.34755e-60	up
comp135424_c0_seq1	2261	PREDICTED: cleft lip and palate transmembrane protein 1 homolog	535	11.3005	68	2.10816	2.42233	3.04197e-60	up
comp131501_c0_seq1	788	PREDICTED: coactosin-like protein-like	344	20.8485	57	5.07042	2.03977	8.30814e-32	up
comp138827_c0_seq1	4226	PREDICTED: coatomer subunit alpha-like	1860	21.0197	296	4.90973	2.09803	3.76299e-174	up
comp135049_c0_seq1	4208	PREDICTED: coatomer subunit gamma-2-like	980	11.1223	98	1.63247	2.76832	7.37682e-127	up
comp133112_c0_seq1	1602	PREDICTED: COBW domain-containing protein 2-like	331	9.86753	48	2.10026	2.23212	3.27207e-34	up
comp135223_c0_seq1	1282	PREDICTED: coiled-coil domain-containing protein 106-like	386	14.3795	26	1.42161	3.33841	4.21397e-60	up
comp137956_c0_seq1	1046	PREDICTED: coiled-coil domain-containing protein 107-like	175	7.99005	22	1.4743	2.43817	1.73206e-20	up
comp135594_c2_seq1	1131	PREDICTED: coiled-coil domain-containing protein 134-like	292	12.33	5	0.309887	5.31429	4.04177e-58	up
comp128546_c0_seq1	2006	PREDICTED: coiled-coil domain-containing protein 47-like	1621	38.5918	175	6.11508	2.65785	1.701e-200	up
comp136524_c0_seq1	2721	PREDICTED: coiled-coil domain-containing protein 56-like	2469	43.3347	246	6.33727	2.77359	0	up
comp125665_c0_seq1	1038	PREDICTED: coiled-coil domain-containing protein 58-like	646	29.722	81	5.46995	2.44193	3.15589e-73	up
comp138041_c0_seq1	2414	PREDICTED: coiled-coil domain-containing protein 61-like isoform 2	434	8.58609	39	1.13246	2.92254	8.02056e-60	up
comp136864_c0_seq1	2267	PREDICTED: coiled-coil domain-containing protein 62-like	253	5.32981	28	0.865769	2.62203	1.34724e-31	up
comp136658_c0_seq1	3013	PREDICTED: coiled-coil domain-containing protein 65-like	682	10.8101	107	2.48932	2.11855	3.44733e-65	up
comp116587_c0_seq1	1233	PREDICTED: COMM domain-containing protein 1-like	2312	89.5505	128	7.27683	3.62132	0	up
comp138873_c0_seq1	3837	PREDICTED: component of gems 4-like	782	9.73325	130	2.37491	2.03505	6.45824e-71	up
comp137358_c0_seq1	4788	PREDICTED: condensin complex subunit 1-like	2131	21.2556	276	4.04064	2.39518	2.56934e-234	up
comp137684_c0_seq1	2358	PREDICTED: condensin complex subunit 2-like	746	15.1091	67	1.99171	2.92334	3.19423e-102	up
comp137535_c3_seq1	2590	PREDICTED: connector enhancer of kinase suppressor of ras 3	1114	20.5413	59	1.59679	3.68528	1.33915e-185	up
comp134138_c0_seq1	2391	PREDICTED: conserved oligomeric Golgi complex subunit 6-like	375	7.49022	57	1.67105	2.16425	3.21555e-37	up
comp130026_c0_seq1	2144	PREDICTED: COP9 signalosome complex subunit 1-like	1587	35.3505	201	6.57153	2.42743	1.96036e-177	up
comp138538_c1_seq1	2968	PREDICTED: coronin-1C-like	647	10.4108	108	2.55068	2.02913	1.30096e-58	up
comp122843_c0_seq1	644	PREDICTED: coronin-7-like	1252	92.8456	133	14.4764	2.68113	1.72451e-156	up
comp132291_c0_seq1	1095	PREDICTED: corticotropin-releasing factor receptor 1-like	154	6.7166	0.5	0.0320075	7.71318	1.34504e-28	up
comp138613_c0_seq1	1958	PREDICTED: counting factor associated protein D-like	415	10.1223	64	2.2912	2.14336	1.31777e-40	up
comp130017_c1_seq1	1728	PREDICTED: cpG-binding protein-like	657	18.1579	67	2.71786	2.74005	1.97962e-84	up
comp100086_c0_seq1	880	PREDICTED: creatine kinase M-type-like	241	13.0791	4	0.31862	5.35928	3.45062e-48	up
comp132351_c0_seq1	2387	PREDICTED: crooked neck-like protein 1-like	1865	37.3138	185	5.43269	2.77997	9.83569e-242	up
comp127998_c0_seq1	1333	PREDICTED: CTD nuclear envelope phosphatase 1A-like	288	10.3182	9	0.473269	4.44639	2.84601e-54	up
comp135701_c1_seq1	1786	PREDICTED: CTD small phosphatase-like protein 2-A-like	930	24.8682	57	2.23712	3.47459	2.50835e-148	up
comp129513_c0_seq1	3566	PREDICTED: cullin-1-like	1907	25.5395	324	6.36882	2.00363	2.74079e-168	up
comp134430_c1_seq1	1773	PREDICTED: CWF19-like protein 1-like	308	8.29631	50	1.97677	2.06932	4.29194e-29	up
comp138139_c0_seq1	2506	PREDICTED: c-X-C motif chemokine 14-like	911	17.3612	102	2.85308	2.60528	1.26094e-110	up
comp136229_c1_seq1	3660	PREDICTED: cyclic AMP-responsive element-binding protein 1-like	1109	14.4708	167	3.19838	2.17773	3.87128e-109	up
comp137021_c0_seq1	3489	PREDICTED: cyclin-A2-like	38048	520.804	1513	30.3972	4.09873	0	up
comp137686_c0_seq1	2085	PREDICTED: cyclin-dependent kinase 10-like	642	14.7052	87	2.92488	2.32988	6.33314e-69	up
comp136187_c0_seq1	5633	PREDICTED: cyclin-dependent kinase 12-like	804	6.81647	74	0.920847	2.88799	8.65558e-109	up
comp97334_c0_seq1	1329	PREDICTED: cyclin-dependent kinase 1-like	2031	72.9841	252	13.2914	2.45709	4.84881e-230	up
comp137465_c0_seq1	1017	PREDICTED: cyclin-dependent kinase 5-like	231	10.8476	19	1.30957	3.05021	1.35098e-33	up
comp126304_c0_seq1	1454	PREDICTED: cyclin-dependent kinase 7-like	694	22.7949	81	3.90495	2.54534	2.36263e-82	up
comp130741_c1_seq1	2300	PREDICTED: cyclin-dependent kinase 8-like	500	10.3821	49	1.49336	2.79747	7.49535e-66	up
comp132778_c0_seq1	1297	PREDICTED: cyclin-dependent kinase 9-like	426	15.686	34	1.83753	3.09364	5.66486e-62	up
comp126783_c0_seq1	1170	PREDICTED: cyclin-dependent kinase inhibitor 3-like	1728	70.5344	79	4.733	3.8975	1.06506e-298	up
comp128740_c0_seq1	862	PREDICTED: cyclin-dependent kinases regulatory subunit 2-like	1129	62.5504	108	8.78237	2.83234	1.78735e-149	up
comp135909_c0_seq1	1816	PREDICTED: cyclin-J-like	919	24.1681	34	1.31238	4.20285	1.60836e-166	up
comp138508_c0_seq1	2523	PREDICTED: cyclin-T1-like	848	16.0517	57	1.58363	3.34142	4.37281e-131	up
comp132565_c0_seq1	2264	PREDICTED: cyclin-T2-like	766	16.1583	33	1.02172	3.9832	1.10225e-134	up
comp135329_c2_seq1	2228	PREDICTED: cyclin-Y-like protein 1-like	293	6.28052	32	1.00677	2.64115	1.00628e-36	up
comp134419_c0_seq1	2514	PREDICTED: cystathionine beta-synthase-like	814	15.4633	48	1.33835	3.53032	1.48668e-131	up
comp137261_c0_seq1	2937	PREDICTED: cysteine-rich protein 2-binding protein-like	899	14.6184	108	2.5776	2.50368	1.74644e-104	up
comp133097_c0_seq1	1596	PREDICTED: cysteine-rich with EGF-like domain protein 2-like	780	23.3402	64	2.81088	3.05372	2.14806e-111	up
comp116014_c0_seq1	1644	PREDICTED: cystinosin-like	1871	54.3519	51	2.17452	4.64356	0	up
comp134456_c1_seq1	1215	PREDICTED: cytochrome b ascorbate-dependent protein 3-like	138	5.42433	9	0.519232	3.38499	2.45962e-22	up
comp136504_c1_seq1	1694	PREDICTED: cytochrome b-c1 complex subunit 2, mitochondrial-like	2319	65.3778	242	10.0138	2.70682	3.91171e-292	up
comp143594_c0_seq1	1732	PREDICTED: cytochrome b-c1 complex subunit Rieske, mitochondrial-like	2365	65.2118	257	10.4011	2.64839	4.81305e-291	up
comp124960_c0_seq1	581	PREDICTED: cytochrome b-c1 complex subunit Rieske, mitochondrial-like	565	46.4425	26	3.13684	3.88806	4.60511e-98	up
comp130066_c1_seq1	2069	PREDICTED: cytochrome c oxidase assembly protein COX15 homolog	714	16.4809	120	4.06552	2.01928	3.47142e-64	up
comp128504_c0_seq1	639	PREDICTED: cytochrome c oxidase copper chaperone-like	22198	1659.04	455	49.9121	5.05481	0	up
comp132464_c0_seq1	1643	PREDICTED: cytochrome c1, heme protein, mitochondrial-like isoform 1	1779	51.7108	302	12.8844	2.00484	3.59104e-157	up
comp133042_c0_seq1	1993	PREDICTED: cytochrome P450 20A1-like	380	9.10583	56	1.96959	2.20889	1.19799e-38	up
comp137624_c1_seq1	1817	PREDICTED: cytochrome P450 2D9-like	590	15.5074	14	0.540093	4.84361	5.61218e-114	up
comp138812_c5_seq1	1916	PREDICTED: cytochrome P450 2F2-like	235	5.85754	24	0.878033	2.73795	9.10874e-31	up
comp130330_c3_seq1	2012	PREDICTED: cytoplasmic dynein 1 light intermediate chain 1-like	321	7.61939	33	1.14969	2.72843	1.56025e-41	up
comp134034_c0_seq1	2163	PREDICTED: cytoplasmic polyadenylation element-binding protein 1-like	2520	55.64	64	2.07405	4.7456	0	up
comp133819_c0_seq1	1715	PREDICTED: cytoplasmic tRNA 2-thiolation protein 1-like	712	19.8271	97	3.96463	2.32221	4.77858e-76	up
comp118835_c0_seq1	1970	PREDICTED: cytoplasmic tRNA 2-thiolation protein 2-like	1519	36.8243	158	5.62194	2.71152	5.64904e-192	up
comp136926_c0_seq1	2093	PREDICTED: cytoskeleton-associated protein 2-like	1611	36.7595	118	3.95192	3.21749	2.34037e-240	up
comp138706_c2_seq1	4717	PREDICTED: cytoskeleton-associated protein 5	606	6.1355	85	1.26313	2.28018	1.80854e-63	up
comp133475_c0_seq1	2141	PREDICTED: cytosol aminopeptidase-like	1146	25.563	100	3.274	2.96493	9.49814e-159	up
comp131369_c0_seq1	1140	PREDICTED: cytosolic Fe-S cluster assembly factor nubp2-like	551	23.0829	66	4.05821	2.50791	1.68952e-64	up
comp134478_c0_seq1	2643	PREDICTED: dachshund homolog 1-like	831	15.0157	124	3.28867	2.1909	1.32062e-82	up
comp132263_c0_seq1	1621	PREDICTED: DCN1-like protein 1-like	432	12.7275	50	2.16213	2.55742	7.19283e-52	up
comp131863_c0_seq1	1596	PREDICTED: DDRGK domain-containing protein 1-like	461	13.7947	68	2.98656	2.20755	1.17937e-46	up
comp135485_c0_seq1	2132	PREDICTED: dead end protein 1-like	1249	27.9781	144	4.73446	2.56303	1.15771e-148	up
comp137169_c0_seq1	2105	PREDICTED: death ligand signal enhancer-like	576	13.0681	51	1.6983	2.94389	1.1549e-79	up
comp138624_c5_seq1	1998	PREDICTED: death-associated protein kinase 3	259	6.19081	23	0.806915	2.93964	2.83515e-36	up
comp131961_c0_seq1	1674	PREDICTED: dehydrodolichyl diphosphate synthase-like	660	18.8292	88	3.68487	2.35328	1.1447e-71	up
comp136500_c0_seq1	2740	PREDICTED: delta-1-pyrroline-5-carboxylate dehydrogenase, mitochondrial-like	912	15.896	80	2.04661	2.95736	3.44367e-126	up
comp135153_c0_seq1	2908	PREDICTED: delta-1-pyrroline-5-carboxylate synthase-like	1052	17.2768	68	1.63912	3.39785	1.08079e-164	up
comp135811_c0_seq1	1439	PREDICTED: delta-aminolevulinic acid dehydratase-like	928	30.7986	138	6.72223	2.19585	2.09589e-92	up
comp128233_c0_seq1	1197	PREDICTED: deoxycytidine kinase-like	1414	56.4155	70	4.0992	3.78268	1.01411e-239	up
comp138584_c4_seq1	1204	PREDICTED: deoxyguanosine kinase, mitochondrial-like	236	9.36114	32	1.86303	2.32904	6.49281e-26	up
comp137793_c0_seq1	4060	PREDICTED: deoxyribodipyrimidine photo-lyase-like	2317	27.2548	242	4.17816	2.70557	9.67628e-292	up
comp137554_c0_seq1	2924	PREDICTED: DEP domain-containing protein 7-like	1830	29.8894	15	0.359591	6.37713	0	up
comp131284_c0_seq1	1487	PREDICTED: dermal papilla-derived protein 6 homolog	590	18.9489	49	2.30983	3.03625	5.09263e-84	up
comp132892_c0_seq1	2391	PREDICTED: DET1 homolog	798	15.9392	24	0.703602	4.50168	1.20412e-149	up
comp96364_c0_seq1	1592	PREDICTED: developmentally-regulated GTP-binding protein 1	2102	63.0569	322	14.1778	2.15302	3.22966e-203	up
comp134882_c0_seq1	2869	PREDICTED: developmentally-regulated GTP-binding protein 2	1496	24.9026	232	5.6683	2.13531	2.28049e-143	up
comp138084_c0_seq1	542	PREDICTED: diacylglycerol kinase iota-like	62	5.46305	7	0.905303	2.59323	2.0538e-08	up
comp133952_c1_seq1	2846	PREDICTED: diacylglycerol O-acyltransferase 2-like	1290	21.647	27	0.665004	5.02466	7.02437e-251	up
comp137977_c0_seq1	3018	PREDICTED: digestive organ expansion factor-like	1242	19.6538	171	3.97166	2.30699	5.53429e-131	up
comp116160_c0_seq1	839	PREDICTED: dihydrofolate reductase-like	2671	152.039	193	16.1247	3.2371	0	up
comp134952_c1_seq1	1711	PREDICTED: dihydrolipoyllysine-residue acetyltransferase component of pyruvate dehydrogenase complex, mitochondrial	198	5.5266	22	0.901297	2.61632	7.07545e-25	up
comp135378_c0_seq1	1948	PREDICTED: dihydroorotate dehydrogenase (quinone), mitochondrial-like	211	5.17293	34	1.22345	2.08003	2.31838e-20	up
comp133156_c1_seq1	1042	PREDICTED: diphosphoinositol polyphosphate phosphohydrolase 1-like	300	13.7498	37	2.48903	2.46576	7.09345e-35	up
comp130499_c0_seq1	1685	PREDICTED: diphosphoinositol polyphosphate phosphohydrolase 2-like	196	5.55519	5	0.208001	4.73918	3.44824e-38	up
comp137534_c0_seq1	2201	PREDICTED: diphthamide biosynthesis protein 1-like	656	14.234	61	1.9427	2.87321	1.80072e-88	up
comp133417_c3_seq1	1508	PREDICTED: disks large homolog 1-like isoform 3	247	7.82238	36	1.67339	2.22484	1.14151e-25	up
comp135973_c0_seq1	4386	PREDICTED: disks large-associated protein 4	796	8.66737	82	1.31051	2.72547	1.52686e-101	up
comp136549_c0_seq1	3134	PREDICTED: disks large-associated protein 5-like	1094	16.671	184	4.11542	2.01823	8.14975e-98	up
comp134135_c1_seq1	5142	PREDICTED: DNA (cytosine-5)-methyltransferase 1-like	6607	61.3642	353	4.81214	3.67265	0	up
comp136608_c1_seq1	4687	PREDICTED: DNA (cytosine-5)-methyltransferase 3B-like	514	5.23735	81	1.21139	2.11217	3.60867e-49	up
comp128328_c0_seq1	1678	PREDICTED: DNA damage-inducible transcript 4-like protein-like	1207	34.3525	65	2.71529	3.66124	4.45743e-200	up
comp130916_c1_seq1	1202	PREDICTED: DNA damage-inducible transcript 4-like protein-like	2934	116.573	101	5.88996	4.30683	0	up
comp138787_c0_seq1	4080	PREDICTED: DNA excision repair protein ERCC-6-like	881	10.3124	104	1.78677	2.52895	1.44492e-103	up
comp133731_c4_seq1	663	PREDICTED: DNA mismatch repair protein Msh3-like	93	6.69904	12	1.26871	2.40059	3.5621e-11	up
comp136588_c0_seq1	2355	PREDICTED: DNA polymerase alpha subunit B isoform 1	1371	27.8029	198	5.89345	2.23805	2.59092e-139	up
comp137092_c0_seq1	3616	PREDICTED: DNA polymerase delta catalytic subunit-like	822	10.8564	106	2.05482	2.40147	3.55723e-91	up
comp135711_c0_seq1	939	PREDICTED: DNA polymerase epsilon subunit 2-like	230	11.6978	7	0.52255	4.48453	1.08106e-43	up
comp137400_c0_seq1	3026	PREDICTED: DNA polymerase eta	855	13.494	96	2.22381	2.60121	1.05106e-103	up
comp130147_c0_seq1	1343	PREDICTED: DNA polymerase III polC-type-like	261	9.28127	32	1.6702	2.4743	1.39348e-30	up
comp136952_c0_seq1	4733	PREDICTED: DNA polymerase sigma-like	2868	28.9391	127	1.88089	3.94354	0	up
comp136501_c0_seq1	3094	PREDICTED: DNA repair and recombination protein RAD54B-like	517	7.98019	35	0.792945	3.33113	4.7477e-80	up
comp109512_c0_seq1	960	PREDICTED: DNA repair protein complementing XP-A cells homolog	153	7.61138	12	0.876204	3.11882	5.04374e-23	up
comp133751_c0_seq1	1161	PREDICTED: DNA replication complex GINS protein PSF3-like	729	29.9874	69	4.16593	2.84764	2.39706e-97	up
comp132591_c0_seq1	1904	PREDICTED: DNA replication complex GINS protein SLD5-like	523	13.1183	79	2.90841	2.17328	8.31228e-52	up
comp136139_c3_seq1	2425	PREDICTED: DNA replication factor Cdt1-like	2701	53.1932	90	2.60151	4.35382	0	up
comp137682_c8_seq1	3317	PREDICTED: DNA replication licensing factor MCM3-like	1812	26.0889	138	2.91628	3.16124	4.9406e-266	up
comp133852_c0_seq1	2913	PREDICTED: DNA replication licensing factor mcm7-like	8483	139.076	337	8.10933	4.10015	0	up
comp131564_c1_seq1	1439	PREDICTED: DNA-(apurinic or apyrimidinic site) lyase-like	2891	95.9468	321	15.6365	2.61732	0	up
comp137808_c0_seq1	3174	PREDICTED: DNA-binding protein SMUBP-2	374	5.6274	56	1.23673	2.18593	1.4161e-37	up
comp136993_c0_seq1	3724	PREDICTED: DNA-directed RNA polymerase III subunit RPC2-like	715	9.16937	114	2.14581	2.0953	2.3087e-67	up
comp97432_c0_seq1	1713	PREDICTED: DNA-directed RNA polymerase III subunit RPC4-like	2938	81.9101	199	8.14312	3.33039	0	up
comp137232_c1_seq1	1671	PREDICTED: DNA-directed RNA polymerase III subunit RPC8-like	644	18.4057	109	4.57241	2.00913	1.30796e-57	up
comp129662_c1_seq1	2960	PREDICTED: DNA-directed RNA polymerase, mitochondrial-like	462	7.45407	62	1.46823	2.34395	3.31338e-50	up
comp141039_c0_seq1	984	PREDICTED: DNA-directed RNA polymerases I, II, and III subunit RPABC3-like	2228	108.134	205	14.6034	2.88845	4.41355e-300	up
comp136487_c0_seq1	2113	PREDICTED: dnaJ homolog subfamily A member 3, mitochondrial-like	639	14.4426	85	2.81978	2.35667	1.5631e-69	up
comp137741_c3_seq1	1414	PREDICTED: dnaJ homolog subfamily B member 14-like	401	13.5437	51	2.52823	2.42143	2.29257e-45	up
comp137006_c0_seq1	3220	PREDICTED: dnaJ homolog subfamily C member 10	557	8.26119	56	1.21907	2.76057	2.88851e-72	up
comp138956_c0_seq1	1776	PREDICTED: dnaJ homolog subfamily C member 28-like	229	6.15794	39	1.53928	2.00019	5.63701e-21	up
comp136076_c1_seq1	1747	PREDICTED: dnaJ homolog subfamily C member 4-like	631	17.2496	100	4.01238	2.10403	7.25308e-60	up
comp136716_c1_seq1	3116	PREDICTED: dnaJ homolog subfamily C member 7-like isoform 1	1546	23.6949	200	4.49912	2.39686	2.36717e-170	up
comp133078_c1_seq1	1656	PREDICTED: dolichyl-diphosphooligosaccharide--protein glycosyltransferase 48 kDa subunit-like	1123	32.3864	175	7.40752	2.12832	2.14322e-107	up
comp132505_c0_seq1	1363	PREDICTED: doublecortin domain-containing protein 2C-like	1128	39.5236	93	4.7828	3.04679	2.22337e-160	up
comp134181_c1_seq1	1553	PREDICTED: double-strand-break repair protein rad21 homolog isoform 2	498	15.3144	66	2.97898	2.362	1.56089e-54	up
comp135538_c0_seq1	2282	PREDICTED: draxin-A-like	728	15.2356	61	1.87374	3.02345	4.65043e-103	up
comp133190_c0_seq1	1597	PREDICTED: DTW domain-containing protein 2-like	555	16.5971	57	2.50187	2.72985	3.52151e-71	up
comp132238_c0_seq1	2053	PREDICTED: dual specificity mitogen-activated protein kinase kinase 2-like	613	14.2598	32	1.09259	3.70614	6.40411e-103	up
comp137029_c1_seq1	1385	PREDICTED: dual specificity protein phosphatase 12-like	359	12.3791	52	2.63178	2.23379	4.65982e-37	up
comp126863_c1_seq1	967	PREDICTED: dual specificity protein phosphatase 18-like	602	29.7312	2	0.144977	7.68001	1.94886e-109	up
comp135660_c1_seq1	1496	PREDICTED: dual specificity protein phosphatase 2-like	507	16.1853	6	0.281135	5.84727	6.65785e-101	up
comp138088_c1_seq1	4631	PREDICTED: dual specificity testis-specific protein kinase 2-like	1707	17.6036	44	0.665998	4.72421	0	up
comp138709_c1_seq1	3358	PREDICTED: dynamin-1-like protein-like isoform 1	924	13.1412	105	2.19182	2.5839	3.45568e-111	up
comp129799_c0_seq1	456	PREDICTED: dynein light chain Tctex-type 3-like	355	37.1798	44	6.76368	2.45864	5.75015e-41	up
comp138777_c0_seq1	1585	PREDICTED: dystrobrevin beta-like	185	5.57424	16	0.707597	2.97777	1.68928e-26	up
comp137632_c0_seq1	3752	PREDICTED: dystroglycan-like	598	7.6117	44	0.822025	3.21096	1.37519e-89	up
comp138498_c0_seq1	1012	PREDICTED: E2F-associated phosphoprotein-like isoform 2	269	12.6945	38	2.63208	2.26993	1.53868e-28	up
comp137168_c3_seq1	2216	PREDICTED: E3 ubiquitin/ISG15 ligase TRIM25-like	251	5.40937	36	1.13875	2.24801	2.16738e-26	up
comp137120_c0_seq1	2819	PREDICTED: E3 ubiquitin/ISG15 ligase TRIM25-like	634	10.7408	67	1.666	2.68864	6.67972e-80	up
comp139005_c4_seq1	409	PREDICTED: E3 ubiquitin-protein ligase HECTD1	314	36.6648	47	8.05508	2.18643	1.04315e-31	up
comp137857_c1_seq1	3118	PREDICTED: E3 ubiquitin-protein ligase HECTD3-like	1000	15.3168	86	1.93338	2.98591	1.43255e-139	up
comp138088_c9_seq1	1238	PREDICTED: E3 ubiquitin-protein ligase MARCH7-like	371	14.3119	43	2.43469	2.5554	1.22422e-44	up
comp131489_c0_seq1	1715	PREDICTED: E3 ubiquitin-protein ligase MARCH8-like isoform 1	201	5.59725	9	0.367852	3.92752	1.07008e-35	up
comp133172_c0_seq1	3100	PREDICTED: E3 ubiquitin-protein ligase MYLIP-A-like	1787	27.53	111	2.5099	3.4553	5.01977e-283	up
comp135350_c0_seq1	3795	PREDICTED: E3 ubiquitin-protein ligase pellino homolog 2-like	586	7.37444	67	1.23754	2.57506	1.43927e-70	up
comp136099_c0_seq1	1830	PREDICTED: E3 ubiquitin-protein ligase RAD18-like	1187	30.9772	85	3.25584	3.25011	7.00771e-179	up
comp133224_c0_seq1	3596	PREDICTED: E3 ubiquitin-protein ligase RFWD2	1150	15.2729	132	2.57306	2.56942	2.53967e-137	up
comp138236_c2_seq1	3380	PREDICTED: E3 ubiquitin-protein ligase RNF139-like	375	5.29856	51	1.05767	2.32471	1.54794e-40	up
comp136896_c0_seq1	1134	PREDICTED: E3 ubiquitin-protein ligase rnf146-like	230	9.6863	9	0.55632	4.12196	6.78463e-42	up
comp136832_c0_seq1	1695	PREDICTED: E3 ubiquitin-protein ligase RNF146-like	327	9.21343	23	0.95116	3.27598	2.98206e-50	up
comp132751_c0_seq1	1623	PREDICTED: E3 ubiquitin-protein ligase RNF168-like	2176	64.03	184	7.94684	3.01029	3.78434e-305	up
comp135454_c0_seq1	1732	PREDICTED: E3 ubiquitin-protein ligase RNF25-like	1162	32.0407	180	7.28484	2.13693	1.17117e-111	up
comp134183_c0_seq1	1705	PREDICTED: E3 ubiquitin-protein ligase RNF34-like	191	5.34998	19	0.781132	2.77589	1.56171e-25	up
comp131371_c1_seq1	1096	PREDICTED: E3 ubiquitin-protein ligase SHPRH	366	15.9483	26	1.66287	3.26165	6.30252e-56	up
comp138088_c11_seq1	790	PREDICTED: E3 ubiquitin-protein ligase Siah1-like	91	5.5012	4	0.354918	3.95419	9.34344e-17	up
comp138598_c1_seq1	5147	PREDICTED: E3 ubiquitin-protein ligase TRIM36	1641	15.2264	84	1.14399	3.73444	1.2926e-275	up
comp135055_c0_seq1	1967	PREDICTED: E3 UFM1-protein ligase 1-like	786	19.0836	49	1.74617	3.45007	8.69382e-125	up
comp133766_c0_seq1	2211	PREDICTED: early growth response protein 1-like	633	13.6728	29	0.9194	3.89447	7.05812e-110	up
comp138288_c2_seq1	625	PREDICTED: ectonucleoside triphosphate diphosphohydrolase 5-like	72	5.50168	3	0.336462	4.03136	1.28657e-13	up
comp135212_c0_seq1	2063	PREDICTED: ectonucleoside triphosphate diphosphohydrolase 6-like	537	12.4313	82	2.78618	2.15762	1.06419e-52	up
comp137921_c1_seq1	1934	PREDICTED: ectonucleotide pyrophosphatase/phosphodiesterase family member 4-like	260	6.42037	8	0.289954	4.46876	3.41208e-49	up
comp122651_c0_seq1	1969	PREDICTED: egl nine homolog 1-like	1108	26.8743	181	6.44359	2.06029	1.03547e-101	up
comp131829_c0_seq1	1942	PREDICTED: ELAV-like protein 1-like isoform 2	874	21.4934	117	4.22311	2.34752	2.3569e-94	up
comp135550_c5_seq1	2623	PREDICTED: electron transfer flavoprotein-ubiquinone oxidoreductase, mitochondrial-like	1017	18.5168	90	2.40514	2.94464	4.95672e-140	up
comp138874_c1_seq1	989	PREDICTED: ELL-associated factor 1-like	142	6.85702	4	0.283504	4.59614	1.29959e-27	up
comp132507_c1_seq1	3009	PREDICTED: elongation factor 2-like	30549	484.862	4154	96.7697	2.32495	0	up
comp136483_c0_seq1	2740	PREDICTED: elongation factor G, mitochondrial-like	745	12.9852	82	2.09777	2.62994	1.47767e-91	up
comp128807_c0_seq1	1243	PREDICTED: elongation factor Ts, mitochondrial-like	1286	49.4098	62	3.49636	3.82087	1.3719e-219	up
comp133892_c0_seq1	2685	PREDICTED: elongation of very long chain fatty acids protein 1-like	1623	28.868	36	0.939839	4.94092	0	up
comp132271_c2_seq1	693	PREDICTED: elongation of very long chain fatty acids protein 6-like	386	26.601	6	0.606895	5.45389	8.37678e-77	up
comp124839_c0_seq1	1545	PREDICTED: elongation of very long chain fatty acids protein 7-like	1534	47.4176	66	2.99441	3.98508	5.39067e-269	up
comp131116_c0_seq1	1543	PREDICTED: elongator complex protein 4-like	264	8.17111	10	0.454286	4.16886	2.97885e-48	up
comp138027_c0_seq1	3528	PREDICTED: endonuclease 8-like 3-like	999	13.5232	86	1.7087	2.98447	2.28739e-139	up
comp131688_c1_seq1	2143	PREDICTED: endoplasmic reticulum lectin 1-like	257	5.72735	19	0.621479	3.20409	6.03149e-39	up
comp134917_c0_seq1	2450	PREDICTED: endothelial lipase-like	893	17.4072	54	1.54498	3.49402	4.38404e-143	up
comp134870_c0_seq1	1742	PREDICTED: enhancer of mRNA-decapping protein 3-like	260	7.12801	37	1.48884	2.25931	1.82957e-27	up
comp135383_c3_seq1	3561	PREDICTED: enhancer of polycomb homolog 1-like	1079	14.4708	107	2.10624	2.78041	3.24975e-140	up
comp116867_c0_seq1	548	PREDICTED: enhancer of rudimentary homolog	1952	170.115	169	21.6173	2.97625	7.75427e-271	up
comp128461_c1_seq1	2556	PREDICTED: eomesodermin-like	2364	44.1702	88	2.41333	4.19398	0	up
comp138750_c4_seq1	3559	PREDICTED: ephrin type-A receptor 6-like	388	5.20651	10	0.196955	4.72438	1.27945e-74	up
comp133846_c0_seq1	2659	PREDICTED: epididymis-specific alpha-mannosidase-like	312	5.60376	8	0.210895	4.7318	3.26634e-60	up
comp135658_c0_seq1	1009	PREDICTED: epimerase family protein SDR39U1-like	1113	52.6802	47	3.26514	4.01204	3.37653e-196	up
comp135246_c0_seq1	2518	PREDICTED: ER degradation-enhancing alpha-mannosidase-like 2	424	8.0418	16	0.44541	4.17431	5.30474e-77	up
comp134625_c0_seq1	2404	PREDICTED: estradiol 17-beta-dehydrogenase 12-A-like	1227	24.3755	34	0.991379	4.61985	3.64126e-232	up
comp129094_c0_seq1	2439	PREDICTED: eukaryotic peptide chain release factor GTP-binding subunit ERF3B isoform 1	2709	53.0445	333	9.57035	2.47056	0	up
comp132318_c3_seq1	1605	PREDICTED: eukaryotic peptide chain release factor GTP-binding subunit ERF3B-like	464	13.8066	69	3.01349	2.19585	1.19008e-46	up
comp132318_c2_seq1	279	PREDICTED: eukaryotic peptide chain release factor GTP-binding subunit ERF3B-like	90	15.4057	12	3.0149	2.35328	1.27818e-10	up
comp129609_c0_seq1	2432	PREDICTED: eukaryotic translation initiation factor 2A-like	1593	31.2821	161	4.64042	2.75301	1.61008e-204	up
comp129363_c1_seq1	1185	PREDICTED: eukaryotic translation initiation factor 3 subunit E-B-like	533	21.4809	36	2.12951	3.33446	1.43727e-82	up
comp134008_c0_seq1	4617	PREDICTED: eukaryotic translation initiation factor 4E transporter	4466	46.1957	281	4.26621	3.43673	0	up
comp126965_c0_seq1	1788	PREDICTED: eukaryotic translation initiation factor 4E-like	2021	53.9811	206	8.07598	2.74075	4.78497e-258	up
comp117008_c0_seq1	1450	PREDICTED: eukaryotic translation initiation factor 5A-1-like	9865	324.917	1291	62.4099	2.38022	0	up
comp136662_c1_seq1	1305	PREDICTED: eukaryotic translation initiation factor 5A-1-like	2932	107.299	180	9.66846	3.47221	0	up
comp122870_c1_seq1	2321	PREDICTED: eukaryotic translation initiation factor 5-like	3610	74.2806	415	12.5334	2.56721	0	up
comp129469_c0_seq1	1625	PREDICTED: eukaryotic translation initiation factor 6-like	4393	129.107	241	10.3958	3.63449	0	up
comp134454_c0_seq1	2672	PREDICTED: exocyst complex component 3	903	16.1397	126	3.30544	2.2877	1.61865e-94	up
comp135380_c0_seq1	2705	PREDICTED: exonuclease 1-like	429	7.57414	52	1.34751	2.49079	4.9074e-50	up
comp136422_c0_seq1	1400	PREDICTED: exonuclease 3'-5' domain-containing protein 2-like	392	13.3721	5	0.250344	5.73918	3.1858e-78	up
comp136422_c2_seq1	1920	PREDICTED: exonuclease 3'-5' domain-containing protein 2-like	1351	33.6045	43	1.56987	4.41994	1.03737e-250	up
comp96437_c0_seq1	1221	PREDICTED: exosome complex component MTR3-like	1229	48.0706	68	3.90381	3.6222	4.12149e-202	up
comp138379_c1_seq1	1451	PREDICTED: exosome complex component RRP40-like	980	32.2553	126	6.08693	2.40575	9.34056e-109	up
comp115805_c0_seq1	939	PREDICTED: exosome complex component RRP41-like	1670	84.9364	175	13.0637	2.70081	4.28015e-210	up
comp131972_c0_seq1	1001	PREDICTED: exosome complex component RRP42-like	520	24.8092	48	3.36126	2.8838	1.44432e-70	up
comp128550_c0_seq1	871	PREDICTED: exosome complex component RRP46-like	747	40.9586	102	8.20876	2.31893	1.30827e-79	up
comp129761_c0_seq1	906	PREDICTED: exostosin-1a-like	1121	59.0909	9	0.696321	6.40704	1.23226e-219	up
comp134210_c0_seq1	1623	PREDICTED: exostosin-like 2-like	520	15.3013	44	1.90033	3.00933	1.55479e-73	up
comp132773_c0_seq1	916	PREDICTED: exportin-1	109	5.68295	17	1.30091	2.12711	2.69748e-11	up
comp137737_c1_seq1	5049	PREDICTED: exportin-1-like	1655	15.6544	81	1.12454	3.79916	2.74249e-281	up
comp136995_c1_seq1	2009	PREDICTED: exportin-6	478	11.3629	34	1.1863	3.2598	9.91921e-73	up
comp138707_c1_seq1	3617	PREDICTED: eyes absent homolog 3-like	408	5.3871	62	1.20154	2.16462	2.01189e-40	up
comp138245_c6_seq1	4094	PREDICTED: FACT complex subunit SPT16	4009	46.7661	466	7.97872	2.55123	0	up
comp134922_c0_seq1	1825	PREDICTED: FAD synthase-like	397	10.3889	50	1.92045	2.43553	3.21241e-45	up
comp138867_c0_seq1	5703	PREDICTED: Fanconi anemia group B protein-like	1020	8.54161	150	1.84367	2.21193	2.16169e-102	up
comp135946_c0_seq1	1880	PREDICTED: Fanconi anemia group E protein-like	512	13.0063	50	1.86426	2.80254	1.55559e-67	up
comp138386_c0_seq1	4491	PREDICTED: Fanconi anemia group J protein	535	5.68923	70	1.09257	2.38051	4.75413e-59	up
comp132947_c0_seq1	1095	PREDICTED: Fanconi anemia-associated protein of 24 kDa-like	292	12.7354	30	1.92045	2.72933	7.07772e-38	up
comp132349_c0_seq1	2692	PREDICTED: far upstream element-binding protein 2-like	2572	45.6288	88	2.29141	4.31564	0	up
comp129710_c0_seq1	2659	PREDICTED: farnesyl pyrophosphate synthase-like	482	8.65709	62	1.63444	2.40509	6.35882e-54	up
comp133916_c0_seq1	2467	PREDICTED: FAS-associated factor 2-like	1771	34.2841	197	5.59748	2.61469	3.99619e-215	up
comp137218_c3_seq1	1902	PREDICTED: fasciculation and elongation protein zeta-1-like	832	20.8908	19	0.700226	4.89891	5.97585e-161	up
comp136084_c0_seq1	2589	PREDICTED: FAST kinase domain-containing protein 2-like	413	7.61835	69	1.86815	2.02787	1.02334e-37	up
comp133063_c0_seq1	1814	PREDICTED: FAST kinase domain-containing protein 3-like	387	10.1887	26	1.00469	3.34214	2.60411e-60	up
comp136489_c1_seq1	3501	PREDICTED: F-box only protein 11-like	1254	17.106	71	1.42155	3.58897	8.64049e-205	up
comp138553_c3_seq1	2103	PREDICTED: F-box only protein 15-like	1123	25.5025	149	4.96641	2.36037	9.11425e-122	up
comp131480_c0_seq1	2800	PREDICTED: F-box only protein 28-like	1135	19.3589	104	2.60358	2.89443	1.44051e-153	up
comp135218_c0_seq1	2309	PREDICTED: F-box only protein 32-like isoform 1	387	8.00442	36	1.09288	2.87266	1.51022e-52	up
comp136695_c0_seq1	1899	PREDICTED: F-box only protein 3-like	298	7.49436	29	1.07045	2.80758	9.20525e-40	up
comp136556_c8_seq1	2708	PREDICTED: F-box only protein 42-like	410	7.23067	48	1.24248	2.54091	6.31321e-49	up
comp134463_c1_seq1	2753	PREDICTED: F-box only protein 43-like	2565	44.4963	49	1.24763	5.15643	0	up
comp70646_c0_seq1	976	PREDICTED: F-box only protein 48-like	1297	63.4648	77	5.53014	3.52057	1.0979e-208	up
comp127181_c0_seq1	386	PREDICTED: F-box only protein 7-like	41	5.07271	2	0.363193	3.80395	6.21648e-08	up
comp134696_c1_seq1	1840	PREDICTED: F-box/LRR-repeat protein 14-like	246	6.38499	5	0.190479	5.06698	1.20035e-48	up
comp137336_c1_seq1	3236	PREDICTED: F-box/LRR-repeat protein 18-like	963	14.2122	84	1.81956	2.96547	1.49907e-133	up
comp133255_c0_seq1	1420	PREDICTED: F-box/WD repeat-containing protein 12-like	197	6.62554	31	1.53027	2.11425	1.87371e-19	up
comp138273_c2_seq1	2523	PREDICTED: F-box/WD repeat-containing protein 7-like	445	8.42337	44	1.22245	2.78462	1.96147e-58	up
comp133466_c0_seq1	1815	PREDICTED: F-box/WD repeat-containing protein 8-like	302	7.94645	20	0.772411	3.36287	1.6593e-47	up
comp133466_c1_seq1	552	PREDICTED: F-box/WD repeat-containing protein 8-like	81	7.00792	2	0.253972	4.78624	2.11588e-16	up
comp135401_c2_seq1	2103	PREDICTED: feline leukemia virus subgroup C receptor-related protein 2	521	11.8315	52	1.73324	2.77109	6.4219e-68	up
comp134687_c0_seq1	2313	PREDICTED: FGFR1 oncogene partner 2 homolog	2322	47.9435	378	11.4554	2.0653	6.64564e-213	up
comp136399_c0_seq1	2805	PREDICTED: FH2 domain-containing protein 1-like	740	12.5992	23	0.574765	4.45421	3.55341e-138	up
comp128003_c0_seq1	1210	PREDICTED: fibroblast growth factor receptor substrate 2-like	252	9.94622	3	0.173793	5.83871	1.33153e-50	up
comp117316_c0_seq1	1290	PREDICTED: fibroblast growth factor receptor substrate 2-like	419	15.512	54	2.93427	2.40231	6.21774e-47	up
comp138322_c0_seq1	3201	PREDICTED: fibulin-1-like isoform 1	729	10.8764	12	0.262779	5.37121	5.19358e-144	up
comp122992_c0_seq1	1573	PREDICTED: forkhead box protein I1-like	307	9.32079	10	0.445622	4.38656	1.96619e-57	up
comp133922_c0_seq1	1370	PREDICTED: forkhead box protein N5-like	1976	68.8826	14	0.716313	6.58741	0	up
comp134170_c2_seq1	2146	PREDICTED: forkhead box protein P2-like	289	6.43148	45	1.46987	2.12947	2.45316e-28	up
comp132917_c1_seq1	2526	PREDICTED: formin-2-like	543	10.2662	6	0.1665	5.94624	6.29449e-108	up
comp115229_c0_seq1	1117	PREDICTED: frataxin, mitochondrial-like	519	22.19	61	3.828	2.53525	1.53484e-61	up
comp135471_c0_seq1	1891	PREDICTED: fructose-1,6-bisphosphatase 1-like	1369	34.5744	68	2.52065	3.77784	6.49538e-232	up
comp130033_c2_seq1	313	PREDICTED: fructose-1,6-bisphosphatase 1-like isoform 1	123	18.7674	1	0.22395	6.38891	6.3272e-25	up
comp133799_c1_seq1	2073	PREDICTED: fumarate hydratase, mitochondrial-like	1316	30.3179	123	4.15912	2.86582	3.54543e-176	up
comp138639_c0_seq1	3660	PREDICTED: FYVE, RhoGEF and PH domain-containing protein 4-like	3808	49.6888	41	0.785232	5.98366	0	up
comp138855_c0_seq1	789	PREDICTED: G patch domain-containing protein 3-like	244	14.7692	19	1.688	3.1292	2.92189e-36	up
comp128976_c0_seq1	2345	PREDICTED: G protein-coupled receptor kinase 4	365	7.4335	35	1.04621	2.82886	7.32264e-49	up
comp132745_c1_seq1	1465	PREDICTED: G/T mismatch-specific thymine DNA glycosylase-like	312	10.1709	21	1.00479	3.33948	9.10627e-49	up
comp136188_c0_seq1	3970	PREDICTED: G1/S-specific cyclin-E1-like	1319	15.8671	60	1.05939	3.90473	1.89692e-228	up
comp137860_c0_seq1	2310	PREDICTED: G1/S-specific cyclin-E2-like	1578	32.6241	228	6.9186	2.23738	3.60448e-160	up
comp138125_c0_seq1	2671	PREDICTED: G2 and S phase-expressed protein 1-like	1730	30.9325	54	1.41715	4.44806	0	up
comp137073_c0_seq1	2247	PREDICTED: G2/mitotic-specific cyclin-B1-like	59126	1256.66	374	11.6671	6.751	0	up
comp131741_c0_seq1	2148	PREDICTED: G2/mitotic-specific cyclin-B2-like	30649	681.436	462	15.0766	5.4982	0	up
comp136699_c1_seq1	2062	PREDICTED: G2/mitotic-specific cyclin-B3-like	1605	37.1732	125	4.24929	3.12897	1.51652e-233	up
comp137026_c0_seq1	2254	PREDICTED: galactocerebrosidase-like	460	9.74646	64	1.99031	2.29188	1.08341e-48	up
comp135189_c0_seq1	2007	PREDICTED: galactosylgalactosylxylosylprotein 3-beta-glucuronosyltransferase 3-like	368	8.75676	54	1.886	2.21507	1.39141e-37	up
comp132326_c0_seq1	1086	PREDICTED: gametocyte-specific factor 1-like	2864	125.947	250	16.1364	2.96442	0	up
comp133041_c0_seq1	2018	PREDICTED: gamma-aminobutyric acid type B receptor subunit 2-like	254	6.01112	28	0.972595	2.62772	8.61524e-32	up
comp138771_c2_seq1	2612	PREDICTED: gamma-secretase subunit Aph-1b-like	486	8.886	65	1.74436	2.34884	6.78657e-53	up
comp134941_c0_seq1	934	PREDICTED: gap junction alpha-10 protein-like	1251	63.9666	24	1.80119	5.1503	9.67654e-245	up
comp136811_c8_seq1	1227	PREDICTED: gap junction gamma-1 protein-like	700	27.2456	5	0.285641	6.57568	1.43292e-136	up
comp129667_c1_seq1	2869	PREDICTED: gap junction gamma-1 protein-like	7678	127.809	347	8.47802	3.91412	0	up
comp136811_c0_seq1	375	PREDICTED: gap junction gamma-1 protein-like, partial	387	49.2859	14	2.61693	4.23523	6.59719e-71	up
comp135085_c0_seq1	606	PREDICTED: GC-rich sequence DNA-binding factor-like	122	9.61458	6	0.694023	3.79217	1.48077e-21	up
comp128754_c0_seq1	1645	PREDICTED: GDP-D-glucose phosphorylase C15orf58 homolog	2228	64.6833	114	4.85774	3.73504	0	up
comp135054_c2_seq1	1692	PREDICTED: GDP-fucose protein O-fucosyltransferase 1-like	385	10.8668	30	1.24284	3.12822	1.15214e-56	up
comp131153_c1_seq1	1463	PREDICTED: GDP-fucose transporter 1-like	182	5.94114	17	0.814517	2.86673	3.6915e-25	up
comp123308_c0_seq1	1615	PREDICTED: GDP-L-fucose synthase-like	1408	41.6364	40	1.73613	4.5839	1.84682e-265	up
comp135971_c0_seq1	1604	PREDICTED: GDP-mannose 4,6 dehydratase-like	376	11.1951	45	1.96654	2.50913	2.49828e-44	up
comp138369_c0_seq1	4581	PREDICTED: gem-associated protein 5-like	2421	25.2393	159	2.43294	3.3749	0	up
comp135528_c0_seq1	2062	PREDICTED: geminin-like	17003	393.804	1533	52.1133	2.91775	0	up
comp135262_c2_seq1	1333	PREDICTED: general receptor for phosphoinositides 1-associated scaffold protein-like	310	11.1064	32	1.68273	2.72252	4.72937e-40	up
comp133715_c0_seq1	2572	PREDICTED: general transcription factor 3C polypeptide 4	827	15.356	68	1.85325	3.05067	6.03124e-118	up
comp130636_c0_seq1	1832	PREDICTED: general transcription factor 3C polypeptide 5-like	500	13.0343	76	2.90793	2.16425	2.56887e-49	up
comp136457_c0_seq1	2606	PREDICTED: general transcription factor IIE subunit 1-like	685	12.5533	103	2.7705	2.17985	7.94027e-68	up
comp130611_c0_seq1	1241	PREDICTED: general transcription factor IIF subunit 2-like isoform 1	733	28.2082	44	2.48529	3.50463	6.98902e-118	up
comp134114_c0_seq1	1785	PREDICTED: general transcription factor IIH subunit 2-like	276	7.38438	41	1.61006	2.19737	3.75807e-28	up
comp136259_c0_seq1	2406	PREDICTED: geranylgeranyl pyrophosphate synthase-like	1096	21.7549	171	4.98191	2.12657	9.99878e-105	up
comp133235_c0_seq1	2666	PREDICTED: glucocorticoid modulatory element-binding protein 1-like	376	6.73551	58	1.52498	2.143	7.2028e-37	up
comp133927_c0_seq1	2496	PREDICTED: glucose-6-phosphate translocase isoform 2	365	6.98379	27	0.758254	3.20326	6.5241e-55	up
comp126411_c0_seq1	2218	PREDICTED: glucosylceramidase-like	453	9.75393	45	1.42215	2.77791	2.5405e-59	up
comp138139_c1_seq1	2707	PREDICTED: glutamate receptor-interacting protein 2-like	679	11.9791	9	0.23305	5.68374	7.81241e-135	up
comp132657_c0_seq1	2161	PREDICTED: glutamate--cysteine ligase regulatory subunit-like	638	14.0997	66	2.14084	2.71941	2.281e-81	up
comp128429_c0_seq1	1960	PREDICTED: glutamine synthetase	5293	128.97	613	21.923	2.55652	0	up
comp130307_c0_seq1	1242	PREDICTED: glutamine synthetase-like	493	18.9569	80	4.51506	2.06991	5.05714e-46	up
comp138823_c1_seq1	6925	PREDICTED: glutamine-rich protein 1-like	2852	19.6686	359	3.63388	2.43631	0	up
comp137547_c2_seq1	1093	PREDICTED: glutaredoxin-2, mitochondrial-like	997	43.563	39	2.50115	4.12244	1.16999e-178	up
comp130493_c0_seq1	2417	PREDICTED: glutathione reductase, mitochondrial-like	461	9.10893	66	1.91409	2.25062	9.40451e-48	up
comp135512_c1_seq1	2108	PREDICTED: glutathione S-transferase C-terminal domain-containing protein-like	656	14.862	41	1.36335	3.44639	3.33876e-104	up
comp127280_c0_seq1	2780	PREDICTED: glycerate kinase-like	1802	30.9566	251	6.32884	2.29023	4.98215e-188	up
comp132104_c1_seq1	2058	PREDICTED: glycerol-3-phosphate acyltransferase 3-like	400	9.28235	66	2.24799	2.04586	5.72672e-37	up
comp137188_c0_seq1	3431	PREDICTED: glycerophosphodiester phosphodiesterase domain-containing protein 5-like	649	9.03373	71	1.45055	2.63872	3.7298e-80	up
comp131361_c0_seq1	1387	PREDICTED: glycine cleavage system H protein, mitochondrial-like	1088	37.4624	135	6.82264	2.45704	1.31465e-123	up
comp138845_c4_seq1	749	PREDICTED: glycogen synthase kinase-3 beta	123	7.84271	10	0.935866	3.06698	1.99832e-18	up
comp137558_c0_seq1	3249	PREDICTED: glycogenin-1-like	2174	31.956	149	3.21464	3.31336	0	up
comp134926_c0_seq1	1715	PREDICTED: glycoprotein endo-alpha-1,2-mannosidase-like	181	5.04031	26	1.06268	2.2458	2.81044e-19	up
comp137600_c0_seq1	2450	PREDICTED: glycoprotein-N-acetylgalactosamine 3-beta-galactosyltransferase 1-A-like	665	12.9628	8	0.228886	5.8236	4.33022e-132	up
comp134455_c1_seq1	2546	PREDICTED: glycosyltransferase 1 domain-containing protein 1-like	389	7.29683	40	1.10128	2.72809	3.9657e-50	up
comp133265_c0_seq1	3309	PREDICTED: glycosyltransferase 8 domain-containing protein 1-like	1455	20.9995	140	2.9657	2.82391	7.92596e-192	up
comp137372_c3_seq1	3039	PREDICTED: glycosyltransferase-like protein LARGE2-like	369	5.79881	22	0.507443	3.51444	6.58262e-60	up
comp138693_c0_seq1	5084	PREDICTED: Golgi apparatus protein 1-like	1144	10.7464	62	0.854833	3.65207	2.50353e-189	up
comp133657_c3_seq1	2695	PREDICTED: Golgi phosphoprotein 3-like	1124	19.9182	120	3.12117	2.67393	3.61422e-140	up
comp137230_c2_seq1	1646	PREDICTED: Golgi reassembly-stacking protein 1-like	413	11.9829	39	1.66085	2.85099	1.34486e-55	up
comp138746_c0_seq1	293	PREDICTED: Golgi reassembly-stacking protein 2-like	40	6.51982	5	1.19618	2.44639	1.71818e-05	up
comp131398_c0_seq1	1136	PREDICTED: Golgi SNAP receptor complex member 1-like	439	18.4556	48	2.96182	2.63951	1.58257e-54	up
comp135797_c0_seq1	932	PREDICTED: Golgi SNAP receptor complex member 2-like	356	18.2422	34	2.55716	2.83466	8.86502e-48	up
comp138890_c0_seq1	2118	PREDICTED: golgin-45-like	227	5.1185	23	0.761197	2.74938	7.07149e-30	up
comp131289_c0_seq1	2000	PREDICTED: GPI transamidase component PIG-S-like	1003	23.9505	45	1.57717	3.92465	1.76956e-174	up
comp137643_c0_seq1	2407	PREDICTED: GPI transamidase component PIG-T-like	384	7.619	65	1.89292	2.00899	1.01416e-34	up
comp132798_c0_seq1	2511	PREDICTED: GPI-anchor transamidase-like	806	15.3296	53	1.47953	3.37311	1.28557e-125	up
comp137694_c0_seq1	1350	PREDICTED: G-protein coupled receptor family C group 5 member C-like	360	12.7354	34	1.76539	2.85078	1.40756e-48	up
comp131019_c0_seq1	1409	PREDICTED: GRAM domain-containing protein 2-like	290	9.82947	12	0.596988	4.04134	5.48145e-52	up
comp138578_c4_seq1	3044	PREDICTED: GRAM domain-containing protein 4-like	321	5.03621	33	0.759914	2.72843	1.56025e-41	up
comp134160_c0_seq1	1580	PREDICTED: granulocyte colony-stimulating factor receptor-like	1200	36.2716	9	0.399283	6.50529	3.27314e-234	up
comp133055_c0_seq1	1464	PREDICTED: G-rich sequence factor 1-like	1630	53.1728	252	12.0658	2.13977	1.49851e-156	up
comp130867_c0_seq1	2913	PREDICTED: GRIP and coiled-coil domain-containing protein 1	620	10.1647	102	2.45445	2.05009	6.06595e-57	up
comp138923_c5_seq1	1946	PREDICTED: group XV phospholipase A2-like	213	5.22733	22	0.792456	2.72167	8.35656e-28	up
comp128872_c0_seq1	1045	PREDICTED: growth arrest and DNA damage-inducible protein GADD45 beta-like	511	23.3533	1	0.0670778	8.44357	2.32808e-86	up
comp128633_c0_seq1	1197	PREDICTED: growth arrest and DNA damage-inducible protein GADD45 beta-like	587	23.42	74	4.33344	2.43416	2.21848e-66	up
comp133829_c0_seq1	1499	PREDICTED: grpE protein homolog 1, mitochondrial-like	1472	46.8975	151	7.06107	2.73155	1.66757e-187	up
comp130844_c0_seq1	1694	PREDICTED: GTP-binding protein 5-like	2343	66.0544	65	2.68965	4.61817	0	up
comp137787_c3_seq1	1146	PREDICTED: GTP-binding protein 8-like	768	32.0051	31	1.89615	4.07716	6.18771e-137	up
comp99064_c0_seq1	1054	PREDICTED: guanidinoacetate N-methyltransferase-like	337	15.2698	45	2.99273	2.35114	5.27552e-37	up
comp136621_c3_seq1	1807	PREDICTED: guanine nucleotide-binding protein G(I)/G(S)/G(T) subunit beta-2-like	362	9.56739	52	2.01716	2.2458	1.33754e-37	up
comp124274_c0_seq1	1454	PREDICTED: guanine nucleotide-binding protein G(o) subunit alpha-like	5789	190.144	10	0.482093	8.62356	0	up
comp127967_c0_seq1	2136	PREDICTED: guanine nucleotide-binding protein-like 3-like	3223	72.0613	489	16.0473	2.16689	0	up
comp70223_c0_seq1	693	PREDICTED: guanosine-3',5'-bis(diphosphate) 3'-pyrophosphohydrolase MESH1-like	512	35.2842	53	5.3609	2.71847	1.89183e-65	up
comp137080_c1_seq1	2572	PREDICTED: H(+)/Cl(-) exchange transporter 4	293	5.44051	24	0.654087	3.05619	1.94598e-42	up
comp137178_c10_seq1	2476	PREDICTED: H(+)/Cl(-) exchange transporter 7-like	274	5.28498	33	0.93424	2.50003	1.99141e-32	up
comp138757_c0_seq1	3137	PREDICTED: HAUS augmin-like complex subunit 6-like	3717	56.5876	105	2.34623	4.59207	0	up
comp132780_c1_seq1	1109	PREDICTED: HCLS1-associated protein X-1-like	517	22.2639	29	1.833	3.60243	3.66457e-85	up
comp132493_c0_seq1	1263	PREDICTED: HD domain-containing protein 2-like	335	12.6673	53	2.94149	2.10649	2.89314e-32	up
comp138047_c1_seq1	10108	PREDICTED: HEAT repeat-containing protein 1-like	2541	12.0056	224	1.55338	2.95022	0	up
comp130255_c0_seq1	1697	PREDICTED: heat shock 70 kDa protein 14-like	1555	43.7614	119	4.91542	3.15427	5.87352e-228	up
comp137105_c0_seq1	3174	PREDICTED: heat shock 70 kDa protein 4-like	1629	24.5108	276	6.09533	2.00764	3.04374e-144	up
comp138262_c1_seq1	3399	PREDICTED: heat shock protein 75 kDa, mitochondrial-like	1372	19.2773	181	3.7327	2.36861	3.46001e-149	up
comp138253_c1_seq1	1823	PREDICTED: heme-binding protein 2-like	387	10.1384	28	1.07663	3.23523	1.13074e-58	up
comp139041_c2_seq1	7631	PREDICTED: hemicentin-1-like	2440	15.2704	60	0.551144	4.79217	0	up
comp134956_c0_seq1	1981	PREDICTED: heparan sulfate 2-O-sulfotransferase 1-like	548	13.2111	26	0.919992	3.84399	1.96394e-94	up
comp96198_c0_seq1	1778	PREDICTED: heparan sulfate glucosamine 3-O-sulfotransferase 1-like	222	5.96299	8	0.315394	4.24081	4.28047e-41	up
comp137403_c1_seq1	2076	PREDICTED: heparanase-like	517	11.8934	65	2.19473	2.43805	1.11596e-58	up
comp129584_c1_seq1	1525	PREDICTED: heparan-sulfate 6-O-sulfotransferase 2-like	175	5.48039	12	0.551578	3.31264	1.39503e-27	up
comp122365_c0_seq1	594	PREDICTED: hepatocyte growth factor activator-like	933	75.0133	23	2.71417	4.78856	4.44858e-179	up
comp70412_c0_seq1	1682	PREDICTED: heterogeneous nuclear ribonucleoprotein A0-like	4651	132.058	413	17.2115	2.93972	0	up
comp127583_c0_seq1	1724	PREDICTED: heterogeneous nuclear ribonucleoprotein A0-like	9900	274.246	677	27.5262	3.31659	0	up
comp117109_c0_seq1	1655	PREDICTED: heterogeneous nuclear ribonucleoprotein K-like	1038	29.9531	57	2.41419	3.63309	3.33748e-171	up
comp122805_c0_seq1	2229	PREDICTED: heterogeneous nuclear ribonucleoprotein L-like isoform 1	2018	43.2369	211	6.63541	2.704	4.97323e-254	up
comp129013_c1_seq1	1595	PREDICTED: heterogeneous nuclear ribonucleoprotein Q isoform 1	555	16.6179	58	2.54896	2.70476	1.69597e-70	up
comp137389_c8_seq1	512	PREDICTED: heterogeneous nuclear ribonucleoprotein U-like	708	66.0399	64	8.76204	2.914	9.38232e-97	up
comp137389_c5_seq1	4036	PREDICTED: heterogeneous nuclear ribonucleoprotein U-like	3202	37.889	425	7.3813	2.35983	0	up
comp132486_c0_seq1	1677	PREDICTED: heterogeneous nuclear ribonucleoproteins C1/C2-like	3171	90.3039	269	11.2438	3.00565	0	up
comp137034_c0_seq1	1659	PREDICTED: hexaprenyldihydroxybenzoate methyltransferase, mitochondrial-like	605	17.4161	47	1.98585	3.1326	1.19389e-88	up
comp138512_c1_seq1	1362	PREDICTED: hexosaminidase D-like	164	5.75056	24	1.23518	2.21898	2.56911e-17	up
comp130117_c0_seq1	1092	PREDICTED: high choriolytic enzyme 2-like	10977	480.069	40	2.56763	7.54666	0	up
comp138215_c1_seq1	4000	PREDICTED: hippocampus abundant transcript 1 protein-like	874	10.435	37	0.648391	4.00843	3.74489e-154	up
comp132172_c1_seq1	1294	PREDICTED: histamine N-methyltransferase-like isoform 1	183	6.75398	27	1.4626	2.20721	4.32419e-19	up
comp132996_c1_seq1	962	PREDICTED: histidine triad nucleotide-binding protein 2, mitochondrial-like	515	25.5667	79	5.75635	2.15104	2.17906e-50	up
comp137856_c0_seq1	598	PREDICTED: histone acetyltransferase MYST3-like	76	6.06954	12	1.40662	2.10936	4.10925e-08	up
comp128560_c1_seq1	674	PREDICTED: histone acetyltransferase p300-like	85	6.02285	3	0.312001	4.27082	2.19322e-16	up
comp137773_c0_seq1	2339	PREDICTED: histone deacetylase 10-like	277	5.65578	26	0.779181	2.8597	1.04565e-37	up
comp136782_c0_seq1	3300	PREDICTED: histone deacetylase complex subunit SAP30L-like	1005	14.5444	97	2.06041	2.81946	1.55884e-132	up
comp96429_c0_seq1	668	PREDICTED: histone H2A.x-like	23596	1686.96	200	20.9869	6.32879	0	up
comp70226_c0_seq1	1389	PREDICTED: histone H2A.Z-like	15298	525.988	2197	110.872	2.24613	0	up
comp135693_c0_seq1	2181	PREDICTED: histone H4 transcription factor-like	272	5.95602	45	1.44628	2.042	2.20977e-25	up
comp138906_c3_seq1	5086	PREDICTED: histone-lysine N-methyltransferase EHMT1-like	1041	9.77502	153	2.10868	2.21276	1.5731e-104	up
comp134290_c2_seq1	3579	PREDICTED: histone-lysine N-methyltransferase EHMT2-like	377	5.03063	53	1.03803	2.27689	9.16312e-40	up
comp133085_c0_seq1	1965	PREDICTED: histone-lysine N-methyltransferase SETDB1-B-like	531	12.9055	87	3.1035	2.05602	4.4506e-49	up
comp130883_c0_seq1	1685	PREDICTED: histone-lysine N-methyltransferase SETDB1-B-like	489	13.8596	64	2.66241	2.38008	4.86921e-54	up
comp132757_c1_seq1	2003	PREDICTED: histone-lysine N-methyltransferase SETDB2-like	998	23.7954	66	2.30971	3.3649	4.9656e-155	up
comp133930_c0_seq1	3889	PREDICTED: hormonally up-regulated neu tumor-associated kinase-like	430	5.28048	47	0.84714	2.64	1.94481e-53	up
comp130427_c0_seq1	1475	PREDICTED: hsp70-binding protein 1-like	866	28.0394	65	3.08899	3.18225	2.52395e-128	up
comp137150_c0_seq1	2160	PREDICTED: HSPB1-associated protein 1 homolog	370	8.18071	26	0.843752	3.27734	9.2381e-57	up
comp137241_c0_seq1	4979	PREDICTED: huntingtin-interacting protein 1-related protein-like	745	7.1459	50	0.70392	3.34363	2.46802e-115	up
comp136537_c0_seq1	2028	PREDICTED: hyaluronidase-1-like	749	17.6383	31	1.07149	4.04102	7.22427e-133	up
comp135495_c0_seq1	2760	PREDICTED: hydrolethalus syndrome protein 1 homolog	1419	24.5537	218	5.53659	2.14887	4.09605e-137	up
comp126100_c0_seq1	2191	PREDICTED: hydroxymethylglutaryl-CoA synthase, cytoplasmic-like	250	5.4493	22	0.703843	2.95275	3.39939e-35	up
comp136724_c6_seq1	255	PREDICTED: hypothetical protein	52	9.73882	3	0.824663	3.56187	2.22243e-09	up
comp136764_c1_seq1	1153	PREDICTED: hypothetical protein LOC100535407	279	11.5563	1	0.0607947	7.57051	1.16335e-51	up
comp126098_c1_seq1	409	PREDICTED: hypothetical protein LOC100646504	275	32.1109	10	1.71385	4.22775	1.33433e-50	up
comp131809_c2_seq1	3841	PREDICTED: hypothetical protein LOC100689904	531	6.60227	39	0.711731	3.21356	1.05756e-79	up
comp131238_c0_seq1	1093	PREDICTED: hypothetical protein LOC100690432	360	15.7299	36	2.30875	2.76832	3.6492e-47	up
comp136762_c2_seq1	458	PREDICTED: hypothetical protein LOC100690514	180	18.7694	30	4.59146	2.03136	5.13113e-17	up
comp138786_c5_seq1	744	PREDICTED: hypothetical protein LOC100690514	1299	83.3833	123	11.5885	2.84706	9.09904e-173	up
comp136022_c0_seq1	2274	PREDICTED: hypothetical protein LOC100690575	570	11.9709	29	0.893929	3.74323	1.96688e-96	up
comp134928_c2_seq1	1468	PREDICTED: hypothetical protein LOC100690621	172	5.59558	29	1.38474	2.01468	3.83832e-16	up
comp135831_c0_seq1	2961	PREDICTED: hypothetical protein LOC100690823	5356	86.3864	429	10.1558	3.0885	0	up
comp133870_c0_seq1	6720	PREDICTED: hypothetical protein LOC100691244	8830	62.753	1031	10.7544	2.54476	0	up
comp134065_c2_seq1	1603	PREDICTED: hypothetical protein LOC100692257	793	23.6256	84	3.67317	2.68525	1.36464e-99	up
comp116233_c0_seq1	1379	PREDICTED: hypothetical protein LOC100693539	2491	86.2686	42	2.13491	5.33659	0	up
comp97449_c1_seq1	921	PREDICTED: hypothetical protein LOC100693571	1273	66.0103	194	14.7651	2.1605	6.3393e-124	up
comp123204_c0_seq1	1672	PREDICTED: hypothetical protein LOC100693757	683	19.5087	62	2.59927	2.90794	3.52433e-93	up
comp131018_c0_seq1	1497	PREDICTED: hypothetical protein LOC100693882	329	10.4958	52	2.43488	2.1079	9.90792e-32	up
comp132348_c0_seq1	1086	PREDICTED: hypothetical protein LOC100693952	18349	806.911	224	14.4582	5.80245	0	up
comp132266_c0_seq1	1066	PREDICTED: hypothetical protein LOC100693962	283	12.6786	48	3.15631	2.00609	8.64435e-26	up
comp116265_c0_seq1	757	PREDICTED: hypothetical protein LOC100694048	116	7.31822	11	1.01857	2.84494	2.85265e-16	up
comp138916_c6_seq1	6253	PREDICTED: hypothetical protein LOC100694303	1187	9.06578	177	1.98418	2.19189	1.08196e-117	up
comp134075_c0_seq1	1930	PREDICTED: hypothetical protein LOC100694632	971	24.0273	44	1.59805	3.91029	1.53143e-168	up
comp106238_c0_seq1	769	PREDICTED: hypothetical protein LOC100694680	98	6.08615	12	1.09383	2.47614	4.12879e-12	up
comp136855_c1_seq1	2843	PREDICTED: hypothetical protein LOC100695371	1224	20.5612	41	1.01089	4.34623	2.16664e-225	up
comp130874_c0_seq1	3113	PREDICTED: hypothetical protein LOC100695742	13055	200.282	105	2.36432	6.40446	0	up
comp138502_c0_seq1	321	PREDICTED: hypothetical protein LOC100696003	23261	3460.72	139	30.3532	6.83308	0	up
comp138754_c1_seq1	4528	PREDICTED: hypothetical protein LOC100696291	3398	35.8393	491	7.60099	2.23728	0	up
comp135143_c0_seq1	1737	PREDICTED: hypothetical protein LOC100696375	930	25.5697	7	0.282484	6.50013	9.89897e-182	up
comp132064_c0_seq1	1502	PREDICTED: hypothetical protein LOC100696476	810	25.7548	37	1.72674	3.89872	1.8489e-140	up
comp138756_c4_seq1	2654	PREDICTED: hypothetical protein LOC100696563	1308	23.5369	163	4.30509	2.45081	5.32139e-148	up
comp130380_c3_seq1	243	PREDICTED: hypothetical protein LOC100697055	53	10.4163	9	2.59616	2.00439	1.17946e-05	up
comp138575_c1_seq1	2207	PREDICTED: hypothetical protein LOC100697551	640	13.8491	43	1.36572	3.34206	3.67368e-99	up
comp137798_c0_seq1	1603	PREDICTED: hypothetical protein LOC100697633	174	5.18393	12	0.524739	3.30437	2.25712e-27	up
comp134950_c0_seq1	2254	PREDICTED: hypothetical protein LOC100698254	1660	35.172	110	3.42085	3.362	3.75517e-257	up
comp134182_c0_seq1	2258	PREDICTED: hypothetical protein LOC100698330	506	10.7021	39	1.2107	3.14398	1.57707e-74	up
comp134573_c1_seq1	621	PREDICTED: hypothetical protein LOC100698397	23262	1788.95	77	8.69149	7.68529	0	up
comp138374_c9_seq1	4131	PREDICTED: hypothetical protein LOC100698488	505	5.8382	61	1.03507	2.4958	7.16892e-59	up
comp139032_c0_seq1	4757	PREDICTED: hypothetical protein LOC100698705	2354	23.6329	40	0.589416	5.32536	0	up
comp138818_c0_seq1	1732	PREDICTED: hypothetical protein LOC100698891	1633	45.0279	103	4.16855	3.4332	2.29113e-257	up
comp135781_c1_seq1	1300	PREDICTED: hypothetical protein LOC100698902	1716	63.0401	236	12.7252	2.30858	8.22225e-181	up
comp132520_c0_seq1	1315	PREDICTED: hypothetical protein LOC100698902	271	9.84207	41	2.18551	2.17099	2.92545e-27	up
comp137730_c1_seq1	3510	PREDICTED: hypothetical protein LOC100699510	5301	72.1263	492	9.82547	2.87593	0	up
comp135121_c2_seq1	2230	PREDICTED: hypothetical protein LOC100699517	584	12.5069	79	2.48323	2.33244	7.33573e-63	up
comp131895_c0_seq1	1550	PREDICTED: hypothetical protein LOC100699619	1353	41.6878	71	3.21086	3.69859	7.90609e-226	up
comp128205_c0_seq1	1273	PREDICTED: hypothetical protein LOC100699670	23533	882.86	455	25.0541	5.13907	0	up
comp135503_c1_seq1	320	PREDICTED: hypothetical protein LOC100699725	2448	365.346	4	0.876204	8.70378	0	up
comp135503_c0_seq1	585	PREDICTED: hypothetical protein LOC100699725	9617	785.103	1248	149.539	2.39236	0	up
comp136750_c0_seq1	1573	PREDICTED: hypothetical protein LOC100699771	552	16.7592	61	2.71829	2.62418	6.65492e-68	up
comp135832_c0_seq1	1265	PREDICTED: hypothetical protein LOC100699771	1244	46.9649	70	3.87885	3.59788	1.52686e-203	up
comp138368_c1_seq1	2497	PREDICTED: hypothetical protein LOC100699864	376	7.19138	29	0.814094	3.143	1.35126e-55	up
comp126628_c0_seq1	1236	PREDICTED: hypothetical protein LOC100699927	1309	50.5783	195	11.0589	2.19331	8.39603e-130	up
comp137434_c0_seq1	2983	PREDICTED: hypothetical protein LOC100700150	2152	34.4534	33	0.775454	5.47346	0	up
comp137180_c4_seq1	1106	PREDICTED: hypothetical protein LOC100700170	135	5.82937	15	0.950674	2.61632	2.85995e-17	up
comp132572_c0_seq1	1240	PREDICTED: hypothetical protein LOC100700443	259	9.97519	17	0.960998	3.37574	5.30385e-41	up
comp128345_c0_seq1	2367	PREDICTED: hypothetical protein LOC100700471	1168	23.5661	38	1.12533	4.38829	4.03936e-216	up
comp134554_c2_seq1	1027	PREDICTED: hypothetical protein LOC100700562	118	5.48725	1	0.0682535	6.32904	5.38064e-24	up
comp137017_c1_seq1	1637	PREDICTED: hypothetical protein LOC100701299	203	5.9223	15	0.6423	3.20484	5.7312e-31	up
comp134188_c0_seq1	1567	PREDICTED: hypothetical protein LOC100701357	172	5.24207	28	1.25252	2.0653	1.23322e-16	up
comp133051_c0_seq1	1671	PREDICTED: hypothetical protein LOC100701460	664	18.9773	40	1.67795	3.4995	9.60579e-107	up
comp138224_c5_seq1	2286	PREDICTED: hypothetical protein LOC100702005	16539	345.522	786	24.1014	3.84159	0	up
comp135814_c0_seq1	1465	PREDICTED: hypothetical protein LOC100702236	296	9.64933	17	0.813405	3.56838	8.50447e-49	up
comp129531_c0_seq1	2268	PREDICTED: hypothetical protein LOC100702319	7791	164.056	147	4.54328	5.17431	0	up
comp136721_c0_seq1	2211	PREDICTED: hypothetical protein LOC100702660	1100	23.76	149	4.72381	2.33051	1.62689e-117	up
comp135312_c0_seq1	2589	PREDICTED: hypothetical protein LOC100703121	1041	19.2027	48	1.29958	3.88519	6.97234e-180	up
comp135178_c0_seq1	2345	PREDICTED: hypothetical protein LOC100703225	635	12.9322	14	0.418486	4.94965	2.09179e-123	up
comp136108_c1_seq1	611	PREDICTED: hypothetical protein LOC100703805	5792	452.721	99	11.3577	5.31688	0	up
comp126849_c0_seq1	2617	PREDICTED: hypothetical protein LOC100703842	1930	35.2206	84	2.24994	3.96846	0	up
comp136265_c0_seq1	1727	PREDICTED: hypothetical protein LOC100704096	449	12.4164	44	1.78589	2.79753	3.14665e-59	up
comp136935_c1_seq1	1056	PREDICTED: hypothetical protein LOC100704154	787	35.5921	56	3.71723	3.25926	3.59354e-119	up
comp132262_c0_seq1	1528	PREDICTED: hypothetical protein LOC100704469	715	22.3473	27	1.23861	4.17331	3.07172e-129	up
comp135357_c1_seq1	1622	PREDICTED: hypothetical protein LOC100704557	4127	121.514	49	2.11758	5.84256	0	up
comp135690_c1_seq1	2373	PREDICTED: hypothetical protein LOC100704716	394	7.92942	13	0.384009	4.36801	2.65007e-73	up
comp126186_c0_seq1	878	PREDICTED: hypothetical protein LOC100705062	938	51.0213	21	1.67656	4.92752	1.15829e-181	up
comp127141_c0_seq1	1779	PREDICTED: hypothetical protein LOC100705400	5977	160.454	56	2.20652	6.18424	0	up
comp131592_c0_seq1	1371	PREDICTED: hypothetical protein LOC100706354	267	9.30073	8	0.409023	4.50709	1.1081e-50	up
comp137619_c0_seq1	2460	PREDICTED: hypothetical protein LOC100706495	758	14.7156	48	1.36773	3.42748	9.681e-120	up
comp132005_c3_seq1	1959	PREDICTED: hypothetical protein LOC100706495	274	6.67973	27	0.966106	2.78954	2.13071e-36	up
comp136981_c0_seq1	3038	PREDICTED: hypothetical protein LOC100706663	1073	16.8677	109	2.51498	2.74564	1.23531e-137	up
comp133322_c1_seq1	2291	PREDICTED: hypothetical protein LOC100707148	327	6.81657	18	0.550735	3.62962	1.70888e-54	up
comp128756_c0_seq1	2811	PREDICTED: hypothetical protein LOC100707230	1066	18.1109	111	2.76794	2.70997	7.0158e-135	up
comp130738_c0_seq1	2580	PREDICTED: hypothetical protein LOC100707906	662	12.2541	43	1.16827	3.39082	8.93405e-104	up
comp138685_c1_seq1	3219	PREDICTED: hypothetical protein LOC100708014	660	9.79188	65	1.41543	2.79035	2.04414e-86	up
comp138907_c0_seq1	2478	PREDICTED: hypothetical protein LOC100708076	421	8.11379	9	0.254587	4.99414	2.61062e-82	up
comp134322_c0_seq1	3574	PREDICTED: hypothetical protein LOC100708285	483	6.4541	15	0.294193	4.45538	1.68583e-90	up
comp131470_c0_seq1	1780	PREDICTED: hypothetical protein LOC100708366	1984	53.231	114	4.48932	3.5677	0	up
comp115529_c0_seq1	1299	PREDICTED: hypothetical protein LOC100708541	2775	102.023	14	0.755465	7.07731	0	up
comp137032_c6_seq1	1021	PREDICTED: hypothetical protein LOC100708809	1020	47.7109	30	2.05964	4.53386	1.19965e-191	up
comp138979_c7_seq1	490	PREDICTED: hypothetical protein LOC100708824	137	13.3527	5	0.715269	4.2225	1.1585e-25	up
comp135780_c0_seq1	3523	PREDICTED: hypothetical protein LOC100709226	1472	19.9544	192	3.82018	2.38499	2.65745e-161	up
comp138955_c1_seq1	2657	PREDICTED: hypothetical protein LOC100709348	761	13.6784	68	1.79396	2.93068	1.62498e-104	up
comp138930_c3_seq1	2394	PREDICTED: hypothetical protein LOC100709348	1021	20.3678	120	3.5136	2.53527	3.20847e-120	up
comp131167_c0_seq1	1192	PREDICTED: hypothetical protein LOC100709459	1262	50.5622	68	3.99878	3.66043	4.03826e-209	up
comp136975_c0_seq1	1969	PREDICTED: hypothetical protein LOC100709692	330	8.00408	29	1.0324	2.95473	3.4348e-46	up
comp133971_c0_seq1	1435	PREDICTED: hypothetical protein LOC100709818	597	19.8685	46	2.24699	3.14442	8.70808e-88	up
comp132354_c0_seq1	887	PREDICTED: hypothetical protein LOC100710212	123	6.62254	16	1.26442	2.38891	2.25947e-14	up
comp138760_c0_seq1	4476	PREDICTED: hypothetical protein LOC100710239	2326	24.8178	65	1.01793	4.60766	0	up
comp137766_c0_seq1	5206	PREDICTED: hypothetical protein LOC100711134	2463	22.5945	271	3.64889	2.63045	7.51708e-301	up
comp136493_c0_seq1	3337	PREDICTED: hypothetical protein LOC100711654	872	12.4797	122	2.56271	2.28384	4.04875e-91	up
comp132865_c0_seq1	2428	PREDICTED: hypothetical protein LOC100711683	268	5.27144	27	0.77949	2.75759	3.29323e-35	up
comp138292_c4_seq1	2606	PREDICTED: hypothetical protein LOC100711937 isoform 1	499	9.14469	53	1.4256	2.68137	6.73755e-63	up
comp135110_c0_seq1	2092	PREDICTED: hypothetical protein LOC100712019	271	6.18658	13	0.435589	3.8281	5.03816e-47	up
comp131662_c0_seq1	2570	PREDICTED: hypothetical protein LOC100712319	15474	287.549	120	3.27298	6.45706	0	up
comp136156_c0_seq1	1156	PREDICTED: hypothetical protein LOC100712389	318	13.1375	10	0.60637	4.43735	8.91682e-60	up
comp139740_c0_seq1	546	PREDICTED: hypothetical protein LOC100714763	3572	312.437	456	58.542	2.41602	0	up
comp126539_c0_seq1	3079	PREDICTED: hypothetical protein LOC567743	347	5.38224	5	0.11383	5.56326	2.95777e-69	up
comp132274_c1_seq1	1362	PREDICTED: hypothetical protein LOC568911	175	6.13626	14	0.72052	3.09025	5.5432e-26	up
comp131808_c0_seq1	2549	PREDICTED: hypothetical protein LOC571902	332	6.2203	37	1.01748	2.61198	5.30469e-41	up
comp131782_c1_seq1	1636	PREDICTED: hypothetical protein LOC796684 isoform 1	5071	148.031	367	15.7245	3.23481	0	up
comp138978_c0_seq1	8058	PREDICTED: hypothetical protein LOC796880	3500	20.7436	43	0.374056	5.79327	0	up
comp133294_c0_seq1	1258	PREDICTED: hypoxanthine-guanine phosphoribosyltransferase-like	254	9.64264	12	0.668645	3.85012	2.67293e-44	up
comp136179_c6_seq1	383	PREDICTED: hypoxia-inducible factor 1-alpha-like	80	9.97549	5	0.915096	3.44639	1.50845e-13	up
comp135174_c0_seq1	2352	PREDICTED: immunoglobulin-like domain-containing receptor 1-like	540	10.9648	22	0.655663	4.06378	2.36135e-96	up
comp135174_c1_seq1	1606	PREDICTED: immunoglobulin-like domain-containing receptor 1-like	284	8.44532	32	1.39669	2.59614	5.58151e-35	up
comp130580_c0_seq1	2034	PREDICTED: importin subunit alpha-2-like	1289	30.2653	199	6.858	2.14181	4.04005e-124	up
comp130322_c0_seq1	3702	PREDICTED: importin subunit beta-1-like	3350	43.2167	338	6.39994	2.75546	0	up
comp100781_c0_seq1	1114	PREDICTED: inactive serine protease PAMR1-like	118	5.05871	2	0.125846	5.32904	4.67827e-24	up
comp137961_c1_seq1	4528	PREDICTED: inactive tyrosine-protein kinase 7-like	509	5.36852	43	0.665667	3.01165	4.75051e-72	up
comp132755_c0_seq1	1587	PREDICTED: inhibitor of growth protein 1-like	914	27.505	112	4.94694	2.47509	7.60158e-105	up
comp127505_c0_seq1	1957	PREDICTED: inhibitor of growth protein 2-like	1157	28.2349	53	1.89837	3.89465	3.709e-200	up
comp132581_c0_seq1	2636	PREDICTED: inhibitor of nuclear factor kappa-B kinase-interacting protein-like	467	8.46086	62	1.6487	2.35948	3.94727e-51	up
comp136470_c0_seq1	3172	PREDICTED: inosine-5'-monophosphate dehydrogenase 2-like isoform 1	2084	31.3767	90	1.98886	3.97968	0	up
comp135537_c0_seq1	2633	PREDICTED: inositol hexakisphosphate and diphosphoinositol-pentakisphosphate kinase 1 isoform 1	502	9.10534	68	1.81031	2.33047	4.15197e-54	up
comp138461_c1_seq1	1576	PREDICTED: insulin-induced gene 2 protein-like	382	11.5758	23	1.02298	3.50026	8.58675e-62	up
comp133898_c0_seq1	5096	PREDICTED: insulin-like growth factor 2 mRNA-binding protein 3-like	2327	21.8077	344	4.73178	2.20438	1.48631e-231	up
comp132920_c0_seq1	3720	PREDICTED: integrator complex subunit 11-like	824	10.5786	111	2.09158	2.33848	1.33533e-88	up
comp132393_c0_seq1	3286	PREDICTED: integrator complex subunit 12-like	1323	19.2281	101	2.15451	3.15778	2.90051e-194	up
comp132696_c0_seq1	2096	PREDICTED: integrator complex subunit 5-like	232	5.28615	11	0.367872	3.84494	1.65609e-40	up
comp132684_c0_seq1	4799	PREDICTED: integrator complex subunit 6-like	534	5.31415	79	1.15391	2.20331	9.01858e-54	up
comp134826_c0_seq1	3257	PREDICTED: integrator complex subunit 7-like	577	8.4606	44	0.946957	3.15939	3.08587e-85	up
comp134219_c0_seq1	2411	PREDICTED: integrator complex subunit 9-like	628	12.4396	63	1.83163	2.76373	1.83476e-81	up
comp133713_c0_seq1	2065	PREDICTED: integrin-alpha FG-GAP repeat-containing protein 2-like	358	8.27954	35	1.18807	2.80093	1.81351e-47	up
comp130573_c1_seq1	2213	PREDICTED: interferon regulatory factor 2-binding protein 1-like	412	8.89117	25	0.79187	3.48904	2.07325e-66	up
comp132395_c0_seq1	2049	PREDICTED: interferon regulatory factor 2-binding protein 2-B-like	1374	32.0249	145	4.96045	2.69065	2.61528e-172	up
comp128836_c0_seq1	1782	PREDICTED: interferon regulatory factor 6-like	420	11.256	20	0.786715	3.83871	1.64378e-72	up
comp130541_c0_seq1	2081	PREDICTED: interferon-related developmental regulator 1-like	1395	32.0144	132	4.44628	2.84805	1.5315e-185	up
comp133592_c1_seq1	2444	PREDICTED: interferon-related developmental regulator 1-like	296	5.78407	50	1.43405	2.01199	4.96851e-27	up
comp135846_c4_seq1	1019	PREDICTED: intracellular hyaluronan-binding protein 4-like	4188	196.28	275	18.9171	3.37515	0	up
comp131446_c0_seq1	1728	PREDICTED: intraflagellar transport protein 52 homolog	294	8.12544	18	0.73017	3.47614	1.63263e-47	up
comp134180_c1_seq1	3991	PREDICTED: iron-responsive element-binding protein 2-like	853	10.2073	113	1.98469	2.36262	8.39247e-93	up
comp128407_c0_seq1	1421	PREDICTED: iron-sulfur protein NUBPL-like	1183	39.7588	98	4.83423	3.03992	8.40071e-168	up
comp138891_c0_seq1	889	PREDICTED: JNK1/MAPK8-associated membrane protein-like	111	5.96299	7	0.55194	3.43345	2.3413e-18	up
comp130328_c0_seq1	997	PREDICTED: junction plakoglobin-like, partial	126	6.03557	15	1.05461	2.51678	1.5181e-15	up
comp134428_c2_seq1	2113	PREDICTED: junctional adhesion molecule A-like	816	18.4431	129	4.27943	2.10759	2.55262e-77	up
comp137230_c3_seq1	2935	PREDICTED: kalirin-like	375	6.10192	22	0.525424	3.53771	3.55648e-61	up
comp135184_c1_seq1	1499	PREDICTED: KDEL motif-containing protein 2	280	8.92071	13	0.607907	3.87524	6.07212e-49	up
comp135192_c1_seq1	2662	PREDICTED: kelch domain-containing protein 10-like	372	6.67387	29	0.763634	3.12757	8.99802e-55	up
comp127458_c2_seq1	341	PREDICTED: kelch domain-containing protein 10-like	43	6.02223	2	0.411122	3.87266	2.32992e-08	up
comp130439_c0_seq1	1726	PREDICTED: kelch domain-containing protein 10-like	232	6.41934	15	0.60918	3.39748	5.15669e-37	up
comp127458_c0_seq1	693	PREDICTED: kelch domain-containing protein 10-like	130	8.95887	8	0.809193	3.46876	1.67959e-21	up
comp98770_c0_seq1	2224	PREDICTED: kelch repeat and BTB domain-containing protein 10-like	494	10.608	5	0.157591	6.07283	4.25888e-98	up
comp134272_c0_seq1	3023	PREDICTED: kelch-like protein 12-like	365	5.76631	59	1.36807	2.0755	1.97902e-34	up
comp69779_c0_seq1	2561	PREDICTED: kelch-like protein 18	310	5.7809	10	0.273707	4.40059	4.50997e-58	up
comp135839_c0_seq1	2498	PREDICTED: kelch-like protein 20-like	1053	20.1316	40	1.12244	4.16475	9.81511e-190	up
comp138067_c5_seq1	3214	PREDICTED: kelch-like protein 28	1306	19.4062	26	0.567052	5.09689	7.17078e-255	up
comp118505_c0_seq1	1193	PREDICTED: keratinocyte-associated protein 2-like	1172	46.917	180	10.5761	2.1493	2.00289e-113	up
comp133985_c0_seq1	1629	PREDICTED: keratinocyte-associated protein 3-like	473	13.867	38	1.63515	3.08416	1.61137e-68	up
comp127697_c0_seq1	578	PREDICTED: kinesin light chain 1-like	69	5.70117	4	0.485096	3.55492	4.28979e-12	up
comp138997_c0_seq1	2665	PREDICTED: kinesin light chain 2	404	7.23981	53	1.39404	2.37668	9.86332e-45	up
comp135074_c0_seq1	3847	PREDICTED: kinesin-like protein KIF11-like	1940	24.0837	163	2.97003	3.01951	6.3321e-273	up
comp134110_c0_seq1	3012	PREDICTED: kinesin-like protein KIF18A	832	13.192	119	2.76941	2.25202	1.60276e-85	up
comp138728_c0_seq1	1630	PREDICTED: kinesin-like protein KIF20A-like	511	14.9719	53	2.27921	2.71565	2.97535e-65	up
comp133621_c0_seq1	2707	PREDICTED: kinesin-like protein KIF20B-like	471	8.30952	71	1.83851	2.17623	7.94537e-47	up
comp137551_c1_seq1	2844	PREDICTED: kinesin-like protein KIF23	1662	27.909	160	3.94354	2.82317	6.07775e-219	up
comp135231_c0_seq1	2940	PREDICTED: kinesin-like protein KIF2C-like	4656	75.6325	144	3.43329	4.46134	0	up
comp133251_c0_seq1	2562	PREDICTED: kinesin-like protein kif7-like	416	7.75456	47	1.28592	2.59224	1.00863e-50	up
comp134275_c0_seq1	1425	PREDICTED: kinetochore protein Nuf2-like	288	9.65208	41	2.01681	2.25877	2.58982e-30	up
comp122708_c1_seq1	1107	PREDICTED: kinetochore-associated protein NSL1 homolog	719	31.0188	36	2.27956	3.76632	6.19818e-122	up
comp138650_c1_seq1	4886	PREDICTED: KN motif and ankyrin repeat domain-containing protein 1	1124	10.9864	117	1.67852	2.71045	3.36537e-142	up
comp137146_c0_seq1	1874	PREDICTED: KRR1 small subunit processome component homolog	941	23.9808	109	4.07711	2.55626	6.93283e-112	up
comp135367_c0_seq1	2762	PREDICTED: kunitz-type protease inhibitor 1-like	375	6.48411	42	1.06591	2.60482	4.68423e-46	up
comp132239_c0_seq1	2326	PREDICTED: lactation elevated protein 1 homolog B-like	245	5.03036	34	1.02462	2.29557	2.02283e-26	up
comp131845_c0_seq1	3080	PREDICTED: lamina-associated polypeptide 2, isoform beta-like	2230	34.5778	193	4.3924	2.97676	0	up
comp135751_c0_seq1	1958	PREDICTED: lamina-associated polypeptide 2, isoforms beta/delta/epsilon/gamma-like	1536	37.4646	23	0.823399	5.50779	1.95851e-303	up
comp136542_c1_seq1	2147	PREDICTED: lamin-B1-like	1027	22.8445	55	1.79567	3.66925	1.25358e-170	up
comp138769_c2_seq1	6598	PREDICTED: laminin subunit gamma-1-like	893	6.46372	138	1.46609	2.14039	3.50887e-86	up
comp132183_c0_seq1	3011	PREDICTED: lamin-L(III)-like	5703	90.4557	60	1.39681	6.01701	0	up
comp131981_c0_seq1	3368	PREDICTED: la-related protein 6-like	2259	32.0322	102	2.12287	3.91544	0	up
comp136395_c0_seq1	1874	PREDICTED: large neutral amino acids transporter small subunit 1-like	203	5.17332	16	0.598475	3.11173	3.54974e-30	up
comp136421_c0_seq1	2275	PREDICTED: large neutral amino acids transporter small subunit 2-like	1763	37.0096	40	1.23246	4.90828	0	up
comp137566_c3_seq1	3577	PREDICTED: lariat debranching enzyme-like	1824	24.3528	212	4.15444	2.55136	1.21879e-215	up
comp124374_c0_seq1	538	PREDICTED: lethal(3)malignant brain tumor-like protein 1-like	179	15.8896	8	1.04232	3.93021	6.57716e-32	up
comp134733_c0_seq1	1823	PREDICTED: LETM1 domain-containing protein 1-like	371	9.7192	41	1.57649	2.62412	6.15852e-46	up
comp137889_c0_seq1	4537	PREDICTED: leucine-rich PPR motif-containing protein, mitochondrial-like	1120	11.7894	161	2.48744	2.24476	2.21981e-114	up
comp135998_c0_seq1	1742	PREDICTED: leucine-rich repeat-containing protein 42-like	700	19.1908	52	2.09243	3.19716	2.52743e-104	up
comp136056_c2_seq1	854	PREDICTED: leucyl-tRNA synthetase, cytoplasmic	265	14.8194	25	2.052	2.85239	5.047e-36	up
comp96313_c0_seq1	2238	PREDICTED: leukotriene A-4 hydrolase-like	1658	35.3808	209	6.54608	2.43426	6.13611e-186	up
comp136211_c0_seq1	2273	PREDICTED: L-fucose kinase, partial	684	14.3714	102	3.14555	2.19182	3.48357e-68	up
comp97364_c0_seq1	3671	PREDICTED: ligand of Numb protein X 2-like	13130	170.814	211	4.02896	5.40587	0	up
comp138699_c0_seq1	1995	PREDICTED: LIM and senescent cell antigen-like-containing domain protein 1-like	239	5.72134	38	1.33517	2.09933	3.40428e-23	up
comp137301_c0_seq1	1703	PREDICTED: LIM domain kinase 2	288	8.07646	38	1.5641	2.36839	4.98099e-32	up
comp118975_c0_seq1	1924	PREDICTED: LIM domain transcription factor LMO4-like	1069	26.5348	121	4.40835	2.58958	8.22057e-129	up
comp135211_c1_seq1	914	PREDICTED: LIM domain-binding protein 1-like	111	5.79989	6	0.460151	3.65585	3.20617e-19	up
comp134465_c2_seq1	2113	PREDICTED: LIM/homeobox protein Lhx8-like	1165	26.3311	9	0.298565	6.46258	8.94653e-228	up
comp134061_c4_seq1	2252	PREDICTED: lipase maturation factor 2-like	758	16.0747	46	1.43181	3.48889	1.91635e-121	up
comp135796_c0_seq1	1660	PREDICTED: lipoyltransferase 1, mitochondrial-like	179	5.14977	16	0.675627	2.93021	2.76246e-25	up
comp137298_c0_seq1	3181	PREDICTED: long-chain-fatty-acid--CoA ligase ACSBG2-like	1688	25.3426	23	0.506827	5.64393	0	up
comp136359_c0_seq1	2853	PREDICTED: low affinity vacuolar monovalent cation/H(+) antiporter-like	453	7.58297	31	0.76165	3.31556	5.6593e-70	up
comp131358_c0_seq1	2403	PREDICTED: LOW QUALITY PROTEIN: cell surface A33 antigen-like	293	5.82314	6	0.175022	5.05619	9.74598e-58	up
comp137622_c0_seq1	1794	PREDICTED: LOW QUALITY PROTEIN: chitobiosyldiphosphodolichol beta-mannosyltransferase-like	458	12.1923	38	1.48476	3.03767	1.90324e-65	up
comp134915_c3_seq1	1603	PREDICTED: LOW QUALITY PROTEIN: epithelial cell adhesion molecule-like	7825	233.128	345	15.0862	3.94982	0	up
comp136497_c0_seq1	2636	PREDICTED: LOW QUALITY PROTEIN: Golgi reassembly-stacking protein 2-like	799	14.4759	126	3.35058	2.11117	6.90563e-76	up
comp137856_c7_seq1	512	PREDICTED: LOW QUALITY PROTEIN: histone acetyltransferase KAT6A-like	91	8.48818	15	2.0536	2.0473	3.44026e-09	up
comp135607_c1_seq1	2641	PREDICTED: LOW QUALITY PROTEIN: nuclear factor NF-kappa-B p105 subunit-like	278	5.02712	37	0.982039	2.35588	9.19412e-31	up
comp128956_c0_seq1	4451	PREDICTED: LOW QUALITY PROTEIN: nuclear pore complex protein Nup160-like	3838	41.1804	237	3.73238	3.46379	0	up
comp135288_c0_seq1	2235	PREDICTED: LOW QUALITY PROTEIN: occludin-like	710	15.1713	24	0.752712	4.33311	6.92498e-131	up
comp131707_c0_seq1	3136	PREDICTED: LOW QUALITY PROTEIN: peroxisome assembly factor 2-like	393	5.98494	39	0.871734	2.77938	1.30432e-51	up
comp136443_c3_seq1	1134	PREDICTED: LOW QUALITY PROTEIN: pre-mRNA cleavage complex 2 protein Pcf11-like	127	5.34852	2	0.123627	5.43508	6.97863e-26	up
comp133899_c2_seq1	2423	PREDICTED: LOW QUALITY PROTEIN: protein lin-9 homolog	613	12.0823	94	2.71938	2.15155	8.02202e-60	up
comp133563_c0_seq1	1996	PREDICTED: LOW QUALITY PROTEIN: protein SGT1-like	738	17.6579	55	1.93151	3.19251	8.49472e-110	up
comp136276_c0_seq1	1040	PREDICTED: LOW QUALITY PROTEIN: RWD domain-containing protein 3-like	198	9.09232	11	0.741404	3.61632	2.82943e-33	up
comp134011_c1_seq1	1449	PREDICTED: LOW QUALITY PROTEIN: selenide, water dikinase 2-like	464	15.293	33	1.5964	3.25998	1.25007e-70	up
comp132473_c0_seq1	1424	PREDICTED: LOW QUALITY PROTEIN: selenoprotein T1a-like	2253	75.5604	353	17.3764	2.1205	1.23332e-213	up
comp137899_c0_seq1	2205	PREDICTED: LOW QUALITY PROTEIN: SH2 domain-containing protein 5-like	1228	26.597	45	1.43054	4.21664	1.24812e-222	up
comp138980_c0_seq1	2352	PREDICTED: LOW QUALITY PROTEIN: zinc finger and BTB domain-containing protein 48-like	342	6.94435	34	1.0133	2.77678	5.42868e-45	up
comp138543_c0_seq1	3011	PREDICTED: LOW QUALITY PROTEIN: zinc finger protein 451-like	1621	25.7108	187	4.35338	2.56217	1.23624e-192	up
comp135136_c0_seq1	2052	PREDICTED: LOW QUALITY PROTEIN: zinc finger with UFM1-specific peptidase domain protein-like	385	8.96038	35	1.1956	2.90582	7.12816e-53	up
comp136525_c1_seq1	3501	PREDICTED: low-density lipoprotein receptor-related protein 10-like	467	6.37042	47	0.941025	2.75908	1.0608e-60	up
comp138634_c1_seq1	2568	PREDICTED: low-density lipoprotein receptor-related protein 1B-like	14071	261.682	72	1.96532	7.05691	0	up
comp138634_c2_seq1	371	PREDICTED: low-density lipoprotein receptor-related protein 1B-like	3627	466.892	71	13.4147	5.12121	0	up
comp138634_c0_seq1	1380	PREDICTED: low-density lipoprotein receptor-related protein 2 isoform 5	3222	111.504	9	0.45715	7.93021	0	up
comp126514_c0_seq1	2230	PREDICTED: L-threonine 3-dehydrogenase, mitochondrial-like	2980	63.8197	170	5.34367	3.5781	0	up
comp129597_c1_seq1	2393	PREDICTED: lupus La protein homolog	3281	65.4797	555	16.2572	2.00997	3.57095e-290	up
comp129483_c2_seq1	1516	PREDICTED: lysine-specific demethylase NO66-like	872	27.4701	95	4.39258	2.64472	1.15628e-107	up
comp137756_c2_seq1	1254	PREDICTED: lysM and putative peptidoglycan-binding domain-containing protein 1-like	932	35.4945	92	5.14263	2.78702	1.58508e-121	up
comp122791_c1_seq1	715	PREDICTED: lysM and putative peptidoglycan-binding domain-containing protein 2-like	118	7.88168	20	1.96074	2.00711	2.4082e-11	up
comp137896_c1_seq1	1639	PREDICTED: lysM and putative peptidoglycan-binding domain-containing protein 3-like	418	12.1798	37	1.58241	2.9443	4.57503e-58	up
comp132078_c1_seq1	1889	PREDICTED: lysophosphatidic acid receptor 1-A-like	860	21.7425	16	0.593722	5.19459	8.55838e-169	up
comp135821_c2_seq1	1081	PREDICTED: lysophospholipase-like protein 1-like	376	16.6114	56	3.63126	2.19363	6.23181e-38	up
comp134824_c0_seq1	3436	PREDICTED: lysosomal alpha-mannosidase-like	436	6.06005	59	1.20363	2.33193	3.76975e-47	up
comp138291_c0_seq1	2588	PREDICTED: lysosomal protective protein-like	4309	79.5161	267	7.23173	3.45883	0	up
comp138412_c2_seq1	2153	PREDICTED: lysyl oxidase homolog 3-like	481	10.6695	49	1.59532	2.74158	4.38437e-62	up
comp130381_c0_seq1	2540	PREDICTED: lysyl-tRNA synthetase-like	2617	49.2054	391	10.7904	2.18907	4.3939e-258	up
comp138315_c0_seq1	1711	PREDICTED: MAD2L1-binding protein-like	276	7.70375	18	0.737425	3.38499	9.9623e-44	up
comp135112_c2_seq1	1734	PREDICTED: magnesium transporter NIPA2-like	595	16.3874	66	2.66803	2.61875	5.84847e-73	up
comp135204_c0_seq1	3404	PREDICTED: MAGUK p55 subfamily member 2-like	655	9.18956	67	1.37969	2.73566	4.91527e-84	up
comp118620_c0_seq1	1071	PREDICTED: major histocompatibility complex class I-related gene protein-like	275	12.2627	29	1.89803	2.6917	3.23019e-35	up
comp134661_c1_seq1	1886	PREDICTED: malonyl-CoA-acyl carrier protein transacylase, mitochondrial-like	481	12.18	34	1.26367	3.26882	2.35224e-73	up
comp138712_c5_seq1	1108	PREDICTED: MAM domain-containing protein 2	736	31.7235	9	0.569375	5.80003	4.12868e-146	up
comp134393_c0_seq1	1975	PREDICTED: MAM domain-containing protein 2	327	7.90722	34	1.20672	2.71208	4.97461e-42	up
comp135014_c1_seq1	1509	PREDICTED: mannose-P-dolichol utilization defect 1 protein-like	174	5.50685	22	1.02195	2.42991	2.66621e-20	up
comp136936_c0_seq1	2536	PREDICTED: mannose-P-dolichol utilization defect 1 protein-like	390	7.34444	17	0.469889	3.96626	8.07837e-69	up
comp138313_c3_seq1	2526	PREDICTED: MAP/microtubule affinity-regulating kinase 3-like isoform 2	742	14.0286	104	2.88599	2.28123	1.48213e-77	up
[truncated: 1,311 more rows]

## Sheet: annonated female-biased genes
#Gene	Length	Function	read_A	RPKM_A	read_B	RPKM_B	log2(Fold_change) normalized	q-value(Benjamini et al. 1995)	Result
[truncated: 2,193 more rows]

[truncated: 2 more sheets: male-biased genes, annonated male-biased genes]
